# Supplementary material for: Metaproteomics reveals potential mechanisms by which dietary resistant starch supplementation attenuates chronic kidney disease progression in rats
Source: PLoS One. 2019 Jan 30;14(1):e0199274. doi: 10.1371/journal.pone.0199274 (PMC6353070; doi:10.1371/journal.pone.0199274)
Supplement: S1 Table — Each of the quantified proteins had at least one assigned adjusted p-value across experimental platforms that were used. In the case of TMT, PEAKS NSAF, Max Quant NSAF and MaxQuant iBAQ values moderated t-test was used. In the case of PEAKS Raw Unique Spectral counts–Poisson-Tweedy distribution test (package tweeDEseq -[62]) was used to infer the p-values. All p-values were recalculated to account for multiple hypothesis testing. Number of hypothesis in each test corresponded to number of proteins deemed quantifiable. Criteria for quantification were: > = 2 unique peptides, 5 or less zero values in at least one of the two conditions (PEAKS and MaxQuant datasets) and > = 2 unique peptides, 2 or less zero values across 4 of the pooled samples (TMT dataset). (XLSX) [file pone.0199274.s007.xlsx]

## Sheet: a) quantified proteins
minimum_P.adjusted.all.methods	Accession	Description	Avg. Mass	Taxonomy	TMT_found	TMTq_found	PEAKSq_found	MQq_found	TMT_Accession	TMT_Description	TMT_Significance	TMT_-10lgP	TMT_CKD7.in	TMT_CKD8.in	TMT_CKD9.in	TMT_CKD10.in	TMT_CKD11.in	TMT_CKD12.in	TMT_CKD13.in	TMT_CKD14.in	TMT_CKD15.in	TMT_CKDRS16.in	TMT_CKDRS17.in	TMT_CKDRS18.in	TMT_CKDRS19.in	TMT_CKDRS20.in	TMT_CKDRS21.in	TMT_CKDRS22.in	TMT_CKDRS23.in	TMT_CKDRS24.in	TMT_1.pool	TMT_2.pool	TMT_3.pool	TMT_4.pool	TMT_Coverage (%)	TMT_#Peptides	TMT_#Unique	TMT_PTM	TMT_Avg. Mass	TMTq_Accession	TMTq_CKD7.r	TMTq_CKD8.r	TMTq_CKD9.r	TMTq_CKD10.r	TMTq_CKD11.r	TMTq_CKD12.r	TMTq_CKD13.r	TMTq_CKD14.r	TMTq_CKD15.r
0.10746	gi|497934439	fructose-1,6-bisphosphate aldolase, class II	34 kDa	Acetivibrio cellulolyticus	FALSE	FALSE	TRUE	FALSE	NA	NA	NA	NA	NA	NA	NA	NA	NA	NA	NA	NA	NA	NA	NA	NA	NA	NA	NA	NA	NA	NA	NA	NA	NA	NA	NA	NA	NA	NA	NA	NA	NA	NA	NA	NA	NA	NA	NA	NA	NA
0.00418085	gi|960880671	30S ribosomal protein S13	13.866	Acetivibrio ethanolgignens	FALSE	FALSE	FALSE	TRUE	NA	NA	NA	NA	NA	NA	NA	NA	NA	NA	NA	NA	NA	NA	NA	NA	NA	NA	NA	NA	NA	NA	NA	NA	NA	NA	NA	NA	NA	NA	NA	NA	NA	NA	NA	NA	NA	NA	NA	NA	NA
0.0619127	gi|960882209	single-stranded DNA-binding protein	16.414	Acetivibrio ethanolgignens	FALSE	FALSE	FALSE	TRUE	NA	NA	NA	NA	NA	NA	NA	NA	NA	NA	NA	NA	NA	NA	NA	NA	NA	NA	NA	NA	NA	NA	NA	NA	NA	NA	NA	NA	NA	NA	NA	NA	NA	NA	NA	NA	NA	NA	NA	NA	NA
0.0637058	gi|960881963	glycerol kinase	54.845	Acetivibrio ethanolgignens	FALSE	FALSE	FALSE	TRUE	NA	NA	NA	NA	NA	NA	NA	NA	NA	NA	NA	NA	NA	NA	NA	NA	NA	NA	NA	NA	NA	NA	NA	NA	NA	NA	NA	NA	NA	NA	NA	NA	NA	NA	NA	NA	NA	NA	NA	NA	NA
0.241539	gi|960882735	transcription elongation factor GreA	18.022	Acetivibrio ethanolgignens	FALSE	FALSE	TRUE	TRUE	NA	NA	NA	NA	NA	NA	NA	NA	NA	NA	NA	NA	NA	NA	NA	NA	NA	NA	NA	NA	NA	NA	NA	NA	NA	NA	NA	NA	NA	NA	NA	NA	NA	NA	NA	NA	NA	NA	NA	NA	NA
10	gi|960880916	LacI family transcriptional regulator	39036	Acetivibrio ethanolgignens	TRUE	FALSE	FALSE	FALSE	gi|960880916	LacI family transcriptional regulator [Acetivibrio ethanolgignens]_x0001_gi|959613685|gb|KSV59337.1| LacI family transcriptional regulator [Acetivibrio ethanolgignens]	1.13	118.81	0	0	0	0	0	0	0	15600	133600	0	0	0	0	0	0	0	44210	55420	0	0	0	58060	2	11	1	TMT6plex	39036	NA	NA	NA	NA	NA	NA	NA	NA	NA	NA
10	gi|1004044409	pyruvate:ferredoxin (flavodoxin) oxidoreductase	129874	Acetobacter malorum	TRUE	FALSE	FALSE	FALSE	gi|1004044409	pyruvate:ferredoxin (flavodoxin) oxidoreductase [Acetobacter malorum]_x0001_gi|1003214535|gb|KXV69993.1| pyruvate-flavodoxin oxidoreductase [Acetobacter malorum]	5.08	146.25	0	0	0	0	0	0	0	11260	17730	0	0	0	0	0	0	0	38780	44540	0	0	0	52990	1	16	1	TMT6plex	129874	NA	NA	NA	NA	NA	NA	NA	NA	NA	NA
0.000500685	gi|524254317	pyruvate phosphate dikinase	98.259	Acetobacter sp. CAG:267	FALSE	FALSE	TRUE	TRUE	NA	NA	NA	NA	NA	NA	NA	NA	NA	NA	NA	NA	NA	NA	NA	NA	NA	NA	NA	NA	NA	NA	NA	NA	NA	NA	NA	NA	NA	NA	NA	NA	NA	NA	NA	NA	NA	NA	NA	NA	NA
0.00130114	gi|524254372	putative PLP-dependent enzyme possibly involved in cell wall biogenesis	42.357	Acetobacter sp. CAG:267	FALSE	FALSE	TRUE	TRUE	NA	NA	NA	NA	NA	NA	NA	NA	NA	NA	NA	NA	NA	NA	NA	NA	NA	NA	NA	NA	NA	NA	NA	NA	NA	NA	NA	NA	NA	NA	NA	NA	NA	NA	NA	NA	NA	NA	NA	NA	NA
0.0430327	gi|524254186	rubrerythrin	20.613	Acetobacter sp. CAG:267	FALSE	FALSE	TRUE	TRUE	NA	NA	NA	NA	NA	NA	NA	NA	NA	NA	NA	NA	NA	NA	NA	NA	NA	NA	NA	NA	NA	NA	NA	NA	NA	NA	NA	NA	NA	NA	NA	NA	NA	NA	NA	NA	NA	NA	NA	NA	NA
0.0516434	gi|524254379	prepilin-type N-terminal cleavage/methylation domain protein	22 kDa	Acetobacter sp. CAG:267	FALSE	FALSE	TRUE	FALSE	NA	NA	NA	NA	NA	NA	NA	NA	NA	NA	NA	NA	NA	NA	NA	NA	NA	NA	NA	NA	NA	NA	NA	NA	NA	NA	NA	NA	NA	NA	NA	NA	NA	NA	NA	NA	NA	NA	NA	NA	NA
0.05522	gi|524254685	phosphoglycerate kinase	43.605	Acetobacter sp. CAG:267	FALSE	FALSE	FALSE	TRUE	NA	NA	NA	NA	NA	NA	NA	NA	NA	NA	NA	NA	NA	NA	NA	NA	NA	NA	NA	NA	NA	NA	NA	NA	NA	NA	NA	NA	NA	NA	NA	NA	NA	NA	NA	NA	NA	NA	NA	NA	NA
0.107024	gi|524253661	elongation factor Tu	44 kDa	Acetobacter sp. CAG:267	FALSE	FALSE	TRUE	FALSE	NA	NA	NA	NA	NA	NA	NA	NA	NA	NA	NA	NA	NA	NA	NA	NA	NA	NA	NA	NA	NA	NA	NA	NA	NA	NA	NA	NA	NA	NA	NA	NA	NA	NA	NA	NA	NA	NA	NA	NA	NA
0.625441	gi|524253621	60 kDa chaperonin	57.973	Acetobacter sp. CAG:267	FALSE	FALSE	FALSE	TRUE	NA	NA	NA	NA	NA	NA	NA	NA	NA	NA	NA	NA	NA	NA	NA	NA	NA	NA	NA	NA	NA	NA	NA	NA	NA	NA	NA	NA	NA	NA	NA	NA	NA	NA	NA	NA	NA	NA	NA	NA	NA
10	gi|524253628	chaperone protein DnaK	68704	Acetobacter sp. CAG:267	TRUE	FALSE	FALSE	FALSE	gi|524253628	chaperone protein DnaK [Acetobacter sp. CAG:267]	8.75	124.4	0	0	0	0	0	0	0	9312	7600	0	0	0	0	0	0	0	182300	205300	0	0	0	193000	1	21	1	TMT6plex	68704	NA	NA	NA	NA	NA	NA	NA	NA	NA	NA
10	gi|914844350	hypothetical protein	63065	Acetobacterium bakii	TRUE	FALSE	FALSE	FALSE	gi|914844350	hypothetical protein [Acetobacterium bakii]_x0001_gi|913747255|gb|KNZ42653.1| hypothetical protein AKG39_05815 [Acetobacterium bakii]	6.97	97.54	0	0	0	0	0	0	0	29630	147500	0	0	0	0	0	0	0	9568	20420	0	0	0	19390	2	10	1	TMT6plex; Mutation	63065	NA	NA	NA	NA	NA	NA	NA	NA	NA	NA
10	gi|524773511	glyceraldehyde-3-phosphate dehydrogenase type I	36011	Acidaminococcus sp. CAG:917	TRUE	FALSE	FALSE	FALSE	gi|524773511	glyceraldehyde-3-phosphate dehydrogenase type I [Acidaminococcus sp. CAG:917]	8.76	127.64	0	0	0	1164	4192	0	0	0	0	0	0	0	37380	15550	0	0	0	0	0	176600	0	0	3	16	1	TMT6plex; Mutation	36011	NA	NA	NA	NA	NA	NA	NA	NA	NA	NA
10	gi|524773855	putative uncharacterized protein	97064	Acidaminococcus sp. CAG:917	TRUE	FALSE	FALSE	FALSE	gi|524773855	putative uncharacterized protein [Acidaminococcus sp. CAG:917]	3.72	149.32	0	0	0	0	0	47870	52860	0	0	0	0	0	0	0	5104	89600	0	0	0	0	127200	0	1	31	1	TMT6plex	97064	NA	NA	NA	NA	NA	NA	NA	NA	NA	NA
0.106254	gi|524716645	cysteine synthase	32.54	Acidiphilium sp. CAG:727	FALSE	FALSE	FALSE	TRUE	NA	NA	NA	NA	NA	NA	NA	NA	NA	NA	NA	NA	NA	NA	NA	NA	NA	NA	NA	NA	NA	NA	NA	NA	NA	NA	NA	NA	NA	NA	NA	NA	NA	NA	NA	NA	NA	NA	NA	NA	NA
10	gi|524715953	glyceraldehyde-3-phosphate dehydrogenase type I	38362	Acidiphilium sp. CAG:727	TRUE	FALSE	FALSE	FALSE	gi|524715953	glyceraldehyde-3-phosphate dehydrogenase type I [Acidiphilium sp. CAG:727]	2.06	160.54	0	0	0	0	0	4320	5408	0	0	0	0	0	0	0	3544	8640	0	0	0	0	8640	0	3	18	1	TMT6plex	38362	NA	NA	NA	NA	NA	NA	NA	NA	NA	NA
10	gi|524716917	phosphoenolpyruvate carboxykinase (ATP)	59312	Acidiphilium sp. CAG:727	TRUE	FALSE	FALSE	FALSE	gi|524716917	phosphoenolpyruvate carboxykinase [ATP] [Acidiphilium sp. CAG:727]	8.73	167.84	0	0	0	0	0	0	0	0	0	18300	4320	11520	0	0	0	0	744	822	22340	0	0	5824	2	41	1	TMT6plex; Hydroxylation	59312	NA	NA	NA	NA	NA	NA	NA	NA	NA	NA
0.0182668	gi|1000237353	50S ribosomal protein L12	13.138	Acidobacteria bacterium OLB17	FALSE	FALSE	TRUE	TRUE	NA	NA	NA	NA	NA	NA	NA	NA	NA	NA	NA	NA	NA	NA	NA	NA	NA	NA	NA	NA	NA	NA	NA	NA	NA	NA	NA	NA	NA	NA	NA	NA	NA	NA	NA	NA	NA	NA	NA	NA	NA
0.000347905	gi|930604810	ABC transporter substrate-binding protein	33.747	Acidovorax caeni	FALSE	FALSE	FALSE	TRUE	NA	NA	NA	NA	NA	NA	NA	NA	NA	NA	NA	NA	NA	NA	NA	NA	NA	NA	NA	NA	NA	NA	NA	NA	NA	NA	NA	NA	NA	NA	NA	NA	NA	NA	NA	NA	NA	NA	NA	NA	NA
0.0312125	gi|914237789	2,3-bisphosphoglycerate-independent phosphoglycerate mutase	54.755	Acinetobacter baumannii	FALSE	FALSE	FALSE	TRUE	NA	NA	NA	NA	NA	NA	NA	NA	NA	NA	NA	NA	NA	NA	NA	NA	NA	NA	NA	NA	NA	NA	NA	NA	NA	NA	NA	NA	NA	NA	NA	NA	NA	NA	NA	NA	NA	NA	NA	NA	NA
0.250475	gi|914705199	hemagglutinin, partial	154.9	Acinetobacter baumannii	FALSE	FALSE	FALSE	TRUE	NA	NA	NA	NA	NA	NA	NA	NA	NA	NA	NA	NA	NA	NA	NA	NA	NA	NA	NA	NA	NA	NA	NA	NA	NA	NA	NA	NA	NA	NA	NA	NA	NA	NA	NA	NA	NA	NA	NA	NA	NA
0.37506	gi|1043082026	glutathione-disulfide reductase	49 kDa	Acinetobacter gyllenbergii	FALSE	FALSE	TRUE	FALSE	NA	NA	NA	NA	NA	NA	NA	NA	NA	NA	NA	NA	NA	NA	NA	NA	NA	NA	NA	NA	NA	NA	NA	NA	NA	NA	NA	NA	NA	NA	NA	NA	NA	NA	NA	NA	NA	NA	NA	NA	NA
0.0388096	gi|820775148	glutamate dehydrogenase	49 kDa	Acinetobacter sp. AG1	FALSE	FALSE	TRUE	FALSE	NA	NA	NA	NA	NA	NA	NA	NA	NA	NA	NA	NA	NA	NA	NA	NA	NA	NA	NA	NA	NA	NA	NA	NA	NA	NA	NA	NA	NA	NA	NA	NA	NA	NA	NA	NA	NA	NA	NA	NA	NA
0.0258981	gi|524180010	phosphoglycerate kinase	42.489	Acinetobacter sp. CAG:196	FALSE	FALSE	TRUE	TRUE	NA	NA	NA	NA	NA	NA	NA	NA	NA	NA	NA	NA	NA	NA	NA	NA	NA	NA	NA	NA	NA	NA	NA	NA	NA	NA	NA	NA	NA	NA	NA	NA	NA	NA	NA	NA	NA	NA	NA	NA	NA
0.137378	gi|524180261	phosphoenolpyruvate carboxykinase (ATP)	58.135	Acinetobacter sp. CAG:196	FALSE	FALSE	FALSE	TRUE	NA	NA	NA	NA	NA	NA	NA	NA	NA	NA	NA	NA	NA	NA	NA	NA	NA	NA	NA	NA	NA	NA	NA	NA	NA	NA	NA	NA	NA	NA	NA	NA	NA	NA	NA	NA	NA	NA	NA	NA	NA
0.142454	gi|524179571	rubrerythrin	20 kDa	Acinetobacter sp. CAG:196	FALSE	FALSE	TRUE	FALSE	NA	NA	NA	NA	NA	NA	NA	NA	NA	NA	NA	NA	NA	NA	NA	NA	NA	NA	NA	NA	NA	NA	NA	NA	NA	NA	NA	NA	NA	NA	NA	NA	NA	NA	NA	NA	NA	NA	NA	NA	NA
0.262729	gi|692533594	hypothetical protein GS19_17550, partial	11 kDa	Acinetobacter sp. MII	FALSE	FALSE	TRUE	FALSE	NA	NA	NA	NA	NA	NA	NA	NA	NA	NA	NA	NA	NA	NA	NA	NA	NA	NA	NA	NA	NA	NA	NA	NA	NA	NA	NA	NA	NA	NA	NA	NA	NA	NA	NA	NA	NA	NA	NA	NA	NA
0.0411975	gi|746131064	glutamate dehydrogenase	48 kDa	Actinobacillus equuli	FALSE	FALSE	TRUE	FALSE	NA	NA	NA	NA	NA	NA	NA	NA	NA	NA	NA	NA	NA	NA	NA	NA	NA	NA	NA	NA	NA	NA	NA	NA	NA	NA	NA	NA	NA	NA	NA	NA	NA	NA	NA	NA	NA	NA	NA	NA	NA
0.000116294	gi|933722951	30S ribosomal protein S3	31.398	Actinobacteria bacterium UC5.1-1B11	FALSE	FALSE	FALSE	TRUE	NA	NA	NA	NA	NA	NA	NA	NA	NA	NA	NA	NA	NA	NA	NA	NA	NA	NA	NA	NA	NA	NA	NA	NA	NA	NA	NA	NA	NA	NA	NA	NA	NA	NA	NA	NA	NA	NA	NA	NA	NA
0.0022798	gi|933722811	glutamate dehydrogenase	49.025	Actinobacteria bacterium UC5.1-1B11	FALSE	FALSE	FALSE	TRUE	NA	NA	NA	NA	NA	NA	NA	NA	NA	NA	NA	NA	NA	NA	NA	NA	NA	NA	NA	NA	NA	NA	NA	NA	NA	NA	NA	NA	NA	NA	NA	NA	NA	NA	NA	NA	NA	NA	NA	NA	NA
0.00338089	gi|933723148	4-alpha-glucanotransferase	80.679	Actinobacteria bacterium UC5.1-1B11	FALSE	FALSE	FALSE	TRUE	NA	NA	NA	NA	NA	NA	NA	NA	NA	NA	NA	NA	NA	NA	NA	NA	NA	NA	NA	NA	NA	NA	NA	NA	NA	NA	NA	NA	NA	NA	NA	NA	NA	NA	NA	NA	NA	NA	NA	NA	NA
0.00629162	gi|933723167	50S ribosomal protein L25/general stress protein Ctc	22.507	Actinobacteria bacterium UC5.1-1B11	FALSE	FALSE	FALSE	TRUE	NA	NA	NA	NA	NA	NA	NA	NA	NA	NA	NA	NA	NA	NA	NA	NA	NA	NA	NA	NA	NA	NA	NA	NA	NA	NA	NA	NA	NA	NA	NA	NA	NA	NA	NA	NA	NA	NA	NA	NA	NA
0.0111413	gi|933723151	lactate dehydrogenase	34.709	Actinobacteria bacterium UC5.1-1B11	FALSE	FALSE	FALSE	TRUE	NA	NA	NA	NA	NA	NA	NA	NA	NA	NA	NA	NA	NA	NA	NA	NA	NA	NA	NA	NA	NA	NA	NA	NA	NA	NA	NA	NA	NA	NA	NA	NA	NA	NA	NA	NA	NA	NA	NA	NA	NA
0.0286128	gi|933722830	phosphoribosylamine--glycine ligase	44.583	Actinobacteria bacterium UC5.1-1B11	FALSE	FALSE	FALSE	TRUE	NA	NA	NA	NA	NA	NA	NA	NA	NA	NA	NA	NA	NA	NA	NA	NA	NA	NA	NA	NA	NA	NA	NA	NA	NA	NA	NA	NA	NA	NA	NA	NA	NA	NA	NA	NA	NA	NA	NA	NA	NA
0.0347309	gi|933723175	aspartyl/glutamyl-tRNA amidotransferase subunit B	55.029	Actinobacteria bacterium UC5.1-1B11	FALSE	FALSE	FALSE	TRUE	NA	NA	NA	NA	NA	NA	NA	NA	NA	NA	NA	NA	NA	NA	NA	NA	NA	NA	NA	NA	NA	NA	NA	NA	NA	NA	NA	NA	NA	NA	NA	NA	NA	NA	NA	NA	NA	NA	NA	NA	NA
0.0378715	gi|933722912	ABC transporter substrate-binding protein	45.509	Actinobacteria bacterium UC5.1-1B11	FALSE	FALSE	FALSE	TRUE	NA	NA	NA	NA	NA	NA	NA	NA	NA	NA	NA	NA	NA	NA	NA	NA	NA	NA	NA	NA	NA	NA	NA	NA	NA	NA	NA	NA	NA	NA	NA	NA	NA	NA	NA	NA	NA	NA	NA	NA	NA
0.0597172	gi|933722999	hypothetical protein	59.038	Actinobacteria bacterium UC5.1-1B11	TRUE	TRUE	TRUE	TRUE	gi|933722999	hypothetical protein [Actinobacteria bacterium UC5.1-1B11]	1.32	109.1	10880	4844	4408	0	648	17120	5376	362200	84930	3728	17260	16050	12510	10190	42520	38830	151100	269900	63870	19620	53890	145800	10	9	6	TMT6plex	59039	gi|933722999	-2.54793	-3.72356	-2.152	-5.20556	-4.91702	-1.65745	-3.32482	1.31034	-0.780909
0.338103	gi|933723263	maltodextrin phosphorylase	93 kDa	Actinobacteria bacterium UC5.1-1B11	TRUE	FALSE	TRUE	FALSE	gi|933723263	maltodextrin phosphorylase [Actinobacteria bacterium UC5.1-1B11]	6.05	195.95	24900	13860	7168	1480	1496	24060	5680	17860	3648	28350	72700	76030	40960	66300	66300	54530	40320	41980	23170	7792	9408	11200	1	28	1	TMT6plex	92821	NA	NA	NA	NA	NA	NA	NA	NA	NA	NA
0.640249	gi|933722916	glycoside hydrolase 43 family protein	61.746	Actinobacteria bacterium UC5.1-1B11	FALSE	FALSE	FALSE	TRUE	NA	NA	NA	NA	NA	NA	NA	NA	NA	NA	NA	NA	NA	NA	NA	NA	NA	NA	NA	NA	NA	NA	NA	NA	NA	NA	NA	NA	NA	NA	NA	NA	NA	NA	NA	NA	NA	NA	NA	NA	NA
0.0614759	gi|494058880	5-aminoimidazole-4-carboxamide ribonucleotide transformylase	43 kDa	Actinobaculum massiliense	FALSE	FALSE	TRUE	FALSE	NA	NA	NA	NA	NA	NA	NA	NA	NA	NA	NA	NA	NA	NA	NA	NA	NA	NA	NA	NA	NA	NA	NA	NA	NA	NA	NA	NA	NA	NA	NA	NA	NA	NA	NA	NA	NA	NA	NA	NA	NA
0.00104282	gi|672056816	PREDICTED: methylmalonate-semialdehyde dehydrogenase [acylating], mitochondrial isoform X2	55.534	Rattus norvegicus	FALSE	FALSE	FALSE	TRUE	NA	NA	NA	NA	NA	NA	NA	NA	NA	NA	NA	NA	NA	NA	NA	NA	NA	NA	NA	NA	NA	NA	NA	NA	NA	NA	NA	NA	NA	NA	NA	NA	NA	NA	NA	NA	NA	NA	NA	NA	NA
0.0232535	gi|145651820	methylmalonate-semialdehyde dehydrogenase [acylating], mitochondrial precursor	58 kDa	Rattus norvegicus	FALSE	FALSE	TRUE	FALSE	NA	NA	NA	NA	NA	NA	NA	NA	NA	NA	NA	NA	NA	NA	NA	NA	NA	NA	NA	NA	NA	NA	NA	NA	NA	NA	NA	NA	NA	NA	NA	NA	NA	NA	NA	NA	NA	NA	NA	NA	NA
0.000823069	gi|524821503	3-oxoacyl-[acyl-carrier protein] reductase	26.037	Bacteroides sp. CAG:98	FALSE	FALSE	TRUE	TRUE	NA	NA	NA	NA	NA	NA	NA	NA	NA	NA	NA	NA	NA	NA	NA	NA	NA	NA	NA	NA	NA	NA	NA	NA	NA	NA	NA	NA	NA	NA	NA	NA	NA	NA	NA	NA	NA	NA	NA	NA	NA
0.000148415	gi|514046097	acyl-[acyl-carrier-protein]-UDP-N-acetylglucosamine O-acyltransferase	27.881	Bacteroides sp. CAG:927	FALSE	FALSE	FALSE	TRUE	NA	NA	NA	NA	NA	NA	NA	NA	NA	NA	NA	NA	NA	NA	NA	NA	NA	NA	NA	NA	NA	NA	NA	NA	NA	NA	NA	NA	NA	NA	NA	NA	NA	NA	NA	NA	NA	NA	NA	NA	NA
0.00224584	gi|524140753	enoyl-[acyl-carrier-protein] reductase	31.531	Prevotella sp. CAG:487	FALSE	FALSE	FALSE	TRUE	NA	NA	NA	NA	NA	NA	NA	NA	NA	NA	NA	NA	NA	NA	NA	NA	NA	NA	NA	NA	NA	NA	NA	NA	NA	NA	NA	NA	NA	NA	NA	NA	NA	NA	NA	NA	NA	NA	NA	NA	NA
0.00301403	gi|212666709	putative acyl-[acyl-carrier-protein]-UDP-N-acetylglucosamine O-acyltransferase	28 kDa	Bacteroides dorei DSM 17855	FALSE	FALSE	TRUE	FALSE	NA	NA	NA	NA	NA	NA	NA	NA	NA	NA	NA	NA	NA	NA	NA	NA	NA	NA	NA	NA	NA	NA	NA	NA	NA	NA	NA	NA	NA	NA	NA	NA	NA	NA	NA	NA	NA	NA	NA	NA	NA
0.00868822	gi|524740272	enoyl-[acyl-carrier-protein] reductase [NADH]	31.349	Prevotella sp. CAG:279	FALSE	FALSE	TRUE	TRUE	NA	NA	NA	NA	NA	NA	NA	NA	NA	NA	NA	NA	NA	NA	NA	NA	NA	NA	NA	NA	NA	NA	NA	NA	NA	NA	NA	NA	NA	NA	NA	NA	NA	NA	NA	NA	NA	NA	NA	NA	NA
0.0171185	gi|291541503	3-hydroxyacyl-[acyl-carrier-protein] dehydratase	15 kDa	Ruminococcus bromii L2-63	FALSE	FALSE	TRUE	FALSE	NA	NA	NA	NA	NA	NA	NA	NA	NA	NA	NA	NA	NA	NA	NA	NA	NA	NA	NA	NA	NA	NA	NA	NA	NA	NA	NA	NA	NA	NA	NA	NA	NA	NA	NA	NA	NA	NA	NA	NA	NA
0.0335767	gi|212666089	[acyl-carrier-protein] S-malonyltransferase	36 kDa	Bacteroides dorei DSM 17855	FALSE	FALSE	TRUE	FALSE	NA	NA	NA	NA	NA	NA	NA	NA	NA	NA	NA	NA	NA	NA	NA	NA	NA	NA	NA	NA	NA	NA	NA	NA	NA	NA	NA	NA	NA	NA	NA	NA	NA	NA	NA	NA	NA	NA	NA	NA	NA
0.0449131	gi|524340547	enoyl-[acyl-carrier-protein] reductase	31 kDa	Prevotella sp. CAG:1320	FALSE	FALSE	TRUE	FALSE	NA	NA	NA	NA	NA	NA	NA	NA	NA	NA	NA	NA	NA	NA	NA	NA	NA	NA	NA	NA	NA	NA	NA	NA	NA	NA	NA	NA	NA	NA	NA	NA	NA	NA	NA	NA	NA	NA	NA	NA	NA
0.0848697	gi|495109054	MULTISPECIES: beta-ketoacyl-[acyl-carrier-protein] synthase II	45 kDa	Bacteroides	FALSE	FALSE	TRUE	FALSE	NA	NA	NA	NA	NA	NA	NA	NA	NA	NA	NA	NA	NA	NA	NA	NA	NA	NA	NA	NA	NA	NA	NA	NA	NA	NA	NA	NA	NA	NA	NA	NA	NA	NA	NA	NA	NA	NA	NA	NA	NA
0.919484	gi|550994470	ornithine carbamoyltransferase	36995	Adlercreutzia equolifaciens	TRUE	TRUE	FALSE	FALSE	gi|550994470	ornithine carbamoyltransferase [Adlercreutzia equolifaciens]_x0001_gi|530777637|dbj|BAN76346.1| ornithine carbamoyltransferase [Adlercreutzia equolifaciens DSM 19450]	0.38	95.09	5248	11490	0	0	0	0	0	2632	8672	5264	8576	10780	0	0	0	0	3944	3392	6496	0	0	7120	5	7	2	TMT6plex	36995	gi|550994470	-0.307573	0.823749	0	0	0	0	0	-1.43831	0.286881
0.105985	gi|492880844	MULTISPECIES: phasin family protein	12.355	Afipia	FALSE	FALSE	TRUE	TRUE	NA	NA	NA	NA	NA	NA	NA	NA	NA	NA	NA	NA	NA	NA	NA	NA	NA	NA	NA	NA	NA	NA	NA	NA	NA	NA	NA	NA	NA	NA	NA	NA	NA	NA	NA	NA	NA	NA	NA	NA	NA
0.165566	gi|640478816	MULTISPECIES: polymerase	54.057	Afipia	FALSE	FALSE	TRUE	TRUE	NA	NA	NA	NA	NA	NA	NA	NA	NA	NA	NA	NA	NA	NA	NA	NA	NA	NA	NA	NA	NA	NA	NA	NA	NA	NA	NA	NA	NA	NA	NA	NA	NA	NA	NA	NA	NA	NA	NA	NA	NA
0.185378	gi|492881106	MULTISPECIES: porin	53.685	Afipia	FALSE	FALSE	TRUE	TRUE	NA	NA	NA	NA	NA	NA	NA	NA	NA	NA	NA	NA	NA	NA	NA	NA	NA	NA	NA	NA	NA	NA	NA	NA	NA	NA	NA	NA	NA	NA	NA	NA	NA	NA	NA	NA	NA	NA	NA	NA	NA
10	gi|539396350	acyl-CoA dehydrogenase	42391	Agrococcus pavilionensis	TRUE	FALSE	FALSE	FALSE	gi|539396350	acyl-CoA dehydrogenase [Agrococcus pavilionensis]_x0001_gi|540322779|gb|ERG64930.1| hypothetical protein L332_10800 [Agrococcus pavilionensis RW1]	8.48	66.06	0	0	3800	0	980	0	0	0	0	0	0	0	0	584	0	0	0	0	0	686	0	0	2	4	1	TMT6plex	42391	NA	NA	NA	NA	NA	NA	NA	NA	NA	NA
0.00103109	gi|551270328	50S ribosomal protein L7/L12	13033	Agromyces italicus	TRUE	TRUE	FALSE	FALSE	gi|551270328	50S ribosomal protein L7/L12 [Agromyces italicus]	19.37	103.56	5070	11550	0	622	0	0	0	0	0	9520	92350	74820	11040	11460	0	0	14210	45950	26340	7712	0	6272	9	8	2	TMT6plex	13033	gi|551270328	-2.37333	-1.18115	-3.85935	-3.63129	-3.85935	0	0	-3.56149	-3.56149
0.0615777	gi|639288308	peptide ABC transporter	61 kDa	Aliihoeflea sp. 2WW	FALSE	FALSE	TRUE	FALSE	NA	NA	NA	NA	NA	NA	NA	NA	NA	NA	NA	NA	NA	NA	NA	NA	NA	NA	NA	NA	NA	NA	NA	NA	NA	NA	NA	NA	NA	NA	NA	NA	NA	NA	NA	NA	NA	NA	NA	NA	NA
0.113081	gi|497951739	MULTISPECIES: acyl carrier protein	8.6356	Alistipes	FALSE	FALSE	FALSE	TRUE	NA	NA	NA	NA	NA	NA	NA	NA	NA	NA	NA	NA	NA	NA	NA	NA	NA	NA	NA	NA	NA	NA	NA	NA	NA	NA	NA	NA	NA	NA	NA	NA	NA	NA	NA	NA	NA	NA	NA	NA	NA
10	gi|497282107	MULTISPECIES: 50S ribosomal protein L7/L12	12738	Alistipes	TRUE	FALSE	FALSE	FALSE	gi|497282107	MULTISPECIES: 50S ribosomal protein L7/L12 [Alistipes]_x0001_gi|313159413|gb|EFR58776.1| ribosomal protein L7/L12 [Alistipes sp. HGB5]_x0001_gi|390423846|gb|AFL78352.1| LSU ribosomal protein L12P [Alistipes finegoldii DSM 17242]	0.94	154.64	1208	33280	0	0	0	0	0	0	0	7888	13060	17860	0	0	0	0	0	0	12220	0	0	0	9	16	1	TMT6plex	12738	NA	NA	NA	NA	NA	NA	NA	NA	NA	NA
0.0758258	gi|932983042	Argininosuccinate synthase	44.912	Alistipes finegoldii	FALSE	FALSE	FALSE	TRUE	NA	NA	NA	NA	NA	NA	NA	NA	NA	NA	NA	NA	NA	NA	NA	NA	NA	NA	NA	NA	NA	NA	NA	NA	NA	NA	NA	NA	NA	NA	NA	NA	NA	NA	NA	NA	NA	NA	NA	NA	NA
0.205662	gi|496424594	malate dehydrogenase	36 kDa	Alistipes indistinctus	FALSE	FALSE	TRUE	FALSE	NA	NA	NA	NA	NA	NA	NA	NA	NA	NA	NA	NA	NA	NA	NA	NA	NA	NA	NA	NA	NA	NA	NA	NA	NA	NA	NA	NA	NA	NA	NA	NA	NA	NA	NA	NA	NA	NA	NA	NA	NA
10	gi|496424263	type I glyceraldehyde-3-phosphate dehydrogenase	35946	Alistipes indistinctus	TRUE	FALSE	FALSE	FALSE	gi|496424263	type I glyceraldehyde-3-phosphate dehydrogenase [Alistipes indistinctus]_x0001_gi|353348771|gb|EHB93038.1| glyceraldehyde-3-phosphate dehydrogenase cytosolic [Alistipes indistinctus YIT 12060]	0.44	172.46	0	0	0	0	0	13380	56580	0	0	0	0	0	0	0	19260	40320	0	0	0	0	26180	0	2	28	1	TMT6plex; Deamidation (NQ)	35946	NA	NA	NA	NA	NA	NA	NA	NA	NA	NA
0.0348874	gi|353349125	hypothetical protein HMPREF9450_00162	55 kDa	Alistipes indistinctus YIT 12060	FALSE	FALSE	TRUE	FALSE	NA	NA	NA	NA	NA	NA	NA	NA	NA	NA	NA	NA	NA	NA	NA	NA	NA	NA	NA	NA	NA	NA	NA	NA	NA	NA	NA	NA	NA	NA	NA	NA	NA	NA	NA	NA	NA	NA	NA	NA	NA
0.000104433	gi|737493715	3-phosphoglycerate dehydrogenase	33.556	Alistipes inops	FALSE	FALSE	FALSE	TRUE	NA	NA	NA	NA	NA	NA	NA	NA	NA	NA	NA	NA	NA	NA	NA	NA	NA	NA	NA	NA	NA	NA	NA	NA	NA	NA	NA	NA	NA	NA	NA	NA	NA	NA	NA	NA	NA	NA	NA	NA	NA
10	gi|547332010	glutamate dehydrogenase	48673	Alistipes inops	TRUE	FALSE	FALSE	FALSE	gi|547332010	glutamate dehydrogenase [Alistipes inops]_x0001_gi|524233106|emb|CCZ98868.1| glutamate dehydrogenase [Alistipes sp. CAG:157]_x0001_gi|725663940|gb|KHE41180.1| glutamate dehydrogenase [Alistipes inops]	8.46	165.26	0	3152	0	0	0	0	0	0	0	0	0	0	0	0	0	0	0	0	0	0	0	0	3	27	1	TMT6plex	48673	NA	NA	NA	NA	NA	NA	NA	NA	NA	NA
1.87e-05	gi|517960902	pyruvate:ferredoxin (flavodoxin) oxidoreductase	129 kDa	Alistipes obesi	FALSE	FALSE	TRUE	FALSE	NA	NA	NA	NA	NA	NA	NA	NA	NA	NA	NA	NA	NA	NA	NA	NA	NA	NA	NA	NA	NA	NA	NA	NA	NA	NA	NA	NA	NA	NA	NA	NA	NA	NA	NA	NA	NA	NA	NA	NA	NA
7.94041e-05	gi|517961393	glutamate dehydrogenase	48.643	Alistipes obesi	FALSE	FALSE	TRUE	TRUE	NA	NA	NA	NA	NA	NA	NA	NA	NA	NA	NA	NA	NA	NA	NA	NA	NA	NA	NA	NA	NA	NA	NA	NA	NA	NA	NA	NA	NA	NA	NA	NA	NA	NA	NA	NA	NA	NA	NA	NA	NA
0.00138798	gi|517961042	type I glyceraldehyde-3-phosphate dehydrogenase	36 kDa	Alistipes obesi	FALSE	FALSE	TRUE	FALSE	NA	NA	NA	NA	NA	NA	NA	NA	NA	NA	NA	NA	NA	NA	NA	NA	NA	NA	NA	NA	NA	NA	NA	NA	NA	NA	NA	NA	NA	NA	NA	NA	NA	NA	NA	NA	NA	NA	NA	NA	NA
0.00777007	gi|648293693	hypothetical protein	33.868	Alistipes obesi	FALSE	FALSE	TRUE	TRUE	NA	NA	NA	NA	NA	NA	NA	NA	NA	NA	NA	NA	NA	NA	NA	NA	NA	NA	NA	NA	NA	NA	NA	NA	NA	NA	NA	NA	NA	NA	NA	NA	NA	NA	NA	NA	NA	NA	NA	NA	NA
0.0399083	gi|736777082	aminotransferase	46 kDa	Alistipes obesi	FALSE	FALSE	TRUE	FALSE	NA	NA	NA	NA	NA	NA	NA	NA	NA	NA	NA	NA	NA	NA	NA	NA	NA	NA	NA	NA	NA	NA	NA	NA	NA	NA	NA	NA	NA	NA	NA	NA	NA	NA	NA	NA	NA	NA	NA	NA	NA
0.0823224	gi|517960861	hypothetical protein	60.224	Alistipes obesi	FALSE	FALSE	FALSE	TRUE	NA	NA	NA	NA	NA	NA	NA	NA	NA	NA	NA	NA	NA	NA	NA	NA	NA	NA	NA	NA	NA	NA	NA	NA	NA	NA	NA	NA	NA	NA	NA	NA	NA	NA	NA	NA	NA	NA	NA	NA	NA
0.101503	gi|517960080	molecular chaperone GroEL	57 kDa	Alistipes obesi	FALSE	FALSE	TRUE	FALSE	NA	NA	NA	NA	NA	NA	NA	NA	NA	NA	NA	NA	NA	NA	NA	NA	NA	NA	NA	NA	NA	NA	NA	NA	NA	NA	NA	NA	NA	NA	NA	NA	NA	NA	NA	NA	NA	NA	NA	NA	NA
0.321918	gi|517960053	hypothetical protein	121.69	Alistipes obesi	FALSE	FALSE	FALSE	TRUE	NA	NA	NA	NA	NA	NA	NA	NA	NA	NA	NA	NA	NA	NA	NA	NA	NA	NA	NA	NA	NA	NA	NA	NA	NA	NA	NA	NA	NA	NA	NA	NA	NA	NA	NA	NA	NA	NA	NA	NA	NA
0.348423	gi|517960247	triose-phosphate isomerase	27 kDa	Alistipes obesi	FALSE	FALSE	TRUE	FALSE	NA	NA	NA	NA	NA	NA	NA	NA	NA	NA	NA	NA	NA	NA	NA	NA	NA	NA	NA	NA	NA	NA	NA	NA	NA	NA	NA	NA	NA	NA	NA	NA	NA	NA	NA	NA	NA	NA	NA	NA	NA
10	gi|517960072	glutamate dehydrogenase	49184	Alistipes obesi	TRUE	FALSE	FALSE	FALSE	gi|517960072	glutamate dehydrogenase [Alistipes obesi]	2.7	159.5	4240	9504	0	0	0	0	0	0	0	9024	6064	17540	0	0	0	0	0	0	7312	0	0	0	2	20	1	TMT6plex	49184	NA	NA	NA	NA	NA	NA	NA	NA	NA	NA
10	gi|517960137	phosphoribosylformylglycinamidine synthase	136117	Alistipes obesi	TRUE	FALSE	FALSE	FALSE	gi|517960137	phosphoribosylformylglycinamidine synthase [Alistipes obesi]	8.55	96.61	0	0	0	1014	13220	0	0	0	0	0	0	0	0	0	0	0	0	0	0	6512	0	0	1	6	1	Carbamidomethylation; TMT6plex	136117	NA	NA	NA	NA	NA	NA	NA	NA	NA	NA
0.00528949	gi|517524855	hypothetical protein	36.948	Alistipes onderdonkii	FALSE	FALSE	TRUE	TRUE	NA	NA	NA	NA	NA	NA	NA	NA	NA	NA	NA	NA	NA	NA	NA	NA	NA	NA	NA	NA	NA	NA	NA	NA	NA	NA	NA	NA	NA	NA	NA	NA	NA	NA	NA	NA	NA	NA	NA	NA	NA
10	gi|749814724	molecular chaperone DnaK	69069	Alistipes putredinis	TRUE	FALSE	FALSE	FALSE	gi|749814724	molecular chaperone DnaK [Alistipes putredinis]	5.71	129.64	0	0	0	0	0	21700	27390	26370	44580	0	0	0	0	0	9920	70400	112400	194300	0	0	67840	178400	1	27	1	TMT6plex	69069	NA	NA	NA	NA	NA	NA	NA	NA	NA	NA
0.0614219	gi|517981238	urease subunit alpha	61698	Alistipes senegalensis	TRUE	TRUE	FALSE	FALSE	gi|517981238	urease subunit alpha [Alistipes senegalensis]	30.16	99.9	49620	74980	0	0	0	0	0	2416	10720	336500	270000	117500	0	0	0	0	68860	13600	72540	0	0	11300	6	13	4	TMT6plex; Mutation	61698	gi|517981238	-0.547932	0.0426443	0	0	0	0	0	-2.22432	-0.0785636
0.062405	gi|505360205	malate dehydrogenase	36207	Alistipes shahii	TRUE	TRUE	FALSE	FALSE	gi|505360205	malate dehydrogenase [Alistipes shahii]_x0001_gi|291515278|emb|CBK64488.1| malate dehydrogenase (NAD) [Alistipes shahii WAL 8301]	22.6	102.61	17290	21960	0	666	0	1092	0	3914	5096	257600	43940	61070	2944	850	0	610	11520	16830	173700	11780	15810	83650	6	8	2	TMT6plex	36207	gi|505360205	-3.33061	-2.9885	-4.47393	-4.14816	-4.47393	-3.85726	-4.89539	-4.42043	-4.03741
0.485381	gi|505359006	rubrerythrin	21.871	Alistipes shahii	FALSE	FALSE	FALSE	TRUE	NA	NA	NA	NA	NA	NA	NA	NA	NA	NA	NA	NA	NA	NA	NA	NA	NA	NA	NA	NA	NA	NA	NA	NA	NA	NA	NA	NA	NA	NA	NA	NA	NA	NA	NA	NA	NA	NA	NA	NA	NA
0.490151	gi|547330218	methylmalonyl-CoA epimerase	15.135	Alistipes shahii	FALSE	FALSE	FALSE	TRUE	NA	NA	NA	NA	NA	NA	NA	NA	NA	NA	NA	NA	NA	NA	NA	NA	NA	NA	NA	NA	NA	NA	NA	NA	NA	NA	NA	NA	NA	NA	NA	NA	NA	NA	NA	NA	NA	NA	NA	NA	NA
0.033025	gi|524233303	30S ribosomal protein S1	71 kDa	Alistipes sp. CAG:157	FALSE	FALSE	TRUE	FALSE	NA	NA	NA	NA	NA	NA	NA	NA	NA	NA	NA	NA	NA	NA	NA	NA	NA	NA	NA	NA	NA	NA	NA	NA	NA	NA	NA	NA	NA	NA	NA	NA	NA	NA	NA	NA	NA	NA	NA	NA	NA
0.0528966	gi|524571687	bifunctional purine biosynthesis protein PurH	56 kDa	Alistipes sp. CAG:268	FALSE	FALSE	TRUE	FALSE	NA	NA	NA	NA	NA	NA	NA	NA	NA	NA	NA	NA	NA	NA	NA	NA	NA	NA	NA	NA	NA	NA	NA	NA	NA	NA	NA	NA	NA	NA	NA	NA	NA	NA	NA	NA	NA	NA	NA	NA	NA
0.082613	gi|524571810	triosephosphate isomerase	27 kDa	Alistipes sp. CAG:268	FALSE	FALSE	TRUE	FALSE	NA	NA	NA	NA	NA	NA	NA	NA	NA	NA	NA	NA	NA	NA	NA	NA	NA	NA	NA	NA	NA	NA	NA	NA	NA	NA	NA	NA	NA	NA	NA	NA	NA	NA	NA	NA	NA	NA	NA	NA	NA
0.128092	gi|524572577	glyceraldehyde-3-phosphate dehydrogenase	36.316	Alistipes sp. CAG:268	FALSE	FALSE	TRUE	TRUE	NA	NA	NA	NA	NA	NA	NA	NA	NA	NA	NA	NA	NA	NA	NA	NA	NA	NA	NA	NA	NA	NA	NA	NA	NA	NA	NA	NA	NA	NA	NA	NA	NA	NA	NA	NA	NA	NA	NA	NA	NA
0.259319	gi|524571453	glutamate formiminotransferase	61 kDa	Alistipes sp. CAG:268	FALSE	FALSE	TRUE	FALSE	NA	NA	NA	NA	NA	NA	NA	NA	NA	NA	NA	NA	NA	NA	NA	NA	NA	NA	NA	NA	NA	NA	NA	NA	NA	NA	NA	NA	NA	NA	NA	NA	NA	NA	NA	NA	NA	NA	NA	NA	NA
1.87e-05	gi|524605697	malate/lactate dehydrogenase	36 kDa	Alistipes sp. CAG:29	FALSE	FALSE	TRUE	FALSE	NA	NA	NA	NA	NA	NA	NA	NA	NA	NA	NA	NA	NA	NA	NA	NA	NA	NA	NA	NA	NA	NA	NA	NA	NA	NA	NA	NA	NA	NA	NA	NA	NA	NA	NA	NA	NA	NA	NA	NA	NA
4.96e-08	gi|524232021	malate dehydrogenase (NAD)	36 kDa	Alistipes sp. CAG:53	TRUE	FALSE	TRUE	FALSE	gi|524232021	malate dehydrogenase (NAD) [Alistipes sp. CAG:53]	22.6	102.61	17290	21960	0	666	0	1092	0	3914	5096	257600	43940	61070	2944	850	0	610	11520	16830	173700	11780	15810	83650	6	8	2	TMT6plex	36197	NA	NA	NA	NA	NA	NA	NA	NA	NA	NA
0.00107521	gi|524232090	2 3-bisphosphoglycerate-independent phosphoglycerate mutase	55 kDa	Alistipes sp. CAG:53	FALSE	FALSE	TRUE	FALSE	NA	NA	NA	NA	NA	NA	NA	NA	NA	NA	NA	NA	NA	NA	NA	NA	NA	NA	NA	NA	NA	NA	NA	NA	NA	NA	NA	NA	NA	NA	NA	NA	NA	NA	NA	NA	NA	NA	NA	NA	NA
0.0727254	gi|524230954	glutamate formiminotransferase	60.387	Alistipes sp. CAG:53	FALSE	FALSE	TRUE	TRUE	NA	NA	NA	NA	NA	NA	NA	NA	NA	NA	NA	NA	NA	NA	NA	NA	NA	NA	NA	NA	NA	NA	NA	NA	NA	NA	NA	NA	NA	NA	NA	NA	NA	NA	NA	NA	NA	NA	NA	NA	NA
0.0548208	gi|1016785480	Adenylosuccinate synthetase	46 kDa	Alistipes sp. CHKCI003	FALSE	FALSE	TRUE	FALSE	NA	NA	NA	NA	NA	NA	NA	NA	NA	NA	NA	NA	NA	NA	NA	NA	NA	NA	NA	NA	NA	NA	NA	NA	NA	NA	NA	NA	NA	NA	NA	NA	NA	NA	NA	NA	NA	NA	NA	NA	NA
10	gi|1016786542	hypothetical protein BN3659_00433	8654	Alistipes sp. CHKCI003	TRUE	FALSE	FALSE	FALSE	gi|1016786542	hypothetical protein BN3659_00433 [Alistipes sp. CHKCI003]	15.84	78.31	210400	276800	12640	56480	21440	41180	43810	85630	88400	301700	93890	136000	36260	47200	13780	42190	33260	93180	355600	98780	37140	297700	14	2	2	TMT6plex	8654	NA	NA	NA	NA	NA	NA	NA	NA	NA	NA
10	gi|1016785001	Pyruvate, phosphate dikinase	100130	Alistipes sp. CHKCI003	TRUE	FALSE	FALSE	FALSE	gi|1016785001	Pyruvate phosphate dikinase [Alistipes sp. CHKCI003]	6.81	116.68	0	0	0	0	0	0	0	63360	16580	0	0	0	0	0	0	0	7184	6624	0	0	0	32510	1	18	1	TMT6plex; Deamidation (NQ)	100130	NA	NA	NA	NA	NA	NA	NA	NA	NA	NA
0.170158	gi|497282412	serine hydroxymethyltransferase	46.691	Alistipes sp. HGB5	FALSE	FALSE	FALSE	TRUE	NA	NA	NA	NA	NA	NA	NA	NA	NA	NA	NA	NA	NA	NA	NA	NA	NA	NA	NA	NA	NA	NA	NA	NA	NA	NA	NA	NA	NA	NA	NA	NA	NA	NA	NA	NA	NA	NA	NA	NA	NA
0.000669518	gi|1039816752	phosphoglucosamine mutase	50 kDa	Alistipes sp. Marseille-P2431	FALSE	FALSE	TRUE	FALSE	NA	NA	NA	NA	NA	NA	NA	NA	NA	NA	NA	NA	NA	NA	NA	NA	NA	NA	NA	NA	NA	NA	NA	NA	NA	NA	NA	NA	NA	NA	NA	NA	NA	NA	NA	NA	NA	NA	NA	NA	NA
0.0614759	gi|1039816815	rubredoxin	21.112	Alistipes sp. Marseille-P2431	FALSE	FALSE	TRUE	TRUE	NA	NA	NA	NA	NA	NA	NA	NA	NA	NA	NA	NA	NA	NA	NA	NA	NA	NA	NA	NA	NA	NA	NA	NA	NA	NA	NA	NA	NA	NA	NA	NA	NA	NA	NA	NA	NA	NA	NA	NA	NA
0.0772205	gi|1039816425	superoxide dismutase	27.695	Alistipes sp. Marseille-P2431	FALSE	FALSE	FALSE	TRUE	NA	NA	NA	NA	NA	NA	NA	NA	NA	NA	NA	NA	NA	NA	NA	NA	NA	NA	NA	NA	NA	NA	NA	NA	NA	NA	NA	NA	NA	NA	NA	NA	NA	NA	NA	NA	NA	NA	NA	NA	NA
0.103593	gi|1039815732	argininosuccinate synthase	45 kDa	Alistipes sp. Marseille-P2431	FALSE	FALSE	TRUE	FALSE	NA	NA	NA	NA	NA	NA	NA	NA	NA	NA	NA	NA	NA	NA	NA	NA	NA	NA	NA	NA	NA	NA	NA	NA	NA	NA	NA	NA	NA	NA	NA	NA	NA	NA	NA	NA	NA	NA	NA	NA	NA
10	gi|515753602	acyl-CoA dehydrogenase	41800	Alkalibacillus haloalkaliphilus	TRUE	FALSE	FALSE	FALSE	gi|515753602	acyl-CoA dehydrogenase [Alkalibacillus haloalkaliphilus]	8.67	81.38	0	0	0	0	0	0	0	0	0	25020	0	0	0	0	0	0	0	0	0	0	0	0	2	4	1	TMT6plex	41800	NA	NA	NA	NA	NA	NA	NA	NA	NA	NA
0.0399083	gi|501110725	flagellin domain-containing protein	57 kDa	Alkaliphilus oremlandii	FALSE	FALSE	TRUE	FALSE	NA	NA	NA	NA	NA	NA	NA	NA	NA	NA	NA	NA	NA	NA	NA	NA	NA	NA	NA	NA	NA	NA	NA	NA	NA	NA	NA	NA	NA	NA	NA	NA	NA	NA	NA	NA	NA	NA	NA	NA	NA
6.8e-10	gi|518732000	molecular chaperone DnaK	65 kDa	Allobaculum stercoricanis	FALSE	FALSE	TRUE	FALSE	NA	NA	NA	NA	NA	NA	NA	NA	NA	NA	NA	NA	NA	NA	NA	NA	NA	NA	NA	NA	NA	NA	NA	NA	NA	NA	NA	NA	NA	NA	NA	NA	NA	NA	NA	NA	NA	NA	NA	NA	NA
1.86947e-08	gi|518732306	fructose-1,6-bisphosphate aldolase, class II	30.799	Allobaculum stercoricanis	TRUE	FALSE	TRUE	TRUE	gi|518732306	fructose-1 6-bisphosphate aldolase class II [Allobaculum stercoricanis]	19.4	103.22	6280	4136	0	0	0	0	0	0	0	25740	7904	15970	0	0	0	0	0	0	53860	0	0	0	7	8	2	TMT6plex	30799	NA	NA	NA	NA	NA	NA	NA	NA	NA	NA
7.1237e-07	gi|518733142	pyruvate:ferredoxin (flavodoxin) oxidoreductase	128.49	Allobaculum stercoricanis	TRUE	FALSE	TRUE	TRUE	gi|518733142	hypothetical protein [Allobaculum stercoricanis]	8.54	124.53	0	0	0	0	0	0	0	864	556	0	0	0	0	0	0	0	574	3272	0	0	0	5152	1	12	1	Carbamidomethylation; TMT6plex	128496	NA	NA	NA	NA	NA	NA	NA	NA	NA	NA
1.11e-06	gi|518733631	phosphopyruvate hydratase	48.443	Allobaculum stercoricanis	TRUE	TRUE	TRUE	TRUE	gi|518733631	enolase [Allobaculum stercoricanis]	36.18	174.49	47230	32960	1986	3560	7444	23580	5672	72650	161300	170500	142200	134700	157500	253100	119100	154100	739000	633500	122200	47290	60090	186700	9	28	5	Carbamidomethylation; TMT6plex	48444	gi|518733631	-1.36959	-1.88897	-4.57004	-3.73121	-2.67116	-1.3474	-3.4066	-1.36216	-0.215915
3.58e-06	gi|518732164	triose-phosphate isomerase	26.541	Allobaculum stercoricanis	FALSE	FALSE	TRUE	TRUE	NA	NA	NA	NA	NA	NA	NA	NA	NA	NA	NA	NA	NA	NA	NA	NA	NA	NA	NA	NA	NA	NA	NA	NA	NA	NA	NA	NA	NA	NA	NA	NA	NA	NA	NA	NA	NA	NA	NA	NA	NA
2.61244e-05	gi|518733741	50S ribosomal protein L24	12.203	Allobaculum stercoricanis	FALSE	FALSE	TRUE	TRUE	NA	NA	NA	NA	NA	NA	NA	NA	NA	NA	NA	NA	NA	NA	NA	NA	NA	NA	NA	NA	NA	NA	NA	NA	NA	NA	NA	NA	NA	NA	NA	NA	NA	NA	NA	NA	NA	NA	NA	NA	NA
0.000121043	gi|518732581	L-lactate dehydrogenase	36 kDa	Allobaculum stercoricanis	FALSE	FALSE	TRUE	FALSE	NA	NA	NA	NA	NA	NA	NA	NA	NA	NA	NA	NA	NA	NA	NA	NA	NA	NA	NA	NA	NA	NA	NA	NA	NA	NA	NA	NA	NA	NA	NA	NA	NA	NA	NA	NA	NA	NA	NA	NA	NA
0.000523259	gi|518732566	glucosamine-6-phosphate deaminase	26.25	Allobaculum stercoricanis	FALSE	FALSE	TRUE	TRUE	NA	NA	NA	NA	NA	NA	NA	NA	NA	NA	NA	NA	NA	NA	NA	NA	NA	NA	NA	NA	NA	NA	NA	NA	NA	NA	NA	NA	NA	NA	NA	NA	NA	NA	NA	NA	NA	NA	NA	NA	NA
0.00111774	gi|518733647	hypothetical protein	39.053	Allobaculum stercoricanis	FALSE	FALSE	TRUE	TRUE	NA	NA	NA	NA	NA	NA	NA	NA	NA	NA	NA	NA	NA	NA	NA	NA	NA	NA	NA	NA	NA	NA	NA	NA	NA	NA	NA	NA	NA	NA	NA	NA	NA	NA	NA	NA	NA	NA	NA	NA	NA
0.00127544	gi|518732235	pyruvate kinase	51.532	Allobaculum stercoricanis	FALSE	FALSE	TRUE	TRUE	NA	NA	NA	NA	NA	NA	NA	NA	NA	NA	NA	NA	NA	NA	NA	NA	NA	NA	NA	NA	NA	NA	NA	NA	NA	NA	NA	NA	NA	NA	NA	NA	NA	NA	NA	NA	NA	NA	NA	NA	NA
0.00225748	gi|518733766	50S ribosomal protein L7/L12	12.595	Allobaculum stercoricanis	FALSE	FALSE	TRUE	TRUE	NA	NA	NA	NA	NA	NA	NA	NA	NA	NA	NA	NA	NA	NA	NA	NA	NA	NA	NA	NA	NA	NA	NA	NA	NA	NA	NA	NA	NA	NA	NA	NA	NA	NA	NA	NA	NA	NA	NA	NA	NA
0.00252586	gi|518732936	enoyl-CoA hydratase	27 kDa	Allobaculum stercoricanis	FALSE	FALSE	TRUE	FALSE	NA	NA	NA	NA	NA	NA	NA	NA	NA	NA	NA	NA	NA	NA	NA	NA	NA	NA	NA	NA	NA	NA	NA	NA	NA	NA	NA	NA	NA	NA	NA	NA	NA	NA	NA	NA	NA	NA	NA	NA	NA
0.00621314	gi|518733164	phosphoenolpyruvate--protein phosphotransferase	62 kDa	Allobaculum stercoricanis	FALSE	FALSE	TRUE	FALSE	NA	NA	NA	NA	NA	NA	NA	NA	NA	NA	NA	NA	NA	NA	NA	NA	NA	NA	NA	NA	NA	NA	NA	NA	NA	NA	NA	NA	NA	NA	NA	NA	NA	NA	NA	NA	NA	NA	NA	NA	NA
0.00707036	gi|518733193	phosphocarrier protein HPr	9 kDa	Allobaculum stercoricanis	FALSE	FALSE	TRUE	FALSE	NA	NA	NA	NA	NA	NA	NA	NA	NA	NA	NA	NA	NA	NA	NA	NA	NA	NA	NA	NA	NA	NA	NA	NA	NA	NA	NA	NA	NA	NA	NA	NA	NA	NA	NA	NA	NA	NA	NA	NA	NA
0.00832312	gi|518733759	elongation factor Tu	43 kDa	Allobaculum stercoricanis	TRUE	TRUE	TRUE	FALSE	gi|518733759	elongation factor Tu [Allobaculum stercoricanis]	10.32	115.15	0	3008	0	0	984	0	0	578	0	0	1332	1224	2552	16640	0	0	1236	1388	8016	6784	0	11870	6	15	2	TMT6plex	43025	gi|518733759	-3.91703	-1.41504	-3.67484	-3.67484	-2.78587	0	0	-4.3629	-4.48681
0.00956472	gi|518732508	cold-shock protein	7.4881	Allobaculum stercoricanis	FALSE	FALSE	TRUE	TRUE	NA	NA	NA	NA	NA	NA	NA	NA	NA	NA	NA	NA	NA	NA	NA	NA	NA	NA	NA	NA	NA	NA	NA	NA	NA	NA	NA	NA	NA	NA	NA	NA	NA	NA	NA	NA	NA	NA	NA	NA	NA
0.0107979	gi|518733716	50S ribosomal protein L17	13.48	Allobaculum stercoricanis	FALSE	FALSE	FALSE	TRUE	NA	NA	NA	NA	NA	NA	NA	NA	NA	NA	NA	NA	NA	NA	NA	NA	NA	NA	NA	NA	NA	NA	NA	NA	NA	NA	NA	NA	NA	NA	NA	NA	NA	NA	NA	NA	NA	NA	NA	NA	NA
0.0181558	gi|518733687	glutamate dehydrogenase	49 kDa	Allobaculum stercoricanis	FALSE	FALSE	TRUE	FALSE	NA	NA	NA	NA	NA	NA	NA	NA	NA	NA	NA	NA	NA	NA	NA	NA	NA	NA	NA	NA	NA	NA	NA	NA	NA	NA	NA	NA	NA	NA	NA	NA	NA	NA	NA	NA	NA	NA	NA	NA	NA
0.0339289	gi|518733144	glucose-6-phosphate isomerase	47 kDa	Allobaculum stercoricanis	FALSE	FALSE	TRUE	FALSE	NA	NA	NA	NA	NA	NA	NA	NA	NA	NA	NA	NA	NA	NA	NA	NA	NA	NA	NA	NA	NA	NA	NA	NA	NA	NA	NA	NA	NA	NA	NA	NA	NA	NA	NA	NA	NA	NA	NA	NA	NA
0.047315	gi|651360444	phosphoglucomutase	63 kDa	Allobaculum stercoricanis	FALSE	FALSE	TRUE	FALSE	NA	NA	NA	NA	NA	NA	NA	NA	NA	NA	NA	NA	NA	NA	NA	NA	NA	NA	NA	NA	NA	NA	NA	NA	NA	NA	NA	NA	NA	NA	NA	NA	NA	NA	NA	NA	NA	NA	NA	NA	NA
0.047924	gi|518733753	50S ribosomal protein L3	24.76	Allobaculum stercoricanis	FALSE	FALSE	FALSE	TRUE	NA	NA	NA	NA	NA	NA	NA	NA	NA	NA	NA	NA	NA	NA	NA	NA	NA	NA	NA	NA	NA	NA	NA	NA	NA	NA	NA	NA	NA	NA	NA	NA	NA	NA	NA	NA	NA	NA	NA	NA	NA
0.0502692	gi|518733760	elongation factor G	76.22	Allobaculum stercoricanis	FALSE	FALSE	TRUE	TRUE	NA	NA	NA	NA	NA	NA	NA	NA	NA	NA	NA	NA	NA	NA	NA	NA	NA	NA	NA	NA	NA	NA	NA	NA	NA	NA	NA	NA	NA	NA	NA	NA	NA	NA	NA	NA	NA	NA	NA	NA	NA
0.059153	gi|518733736	30S ribosomal protein S8	14 kDa	Allobaculum stercoricanis	FALSE	FALSE	TRUE	FALSE	NA	NA	NA	NA	NA	NA	NA	NA	NA	NA	NA	NA	NA	NA	NA	NA	NA	NA	NA	NA	NA	NA	NA	NA	NA	NA	NA	NA	NA	NA	NA	NA	NA	NA	NA	NA	NA	NA	NA	NA	NA
0.063607	gi|518732927	hypothetical protein	42 kDa	Allobaculum stercoricanis	TRUE	TRUE	TRUE	FALSE	gi|518732927	hypothetical protein [Allobaculum stercoricanis]	6.07	100.92	25340	36740	0	0	0	2162	22590	0	0	31420	141300	190000	0	0	0	6032	1540	3176	174600	0	22210	2672	7	10	3	TMT6plex; Deamidation (NQ)	41958	gi|518732927	-2.78587	-2.25154	0	0	0	-3.36142	0.0285691	-2.32916	-2.32916
0.0723393	gi|518733767	50S ribosomal protein L10	17 kDa	Allobaculum stercoricanis	FALSE	FALSE	TRUE	FALSE	NA	NA	NA	NA	NA	NA	NA	NA	NA	NA	NA	NA	NA	NA	NA	NA	NA	NA	NA	NA	NA	NA	NA	NA	NA	NA	NA	NA	NA	NA	NA	NA	NA	NA	NA	NA	NA	NA	NA	NA	NA
0.0762754	gi|518733769	50S ribosomal protein L1	24.701	Allobaculum stercoricanis	FALSE	FALSE	FALSE	TRUE	NA	NA	NA	NA	NA	NA	NA	NA	NA	NA	NA	NA	NA	NA	NA	NA	NA	NA	NA	NA	NA	NA	NA	NA	NA	NA	NA	NA	NA	NA	NA	NA	NA	NA	NA	NA	NA	NA	NA	NA	NA
0.085777	gi|518733746	30S ribosomal protein S3	32 kDa	Allobaculum stercoricanis	FALSE	FALSE	TRUE	FALSE	NA	NA	NA	NA	NA	NA	NA	NA	NA	NA	NA	NA	NA	NA	NA	NA	NA	NA	NA	NA	NA	NA	NA	NA	NA	NA	NA	NA	NA	NA	NA	NA	NA	NA	NA	NA	NA	NA	NA	NA	NA
0.141716	gi|518733046	pyruvate, phosphate dikinase	97 kDa	Allobaculum stercoricanis	FALSE	FALSE	TRUE	FALSE	NA	NA	NA	NA	NA	NA	NA	NA	NA	NA	NA	NA	NA	NA	NA	NA	NA	NA	NA	NA	NA	NA	NA	NA	NA	NA	NA	NA	NA	NA	NA	NA	NA	NA	NA	NA	NA	NA	NA	NA	NA
0.471853	gi|496709253	pyruvate:ferredoxin (flavodoxin) oxidoreductase	130 kDa	Alloprevotella rava	FALSE	FALSE	TRUE	FALSE	NA	NA	NA	NA	NA	NA	NA	NA	NA	NA	NA	NA	NA	NA	NA	NA	NA	NA	NA	NA	NA	NA	NA	NA	NA	NA	NA	NA	NA	NA	NA	NA	NA	NA	NA	NA	NA	NA	NA	NA	NA
6.34e-09	gi|750317814	phosphoenolpyruvate carboxykinase (ATP)	60 kDa	Alloprevotella tannerae	FALSE	FALSE	TRUE	FALSE	NA	NA	NA	NA	NA	NA	NA	NA	NA	NA	NA	NA	NA	NA	NA	NA	NA	NA	NA	NA	NA	NA	NA	NA	NA	NA	NA	NA	NA	NA	NA	NA	NA	NA	NA	NA	NA	NA	NA	NA	NA
0.0572114	gi|493297494	alpha-glucan phosphorylase	99 kDa	Alloprevotella tannerae	FALSE	FALSE	TRUE	FALSE	NA	NA	NA	NA	NA	NA	NA	NA	NA	NA	NA	NA	NA	NA	NA	NA	NA	NA	NA	NA	NA	NA	NA	NA	NA	NA	NA	NA	NA	NA	NA	NA	NA	NA	NA	NA	NA	NA	NA	NA	NA
0.112838	gi|493298498	2-deoxyribose-5-phosphate aldolase	33.73	Alloprevotella tannerae	FALSE	FALSE	FALSE	TRUE	NA	NA	NA	NA	NA	NA	NA	NA	NA	NA	NA	NA	NA	NA	NA	NA	NA	NA	NA	NA	NA	NA	NA	NA	NA	NA	NA	NA	NA	NA	NA	NA	NA	NA	NA	NA	NA	NA	NA	NA	NA
0.287263	gi|493297247	ATP synthase F0 subunit C	8 kDa	Alloprevotella tannerae	FALSE	FALSE	TRUE	FALSE	NA	NA	NA	NA	NA	NA	NA	NA	NA	NA	NA	NA	NA	NA	NA	NA	NA	NA	NA	NA	NA	NA	NA	NA	NA	NA	NA	NA	NA	NA	NA	NA	NA	NA	NA	NA	NA	NA	NA	NA	NA
10	gi|493297743	acyl carrier protein	8570	Alloprevotella tannerae	TRUE	FALSE	FALSE	FALSE	gi|493297743	acyl carrier protein [Alloprevotella tannerae]_x0001_gi|260852191|gb|EEX72060.1| acyl carrier protein [Alloprevotella tannerae ATCC 51259]	8.73	79.75	15040	108800	0	0	0	49920	1236	0	0	674	2328	2078	0	0	0	1264	0	0	83580	0	23680	0	12	6	1	TMT6plex	8570	NA	NA	NA	NA	NA	NA	NA	NA	NA	NA
10	gi|260850529	phosphoenolpyruvate carboxykinase (ATP)	61677	Alloprevotella tannerae ATCC 51259	TRUE	FALSE	FALSE	FALSE	gi|260850529	phosphoenolpyruvate carboxykinase (ATP) [Alloprevotella tannerae ATCC 51259]	8.61	165.58	0	0	0	0	0	0	0	0	0	13470	5328	7136	0	0	0	0	0	0	1496	0	0	0	2	35	1	TMT6plex; Deamidation (NQ)	61677	NA	NA	NA	NA	NA	NA	NA	NA	NA	NA
10	gi|495265380	MULTISPECIES: 50S ribosomal protein L7/L12	12607	Alteromonadaceae	TRUE	FALSE	FALSE	FALSE	gi|495265380	MULTISPECIES: 50S ribosomal protein L7/L12 [Alteromonadaceae]_x0001_gi|332172378|gb|AEE21632.1| ribosomal protein L7/L12 [Glaciecola sp. 4H-3-7+YE-5]_x0001_gi|410134297|dbj|GAC04811.1| large subunit ribosomal protein L7/L12 [Paraglac...	6.5	139.09	1532	12610	0	0	0	0	0	0	0	0	1432	1120	0	0	0	0	0	0	5344	0	0	0	10	15	1	TMT6plex; Mutation	12607	NA	NA	NA	NA	NA	NA	NA	NA	NA	NA
10	gi|668728441	ribosomal protein L7/L12	12471	Alteromonadaceae bacterium Bs02	TRUE	FALSE	FALSE	FALSE	gi|668728441	ribosomal protein L7/L12 [Alteromonadaceae bacterium Bs02]	8.84	131.86	36860	45060	0	0	0	23600	7712	4080	9248	26620	24830	14340	0	0	10770	68580	360400	571400	34180	0	133400	193500	6	10	1	TMT6plex	12471	NA	NA	NA	NA	NA	NA	NA	NA	NA	NA
10	gi|917861757	cold-shock protein	9183	Aminobacterium colombiense	TRUE	FALSE	FALSE	FALSE	gi|917861757	cold-shock protein [Aminobacterium colombiense]	2.88	77.53	37120	24260	0	0	0	0	0	0	0	15330	7552	20030	0	0	0	0	0	0	47100	0	0	0	8	2	1	TMT6plex	9183	NA	NA	NA	NA	NA	NA	NA	NA	NA	NA
10	gi|293616479	cold-shock DNA-binding domain protein	7217	Aminobacterium colombiense DSM 12261	TRUE	FALSE	FALSE	FALSE	gi|293616479	cold-shock DNA-binding domain protein [Aminobacterium colombiense DSM 12261]	2.88	77.53	37120	24260	0	0	0	0	0	0	0	15330	7552	20030	0	0	0	0	0	0	47100	0	0	0	11	2	1	TMT6plex	7217	NA	NA	NA	NA	NA	NA	NA	NA	NA	NA
10	gi|736247333	cold-shock protein	7346	Aminobacterium mobile	TRUE	FALSE	FALSE	FALSE	gi|736247333	cold-shock protein [Aminobacterium mobile]	2.88	77.53	37120	24260	0	0	0	0	0	0	0	15330	7552	20030	0	0	0	0	0	0	47100	0	0	0	10	2	1	TMT6plex	7346	NA	NA	NA	NA	NA	NA	NA	NA	NA	NA
10	gi|702861606	glutamate dehydrogenase	48226	Amycolatopsis jejuensis	TRUE	FALSE	FALSE	FALSE	gi|702861606	glutamate dehydrogenase [Amycolatopsis jejuensis]	1.85	111.78	17040	72190	9572	30670	68400	12690	14770	18580	20670	19820	1802	50940	37360	17150	696	6912	9672	10400	46110	45100	10430	25730	2	13	1	TMT6plex	48226	NA	NA	NA	NA	NA	NA	NA	NA	NA	NA
0.0340087	gi|654466781	flagellin	41126	Anaeroarcus burkinensis	TRUE	TRUE	FALSE	FALSE	gi|654466781	flagellin [Anaeroarcus burkinensis]	12.88	139.57	1096	620	0	0	0	0	0	0	0	12530	1010	6032	0	14620	1596	6736	0	0	5600	4496	4128	0	3	9	2	TMT6plex	41126	gi|654466781	-2.35107	-3.17137	-3.08314	-3.08314	-3.08314	-2.95456	-2.95456	0	0
10	gi|654469424	hypothetical protein	35344	Anaerobiospirillum succiniciproducens	TRUE	FALSE	FALSE	FALSE	gi|654469424	hypothetical protein [Anaerobiospirillum succiniciproducens]	5.29	125.48	0	0	5288	19780	53570	68100	10500	10340	12350	0	0	0	17570	7416	3568	5808	1660	6464	0	27810	26430	15870	2	15	1	Carbamidomethylation; TMT6plex	35344	NA	NA	NA	NA	NA	NA	NA	NA	NA	NA
0.274877	gi|517946365	30S ribosomal protein S8	14 kDa	Anaerococcus sp. PH9	FALSE	FALSE	TRUE	FALSE	NA	NA	NA	NA	NA	NA	NA	NA	NA	NA	NA	NA	NA	NA	NA	NA	NA	NA	NA	NA	NA	NA	NA	NA	NA	NA	NA	NA	NA	NA	NA	NA	NA	NA	NA	NA	NA	NA	NA	NA	NA
10	gi|490974503	molecular chaperone DnaK	65683	Anaerococcus tetradius	TRUE	FALSE	FALSE	FALSE	gi|490974503	molecular chaperone DnaK [Anaerococcus tetradius]_x0001_gi|227218115|gb|EEI83383.1| chaperone protein DnaK [Anaerococcus tetradius ATCC 35098]	8.6	106.64	0	0	0	0	0	0	0	4656	37500	0	0	0	0	0	0	0	1400	980	0	0	0	16320	2	15	1	TMT6plex; Deamidation (NQ)	65683	NA	NA	NA	NA	NA	NA	NA	NA	NA	NA
10	gi|987860426	molecular chaperone DnaK	65709	Anaerococcus tetradius	TRUE	FALSE	FALSE	FALSE	gi|987860426	molecular chaperone DnaK [Anaerococcus tetradius]_x0001_gi|985293327|gb|KWZ78499.1| chaperone protein DnaK [Anaerococcus tetradius]	8.6	106.64	0	0	0	0	0	0	0	4656	37500	0	0	0	0	0	0	0	1400	980	0	0	0	16320	2	15	1	TMT6plex; Deamidation (NQ)	65709	NA	NA	NA	NA	NA	NA	NA	NA	NA	NA
0.0781356	gi|494109364	molecular chaperone DnaK	66 kDa	Anaerofustis stercorihominis	FALSE	FALSE	TRUE	FALSE	NA	NA	NA	NA	NA	NA	NA	NA	NA	NA	NA	NA	NA	NA	NA	NA	NA	NA	NA	NA	NA	NA	NA	NA	NA	NA	NA	NA	NA	NA	NA	NA	NA	NA	NA	NA	NA	NA	NA	NA	NA
0.00868822	gi|498103264	glucose-6-phosphate isomerase	50 kDa	Anaerophaga thermohalophila	TRUE	FALSE	TRUE	FALSE	gi|498103264	glucose-6-phosphate isomerase [Anaerophaga thermohalophila]	8.76	168.96	1300	7304	0	0	0	0	0	0	0	91970	64930	108400	0	0	0	0	0	0	3112	0	0	0	2	14	1	TMT6plex	49832	NA	NA	NA	NA	NA	NA	NA	NA	NA	NA
0.202424	gi|515148364	2,3-bisphosphoglycerate-independent phosphoglycerate mutase	56.73	Anaerophaga thermohalophila	FALSE	FALSE	FALSE	TRUE	NA	NA	NA	NA	NA	NA	NA	NA	NA	NA	NA	NA	NA	NA	NA	NA	NA	NA	NA	NA	NA	NA	NA	NA	NA	NA	NA	NA	NA	NA	NA	NA	NA	NA	NA	NA	NA	NA	NA	NA	NA
0.0411436	gi|757128997	4-hydroxy-tetrahydrodipicolinate synthase	32 kDa	Anaerosalibacter sp. ND1	FALSE	FALSE	TRUE	FALSE	NA	NA	NA	NA	NA	NA	NA	NA	NA	NA	NA	NA	NA	NA	NA	NA	NA	NA	NA	NA	NA	NA	NA	NA	NA	NA	NA	NA	NA	NA	NA	NA	NA	NA	NA	NA	NA	NA	NA	NA	NA
0.0251649	gi|493615841	MULTISPECIES: molecular chaperone GroEL	57.388	Anaerostipes	FALSE	FALSE	TRUE	TRUE	NA	NA	NA	NA	NA	NA	NA	NA	NA	NA	NA	NA	NA	NA	NA	NA	NA	NA	NA	NA	NA	NA	NA	NA	NA	NA	NA	NA	NA	NA	NA	NA	NA	NA	NA	NA	NA	NA	NA	NA	NA
0.0523384	gi|493614061	pyruvate:ferredoxin (flavodoxin) oxidoreductase	127 kDa	Anaerostipes caccae	FALSE	FALSE	TRUE	FALSE	NA	NA	NA	NA	NA	NA	NA	NA	NA	NA	NA	NA	NA	NA	NA	NA	NA	NA	NA	NA	NA	NA	NA	NA	NA	NA	NA	NA	NA	NA	NA	NA	NA	NA	NA	NA	NA	NA	NA	NA	NA
0.0383494	gi|933088038	L-ribulose-5-phosphate 4-epimerase UlaF	26 kDa	Anaerostipes hadrus	FALSE	FALSE	TRUE	FALSE	NA	NA	NA	NA	NA	NA	NA	NA	NA	NA	NA	NA	NA	NA	NA	NA	NA	NA	NA	NA	NA	NA	NA	NA	NA	NA	NA	NA	NA	NA	NA	NA	NA	NA	NA	NA	NA	NA	NA	NA	NA
0.0601209	gi|932915033	phosphoenolpyruvate carboxykinase	63 kDa	Anaerostipes hadrus	FALSE	FALSE	TRUE	FALSE	NA	NA	NA	NA	NA	NA	NA	NA	NA	NA	NA	NA	NA	NA	NA	NA	NA	NA	NA	NA	NA	NA	NA	NA	NA	NA	NA	NA	NA	NA	NA	NA	NA	NA	NA	NA	NA	NA	NA	NA	NA
10	gi|933043488	Heat shock protein 70	66119	Anaerostipes hadrus	TRUE	FALSE	FALSE	FALSE	gi|933043488	Heat shock protein 70 [Anaerostipes hadrus]	1.53	125.58	160800	5776	586	3808	20990	0	0	0	0	9120	44160	196100	33020	7216	0	0	0	0	92160	51840	0	0	1	24	1	TMT6plex	66119	NA	NA	NA	NA	NA	NA	NA	NA	NA	NA
10	gi|932942921	Heat shock protein 70	66046	Anaerostipes hadrus	TRUE	FALSE	FALSE	FALSE	gi|932942921	Heat shock protein 70 [Anaerostipes hadrus]_x0001_gi|933013223|emb|CUM81601.1| Heat shock protein 70 [Anaerostipes hadrus]	1.53	126.07	160800	5776	586	3808	20990	0	0	0	0	9120	44160	196100	33020	7216	0	0	0	0	92160	51840	0	0	1	24	1	TMT6plex	66046	NA	NA	NA	NA	NA	NA	NA	NA	NA	NA
10	gi|496496033	molecular chaperone DnaK	66104	Anaerostipes hadrus	TRUE	FALSE	FALSE	FALSE	gi|496496033	molecular chaperone DnaK [Anaerostipes hadrus]_x0001_gi|316893354|gb|EFV15568.1| chaperone DnaK [Lachnospiraceae bacterium 5_1_63FAA]_x0001_gi|429178016|gb|EKY19306.1| chaperone protein DnaK [Anaerostipes hadrus DSM 3319]_x0001_gi|52427034...	1.53	126.02	160800	5776	586	3808	20990	0	0	0	0	9120	44160	196100	33020	7216	0	0	0	0	92160	51840	0	0	1	24	1	TMT6plex	66104	NA	NA	NA	NA	NA	NA	NA	NA	NA	NA
10	gi|933088544	phosphoenolpyruvate carboxykinase	62763	Anaerostipes hadrus	TRUE	FALSE	FALSE	FALSE	gi|933088544	phosphoenolpyruvate carboxykinase [Anaerostipes hadrus]	18.93	114.69	15490	4336	0	0	7680	0	0	0	0	33760	67420	107600	13380	950	0	0	0	0	32500	2696	0	0	2	12	2	Carbamidomethylation; TMT6plex	62763	NA	NA	NA	NA	NA	NA	NA	NA	NA	NA
0.00713715	gi|933117908	phosphate/phosphite/phosphonate ABC transporters%2C periplasmic binding protein	39 kDa	Anaerotruncus colihominis	FALSE	FALSE	TRUE	FALSE	NA	NA	NA	NA	NA	NA	NA	NA	NA	NA	NA	NA	NA	NA	NA	NA	NA	NA	NA	NA	NA	NA	NA	NA	NA	NA	NA	NA	NA	NA	NA	NA	NA	NA	NA	NA	NA	NA	NA	NA	NA
10	gi|493930343	molecular chaperone GroEL	57892	Anaerotruncus colihominis	TRUE	FALSE	FALSE	FALSE	gi|493930343	molecular chaperone GroEL [Anaerotruncus colihominis]_x0001_gi|167667626|gb|EDS11756.1| chaperonin GroL [Anaerotruncus colihominis DSM 17241]_x0001_gi|933118598|emb|CUP99838.1| chaperonin GroEL [Anaerotruncus colihominis]	8.59	182.72	676	1488	0	0	0	0	0	0	0	13700	3864	8128	0	0	0	0	0	0	5232	0	0	0	2	39	1	TMT6plex	57892	NA	NA	NA	NA	NA	NA	NA	NA	NA	NA
0.00023157	gi|524698290	elongation factor Tu	44.034	Anaerotruncus sp. CAG:390	FALSE	FALSE	FALSE	TRUE	NA	NA	NA	NA	NA	NA	NA	NA	NA	NA	NA	NA	NA	NA	NA	NA	NA	NA	NA	NA	NA	NA	NA	NA	NA	NA	NA	NA	NA	NA	NA	NA	NA	NA	NA	NA	NA	NA	NA	NA	NA
0.00337066	gi|524248108	branched-chain-amino-acid transaminase (IlvE)	37.87	Anaerotruncus sp. CAG:528	FALSE	FALSE	TRUE	TRUE	NA	NA	NA	NA	NA	NA	NA	NA	NA	NA	NA	NA	NA	NA	NA	NA	NA	NA	NA	NA	NA	NA	NA	NA	NA	NA	NA	NA	NA	NA	NA	NA	NA	NA	NA	NA	NA	NA	NA	NA	NA
10	gi|524247765	pyruvate phosphate dikinase	96510	Anaerotruncus sp. CAG:528	TRUE	FALSE	FALSE	FALSE	gi|524247765	pyruvate phosphate dikinase [Anaerotruncus sp. CAG:528]	4.54	234.63	0	0	0	7968	36990	0	0	0	0	0	0	0	10980	1252	0	0	0	0	0	8144	0	0	1	57	1	TMT6plex	96510	NA	NA	NA	NA	NA	NA	NA	NA	NA	NA
10	gi|524248335	pyruvate-flavodoxin oxidoreductase	128546	Anaerotruncus sp. CAG:528	TRUE	FALSE	FALSE	FALSE	gi|524248335	pyruvate-flavodoxin oxidoreductase [Anaerotruncus sp. CAG:528]	8.63	142.12	608	882	0	0	0	0	0	904	3176	1444	11900	13470	0	0	0	0	14240	10750	7088	0	0	4224	1	24	1	TMT6plex	128546	NA	NA	NA	NA	NA	NA	NA	NA	NA	NA
0.0558791	gi|511073878	elongation factor Tu	44.332	Anaerotruncus sp. G3(2012)	FALSE	FALSE	FALSE	TRUE	NA	NA	NA	NA	NA	NA	NA	NA	NA	NA	NA	NA	NA	NA	NA	NA	NA	NA	NA	NA	NA	NA	NA	NA	NA	NA	NA	NA	NA	NA	NA	NA	NA	NA	NA	NA	NA	NA	NA	NA	NA
0.0959182	gi|511075261	TRAP ABC transporter substrate-binding protein	35.595	Anaerotruncus sp. G3(2012)	FALSE	FALSE	FALSE	TRUE	NA	NA	NA	NA	NA	NA	NA	NA	NA	NA	NA	NA	NA	NA	NA	NA	NA	NA	NA	NA	NA	NA	NA	NA	NA	NA	NA	NA	NA	NA	NA	NA	NA	NA	NA	NA	NA	NA	NA	NA	NA
10	gi|653151030	hypothetical protein	57555	Anaerovorax odorimutans	TRUE	FALSE	FALSE	FALSE	gi|653151030	hypothetical protein [Anaerovorax odorimutans]	7.24	187.13	0	0	0	0	0	0	0	26620	23440	0	0	0	0	0	0	0	12820	12980	0	0	0	36580	3	20	2	TMT6plex; Deamidation (NQ)	57555	NA	NA	NA	NA	NA	NA	NA	NA	NA	NA
0.317885	gi|1034203517	Core histone H2A/H2B/H3/H4	15 kDa	Anaplasma phagocytophilum	FALSE	FALSE	TRUE	FALSE	NA	NA	NA	NA	NA	NA	NA	NA	NA	NA	NA	NA	NA	NA	NA	NA	NA	NA	NA	NA	NA	NA	NA	NA	NA	NA	NA	NA	NA	NA	NA	NA	NA	NA	NA	NA	NA	NA	NA	NA	NA
10	gi|1032590130	flagellin	40722	Anoxybacillus flavithermus	TRUE	FALSE	FALSE	FALSE	gi|1032590130	flagellin [Anoxybacillus flavithermus]_x0001_gi|1032264985|gb|OAO79743.1| Flagellin protein FlaB [Anoxybacillus flavithermus]	5.7	129.38	0	0	0	3088	7136	0	0	0	0	0	0	0	2800	44800	0	0	0	0	0	14940	0	0	4	7	1	TMT6plex; Methylation	40722	NA	NA	NA	NA	NA	NA	NA	NA	NA	NA
10	gi|737071853	flagellin	29217	Anoxybacillus gonensis	TRUE	FALSE	FALSE	FALSE	gi|737071853	flagellin [Anoxybacillus gonensis]_x0001_gi|701227336|gb|KGP60613.1| flagellin [Anoxybacillus gonensis]_x0001_gi|906365912|gb|AKS39502.1| flagellin [Anoxybacillus gonensis]	8.8	153.74	0	0	1144	0	1276	1120	3232	13340	11010	0	0	0	2920	0	0	0	580	0	0	8384	7104	15070	5	11	1	TMT6plex	29217	NA	NA	NA	NA	NA	NA	NA	NA	NA	NA
10	gi|518247298	flagellin	29231	Anoxybacillus kamchatkensis	TRUE	FALSE	FALSE	FALSE	gi|518247298	flagellin [Anoxybacillus kamchatkensis]	8.8	153.74	0	0	1144	0	1276	1120	3232	13340	11010	0	0	0	2920	0	0	0	580	0	0	8384	7104	15070	5	11	1	TMT6plex	29231	NA	NA	NA	NA	NA	NA	NA	NA	NA	NA
0.0869646	gi|943594358	molecular chaperone DnaK	68 kDa	Apibacter mensalis	FALSE	FALSE	TRUE	FALSE	NA	NA	NA	NA	NA	NA	NA	NA	NA	NA	NA	NA	NA	NA	NA	NA	NA	NA	NA	NA	NA	NA	NA	NA	NA	NA	NA	NA	NA	NA	NA	NA	NA	NA	NA	NA	NA	NA	NA	NA	NA
10	gi|975880666	50S ribosomal protein L7/L12	12550	Aquitalea magnusonii	TRUE	FALSE	FALSE	FALSE	gi|975880666	50S ribosomal protein L7/L12 [Aquitalea magnusonii]	3.64	132.33	13280	20990	0	0	0	0	0	0	0	11170	25340	5136	0	0	0	0	0	0	45440	0	0	0	8	17	1	TMT6plex	12550	NA	NA	NA	NA	NA	NA	NA	NA	NA	NA
0.0399083	gi|736099864	50S ribosomal protein L18	13 kDa	Arcanobacterium sp. S3PF19	FALSE	FALSE	TRUE	FALSE	NA	NA	NA	NA	NA	NA	NA	NA	NA	NA	NA	NA	NA	NA	NA	NA	NA	NA	NA	NA	NA	NA	NA	NA	NA	NA	NA	NA	NA	NA	NA	NA	NA	NA	NA	NA	NA	NA	NA	NA	NA
0.0570599	gi|652413004	glutamate dehydrogenase	49.237	Arenibacter latericius	FALSE	FALSE	FALSE	TRUE	NA	NA	NA	NA	NA	NA	NA	NA	NA	NA	NA	NA	NA	NA	NA	NA	NA	NA	NA	NA	NA	NA	NA	NA	NA	NA	NA	NA	NA	NA	NA	NA	NA	NA	NA	NA	NA	NA	NA	NA	NA
0.0196613	gi|823834195	MULTISPECIES: DNA-directed RNA polymerase subunit alpha	36 kDa	Arthrobacter	FALSE	FALSE	TRUE	FALSE	NA	NA	NA	NA	NA	NA	NA	NA	NA	NA	NA	NA	NA	NA	NA	NA	NA	NA	NA	NA	NA	NA	NA	NA	NA	NA	NA	NA	NA	NA	NA	NA	NA	NA	NA	NA	NA	NA	NA	NA	NA
0.0185322	gi|737447101	formate acetyltransferase	81 kDa	Atopobium sp. ICM42b	FALSE	FALSE	TRUE	FALSE	NA	NA	NA	NA	NA	NA	NA	NA	NA	NA	NA	NA	NA	NA	NA	NA	NA	NA	NA	NA	NA	NA	NA	NA	NA	NA	NA	NA	NA	NA	NA	NA	NA	NA	NA	NA	NA	NA	NA	NA	NA
0.3249	gi|542054035	pyruvate synthase	127.16	Atopobium sp. oral taxon 810 str. F0209	FALSE	FALSE	FALSE	TRUE	NA	NA	NA	NA	NA	NA	NA	NA	NA	NA	NA	NA	NA	NA	NA	NA	NA	NA	NA	NA	NA	NA	NA	NA	NA	NA	NA	NA	NA	NA	NA	NA	NA	NA	NA	NA	NA	NA	NA	NA	NA
0.0065494	gi|524388913	putative uncharacterized protein	38.776	Azospirillum sp. CAG:260	FALSE	FALSE	TRUE	TRUE	NA	NA	NA	NA	NA	NA	NA	NA	NA	NA	NA	NA	NA	NA	NA	NA	NA	NA	NA	NA	NA	NA	NA	NA	NA	NA	NA	NA	NA	NA	NA	NA	NA	NA	NA	NA	NA	NA	NA	NA	NA
0.0471766	gi|524388848	pyruvate phosphate dikinase	98 kDa	Azospirillum sp. CAG:260	FALSE	FALSE	TRUE	FALSE	NA	NA	NA	NA	NA	NA	NA	NA	NA	NA	NA	NA	NA	NA	NA	NA	NA	NA	NA	NA	NA	NA	NA	NA	NA	NA	NA	NA	NA	NA	NA	NA	NA	NA	NA	NA	NA	NA	NA	NA	NA
10	gi|1011266642	MULTISPECIES: flagellin protein	57804	Bacillales	TRUE	FALSE	FALSE	FALSE	gi|1011266642	MULTISPECIES: flagellin protein [Bacillales]	8.78	161.83	0	0	0	0	0	0	0	33540	498700	0	0	0	0	0	0	0	4512	5264	0	0	0	6112	1	17	1	TMT6plex	57804	NA	NA	NA	NA	NA	NA	NA	NA	NA	NA
0.0340857	gi|489417784	sugar ABC transporter substrate-binding protein	40 kDa	Bacillus alcalophilus	FALSE	FALSE	TRUE	FALSE	NA	NA	NA	NA	NA	NA	NA	NA	NA	NA	NA	NA	NA	NA	NA	NA	NA	NA	NA	NA	NA	NA	NA	NA	NA	NA	NA	NA	NA	NA	NA	NA	NA	NA	NA	NA	NA	NA	NA	NA	NA
0.86818	gi|489415973	50S ribosomal protein L21	11.402	Bacillus alcalophilus	FALSE	FALSE	FALSE	TRUE	NA	NA	NA	NA	NA	NA	NA	NA	NA	NA	NA	NA	NA	NA	NA	NA	NA	NA	NA	NA	NA	NA	NA	NA	NA	NA	NA	NA	NA	NA	NA	NA	NA	NA	NA	NA	NA	NA	NA	NA	NA
10	gi|749937162	hypothetical protein	68592	Bacillus alcalophilus	TRUE	FALSE	FALSE	FALSE	gi|749937162	hypothetical protein [Bacillus alcalophilus]	8.68	150.88	0	0	0	0	0	8640	134700	0	0	0	0	0	0	0	580	6720	0	0	0	0	8016	0	1	20	1	TMT6plex	68592	NA	NA	NA	NA	NA	NA	NA	NA	NA	NA
10	gi|844804241	molecular chaperone GroEL	57424	Bacillus circulans	TRUE	FALSE	FALSE	FALSE	gi|844804241	molecular chaperone GroEL [Bacillus circulans]_x0001_gi|837642150|gb|KLV25143.1| molecular chaperone GroEL [Bacillus circulans]	3.85	160.47	0	0	3904	7184	16830	12670	10560	12350	21890	0	0	0	16260	32700	16900	27460	39170	42110	0	34050	34180	50050	2	30	1	TMT6plex	57424	NA	NA	NA	NA	NA	NA	NA	NA	NA	NA
0.0147438	gi|819384347	acetyl-CoA acetyltransferase	41.369	Bacillus coagulans	FALSE	FALSE	FALSE	TRUE	NA	NA	NA	NA	NA	NA	NA	NA	NA	NA	NA	NA	NA	NA	NA	NA	NA	NA	NA	NA	NA	NA	NA	NA	NA	NA	NA	NA	NA	NA	NA	NA	NA	NA	NA	NA	NA	NA	NA	NA	NA
0.00214168	gi|975875043	triose-phosphate isomerase	27.297	Bacillus coahuilensis	FALSE	FALSE	TRUE	TRUE	NA	NA	NA	NA	NA	NA	NA	NA	NA	NA	NA	NA	NA	NA	NA	NA	NA	NA	NA	NA	NA	NA	NA	NA	NA	NA	NA	NA	NA	NA	NA	NA	NA	NA	NA	NA	NA	NA	NA	NA	NA
10	gi|860383500	flagellin	33042	Bacillus glycinifermentans	TRUE	FALSE	FALSE	FALSE	gi|860383500	flagellin [Bacillus glycinifermentans]_x0001_gi|855280695|gb|KMM56204.1| flagellin [Bacillus glycinifermentans]	3.29	158.97	0	0	0	0	0	5568	4880	0	0	0	0	0	0	0	770	28030	0	0	0	0	6800	0	3	13	1	TMT6plex; Mutation	33042	NA	NA	NA	NA	NA	NA	NA	NA	NA	NA
10	gi|1025825619	flagellin	29400	Bacillus horikoshii	TRUE	FALSE	FALSE	FALSE	gi|1025825619	flagellin [Bacillus horikoshii]	3.08	162.46	7152	16510	0	0	0	0	0	0	0	7824	21890	31740	0	0	0	0	0	0	16700	0	0	0	3	15	1	TMT6plex; Deamidation (NQ)	29400	NA	NA	NA	NA	NA	NA	NA	NA	NA	NA
0.0426613	gi|953347824	glutamate dehydrogenase	49.207	Bacillus humi	FALSE	FALSE	FALSE	TRUE	NA	NA	NA	NA	NA	NA	NA	NA	NA	NA	NA	NA	NA	NA	NA	NA	NA	NA	NA	NA	NA	NA	NA	NA	NA	NA	NA	NA	NA	NA	NA	NA	NA	NA	NA	NA	NA	NA	NA	NA	NA
9.87e-05	gi|736634195	3-phosphoserine/phosphohydroxythreonine aminotransferase	40 kDa	Bacillus manliponensis	FALSE	FALSE	TRUE	FALSE	NA	NA	NA	NA	NA	NA	NA	NA	NA	NA	NA	NA	NA	NA	NA	NA	NA	NA	NA	NA	NA	NA	NA	NA	NA	NA	NA	NA	NA	NA	NA	NA	NA	NA	NA	NA	NA	NA	NA	NA	NA
0.0421576	gi|490573274	50S ribosomal protein L21	11 kDa	Bacillus methanolicus	FALSE	FALSE	TRUE	FALSE	NA	NA	NA	NA	NA	NA	NA	NA	NA	NA	NA	NA	NA	NA	NA	NA	NA	NA	NA	NA	NA	NA	NA	NA	NA	NA	NA	NA	NA	NA	NA	NA	NA	NA	NA	NA	NA	NA	NA	NA	NA
0.0653133	gi|944529903	acyl-CoA dehydrogenase	41.443	Bacillus shackletonii	FALSE	FALSE	FALSE	TRUE	NA	NA	NA	NA	NA	NA	NA	NA	NA	NA	NA	NA	NA	NA	NA	NA	NA	NA	NA	NA	NA	NA	NA	NA	NA	NA	NA	NA	NA	NA	NA	NA	NA	NA	NA	NA	NA	NA	NA	NA	NA
10	gi|880994173	molecular chaperone GroEL	57283	Bacillus sp. 522_BSPC	TRUE	FALSE	FALSE	FALSE	gi|880994173	molecular chaperone GroEL [Bacillus sp. 522_BSPC]	3.85	160.47	0	0	3904	7184	16830	12670	10560	12350	21890	0	0	0	16260	32700	16900	27460	39170	42110	0	34050	34180	50050	2	30	1	TMT6plex	57283	NA	NA	NA	NA	NA	NA	NA	NA	NA	NA
10	gi|1043023134	sugar ABC transporter substrate-binding protein	39337	Bacillus sp. FJAT-27264	TRUE	FALSE	FALSE	FALSE	gi|1043023134	sugar ABC transporter substrate-binding protein [Bacillus sp. FJAT-27264]	16.9	68.91	0	0	0	0	0	3752	722	784	1942	19710	23620	15280	738	3128	0	6768	78060	92720	19860	11460	63100	215900	4	4	1	TMT6plex	39337	NA	NA	NA	NA	NA	NA	NA	NA	NA	NA
0.0604094	gi|1011125690	glucose-6-phosphate isomerase	50 kDa	Bacillus sp. JCM 19034	FALSE	FALSE	TRUE	FALSE	NA	NA	NA	NA	NA	NA	NA	NA	NA	NA	NA	NA	NA	NA	NA	NA	NA	NA	NA	NA	NA	NA	NA	NA	NA	NA	NA	NA	NA	NA	NA	NA	NA	NA	NA	NA	NA	NA	NA	NA	NA
0.765398	gi|847261385	molecular chaperone GroEL	57.082	Bacillus sp. LL01	FALSE	FALSE	FALSE	TRUE	NA	NA	NA	NA	NA	NA	NA	NA	NA	NA	NA	NA	NA	NA	NA	NA	NA	NA	NA	NA	NA	NA	NA	NA	NA	NA	NA	NA	NA	NA	NA	NA	NA	NA	NA	NA	NA	NA	NA	NA	NA
10	gi|671558035	molecular chaperone GroEL	57269	Bacillus sp. MB2021	TRUE	FALSE	FALSE	FALSE	gi|671558035	molecular chaperone GroEL [Bacillus sp. MB2021]	3.85	160.47	0	0	3904	7184	16830	12670	10560	12350	21890	0	0	0	16260	32700	16900	27460	39170	42110	0	34050	34180	50050	2	30	1	TMT6plex	57269	NA	NA	NA	NA	NA	NA	NA	NA	NA	NA
0.120532	gi|651593245	glyceraldehyde-3-phosphate dehydrogenase	37.124	Bacillus sp. NSP9.1	FALSE	FALSE	FALSE	TRUE	NA	NA	NA	NA	NA	NA	NA	NA	NA	NA	NA	NA	NA	NA	NA	NA	NA	NA	NA	NA	NA	NA	NA	NA	NA	NA	NA	NA	NA	NA	NA	NA	NA	NA	NA	NA	NA	NA	NA	NA	NA
0.08912	gi|740750232	asparagine--tRNA ligase	53.151	Bacillus sp. X1(2014)	FALSE	FALSE	FALSE	TRUE	NA	NA	NA	NA	NA	NA	NA	NA	NA	NA	NA	NA	NA	NA	NA	NA	NA	NA	NA	NA	NA	NA	NA	NA	NA	NA	NA	NA	NA	NA	NA	NA	NA	NA	NA	NA	NA	NA	NA	NA	NA
10	gi|1004899454	hypothetical protein B4102_2695	63673	Bacillus sporothermodurans	TRUE	FALSE	FALSE	FALSE	gi|1004899454	hypothetical protein B4102_2695 [Bacillus sporothermodurans]	1.07	136.69	30780	41730	0	0	0	0	0	0	0	25020	18370	21950	0	0	0	0	0	0	42750	0	0	0	1	14	1	TMT6plex	63673	NA	NA	NA	NA	NA	NA	NA	NA	NA	NA
0.0623008	gi|959202384	chaperonin GroEL	58.324	bacterium 2013Arg42i	FALSE	FALSE	FALSE	TRUE	NA	NA	NA	NA	NA	NA	NA	NA	NA	NA	NA	NA	NA	NA	NA	NA	NA	NA	NA	NA	NA	NA	NA	NA	NA	NA	NA	NA	NA	NA	NA	NA	NA	NA	NA	NA	NA	NA	NA	NA	NA
0.004204	gi|984748009	hypothetical protein F082_519	25.008	bacterium F082	FALSE	FALSE	TRUE	TRUE	NA	NA	NA	NA	NA	NA	NA	NA	NA	NA	NA	NA	NA	NA	NA	NA	NA	NA	NA	NA	NA	NA	NA	NA	NA	NA	NA	NA	NA	NA	NA	NA	NA	NA	NA	NA	NA	NA	NA	NA	NA
0.0135471	gi|984746551	hypothetical protein F082_1783	8.6062	bacterium F082	TRUE	FALSE	FALSE	TRUE	gi|984746551	hypothetical protein F082_1783 [bacterium F082]	15.84	78.31	210400	276800	12640	56480	21440	41180	43810	85630	88400	301700	93890	136000	36260	47200	13780	42190	33260	93180	355600	98780	37140	297700	14	2	2	TMT6plex	8606	NA	NA	NA	NA	NA	NA	NA	NA	NA	NA
0.0464308	gi|939717866	hypothetical protein	13 kDa	bacterium mt3	FALSE	FALSE	TRUE	FALSE	NA	NA	NA	NA	NA	NA	NA	NA	NA	NA	NA	NA	NA	NA	NA	NA	NA	NA	NA	NA	NA	NA	NA	NA	NA	NA	NA	NA	NA	NA	NA	NA	NA	NA	NA	NA	NA	NA	NA	NA	NA
0.338453	gi|672400527	elongation factor Tu	43.619	bacterium UASB270	FALSE	FALSE	FALSE	TRUE	NA	NA	NA	NA	NA	NA	NA	NA	NA	NA	NA	NA	NA	NA	NA	NA	NA	NA	NA	NA	NA	NA	NA	NA	NA	NA	NA	NA	NA	NA	NA	NA	NA	NA	NA	NA	NA	NA	NA	NA	NA
10	gi|755013732	L-fucose isomerase	65198	Bacteroidaceae bacterium MS4	TRUE	FALSE	FALSE	FALSE	gi|755013732	L-fucose isomerase [Bacteroidaceae bacterium MS4]	8.81	109.58	1900	2948	0	0	1408	0	0	2014	6416	9840	160000	196100	17660	13730	0	0	148100	204000	57020	36100	0	52900	1	7	1	TMT6plex; Deamidation (NQ)	65198	NA	NA	NA	NA	NA	NA	NA	NA	NA	NA
0.00127474	gi|492488149	MULTISPECIES: UDP-glucose 4-epimerase	35.152	Bacteroidales	FALSE	FALSE	FALSE	TRUE	NA	NA	NA	NA	NA	NA	NA	NA	NA	NA	NA	NA	NA	NA	NA	NA	NA	NA	NA	NA	NA	NA	NA	NA	NA	NA	NA	NA	NA	NA	NA	NA	NA	NA	NA	NA	NA	NA	NA	NA	NA
0.0148102	gi|492487725	MULTISPECIES: type I glyceraldehyde-3-phosphate dehydrogenase	36 kDa	Bacteroidales	FALSE	FALSE	TRUE	FALSE	NA	NA	NA	NA	NA	NA	NA	NA	NA	NA	NA	NA	NA	NA	NA	NA	NA	NA	NA	NA	NA	NA	NA	NA	NA	NA	NA	NA	NA	NA	NA	NA	NA	NA	NA	NA	NA	NA	NA	NA	NA
0.0287968	gi|492479265	MULTISPECIES: glucosamine-6-phosphate deaminase	29.662	Bacteroidales	FALSE	FALSE	TRUE	TRUE	NA	NA	NA	NA	NA	NA	NA	NA	NA	NA	NA	NA	NA	NA	NA	NA	NA	NA	NA	NA	NA	NA	NA	NA	NA	NA	NA	NA	NA	NA	NA	NA	NA	NA	NA	NA	NA	NA	NA	NA	NA
0.0466332	gi|492483557	MULTISPECIES: phosphoenolpyruvate carboxykinase (ATP)	59 kDa	Bacteroidales	TRUE	FALSE	TRUE	FALSE	gi|492483557	MULTISPECIES: phosphoenolpyruvate carboxykinase (ATP) [Bacteroidales]_x0001_gi|166221810|sp|A6LFQ4.1|PCKA_PARD8 RecName: Full=Phosphoenolpyruvate carboxykinase [ATP]; Short=PCK; Short=PEP carboxykinase; Short=PEPCK_x0001_gi|149937821...	3.05	182.08	2704	27460	0	0	0	0	0	0	0	45700	13020	19390	0	0	0	0	0	0	26050	0	0	0	1	54	1	TMT6plex	58960	NA	NA	NA	NA	NA	NA	NA	NA	NA	NA
0.0548616	gi|496053189	MULTISPECIES: rubrerythrin	21.473	Bacteroidales	FALSE	FALSE	FALSE	TRUE	NA	NA	NA	NA	NA	NA	NA	NA	NA	NA	NA	NA	NA	NA	NA	NA	NA	NA	NA	NA	NA	NA	NA	NA	NA	NA	NA	NA	NA	NA	NA	NA	NA	NA	NA	NA	NA	NA	NA	NA	NA
0.0552887	gi|492496953	MULTISPECIES: 2-Cys peroxiredoxin	17.765	Bacteroidales	FALSE	FALSE	FALSE	TRUE	NA	NA	NA	NA	NA	NA	NA	NA	NA	NA	NA	NA	NA	NA	NA	NA	NA	NA	NA	NA	NA	NA	NA	NA	NA	NA	NA	NA	NA	NA	NA	NA	NA	NA	NA	NA	NA	NA	NA	NA	NA
0.0796611	gi|492469642	MULTISPECIES: phosphoserine aminotransferase	39505	Bacteroidales	TRUE	TRUE	FALSE	FALSE	gi|492469642	MULTISPECIES: phosphoserine aminotransferase [Bacteroidales]_x0001_gi|166977588|sp|A6L9B7.1|SERC_PARD8 RecName: Full=Phosphoserine aminotransferase; AltName: Full=Phosphohydroxythreonine aminotransferase; Short=PSAT_x0001_gi|14993558...	5.22	112.3	42500	26620	1448	4368	14210	23230	12510	0	0	24260	1048	5160	4656	5120	1468	896	0	0	30460	12320	16380	0	5	10	2	TMT6plex	39505	gi|492469642	0.475085	-0.1976	-3.08314	-1.49411	0.201634	0.495695	-0.392137	0	0
0.101892	gi|492483904	MULTISPECIES: oxidoreductase	55 kDa	Bacteroidales	FALSE	FALSE	TRUE	FALSE	NA	NA	NA	NA	NA	NA	NA	NA	NA	NA	NA	NA	NA	NA	NA	NA	NA	NA	NA	NA	NA	NA	NA	NA	NA	NA	NA	NA	NA	NA	NA	NA	NA	NA	NA	NA	NA	NA	NA	NA	NA
0.122396	gi|496056145	MULTISPECIES: glycosyl hydrolase	31.421	Bacteroidales	FALSE	FALSE	FALSE	TRUE	NA	NA	NA	NA	NA	NA	NA	NA	NA	NA	NA	NA	NA	NA	NA	NA	NA	NA	NA	NA	NA	NA	NA	NA	NA	NA	NA	NA	NA	NA	NA	NA	NA	NA	NA	NA	NA	NA	NA	NA	NA
0.141145	gi|492469597	MULTISPECIES: hypothetical protein	27.472	Bacteroidales	FALSE	FALSE	FALSE	TRUE	NA	NA	NA	NA	NA	NA	NA	NA	NA	NA	NA	NA	NA	NA	NA	NA	NA	NA	NA	NA	NA	NA	NA	NA	NA	NA	NA	NA	NA	NA	NA	NA	NA	NA	NA	NA	NA	NA	NA	NA	NA
0.238501	gi|490449674	MULTISPECIES: hypothetical protein	35 kDa	Bacteroidales	FALSE	FALSE	TRUE	FALSE	NA	NA	NA	NA	NA	NA	NA	NA	NA	NA	NA	NA	NA	NA	NA	NA	NA	NA	NA	NA	NA	NA	NA	NA	NA	NA	NA	NA	NA	NA	NA	NA	NA	NA	NA	NA	NA	NA	NA	NA	NA
0.756294	gi|492496817	MULTISPECIES: hypothetical protein	27.955	Bacteroidales	FALSE	FALSE	FALSE	TRUE	NA	NA	NA	NA	NA	NA	NA	NA	NA	NA	NA	NA	NA	NA	NA	NA	NA	NA	NA	NA	NA	NA	NA	NA	NA	NA	NA	NA	NA	NA	NA	NA	NA	NA	NA	NA	NA	NA	NA	NA	NA
10	gi|491851716	MULTISPECIES: hypothetical protein	8748	Bacteroidales	TRUE	FALSE	FALSE	FALSE	gi|491851716	MULTISPECIES: hypothetical protein [Bacteroidales]_x0001_gi|149938333|gb|ABR45030.1| conserved hypothetical protein [Parabacteroides distasonis ATCC 8503]_x0001_gi|154089361|gb|EDN88405.1| hypothetical protein PARMER_00148 [Parabacte...	15.84	78.31	210400	276800	12640	56480	21440	41180	43810	85630	88400	301700	93890	136000	36260	47200	13780	42190	33260	93180	355600	98780	37140	297700	14	2	2	TMT6plex	8748	NA	NA	NA	NA	NA	NA	NA	NA	NA	NA
10	gi|492464760	MULTISPECIES: phosphopyruvate hydratase	45870	Bacteroidales	TRUE	FALSE	FALSE	FALSE	gi|492464760	MULTISPECIES: phosphopyruvate hydratase [Bacteroidales]_x0001_gi|149937379|gb|ABR44076.1| enolase [Parabacteroides distasonis ATCC 8503]_x0001_gi|256736887|gb|EEU50214.1| phosphopyruvate hydratase [Parabacteroides sp. D13]_x0001_gi|2982668...	8.69	177.92	0	0	7920	33150	7344	43650	3568	0	0	0	0	0	652	824	0	910	0	0	0	24510	24450	0	2	22	1	TMT6plex	45870	NA	NA	NA	NA	NA	NA	NA	NA	NA	NA
10	gi|492470008	MULTISPECIES: rubrerythrin	20764	Bacteroidales	TRUE	FALSE	FALSE	FALSE	gi|492470008	MULTISPECIES: rubrerythrin [Bacteroidales]_x0001_gi|149936538|gb|ABR43235.1| putative rubrerythrin [Parabacteroides distasonis ATCC 8503]_x0001_gi|262296488|gb|EEY84418.1| rubredoxin [Bacteroides sp. 2_1_33B]_x0001_gi|298266339|gb|EFI07997...	8.59	148.01	956	29250	0	0	0	0	0	0	0	2384	668	760	0	0	0	0	0	0	698	0	0	0	6	14	1	TMT6plex	20764	NA	NA	NA	NA	NA	NA	NA	NA	NA	NA
10	gi|1011162587	hypothetical protein	8638	Bacteroidales bacterium 6E	TRUE	FALSE	FALSE	FALSE	gi|1011162587	hypothetical protein [Bacteroidales bacterium 6E]_x0001_gi|918924628|dbj|GAP70903.1| hypothetical protein BA6E_125343 [Bacteroidales bacterium 6E]	15.84	78.31	210400	276800	12640	56480	21440	41180	43810	85630	88400	301700	93890	136000	36260	47200	13780	42190	33260	93180	355600	98780	37140	297700	14	2	2	TMT6plex	8638	NA	NA	NA	NA	NA	NA	NA	NA	NA	NA
0.0121933	gi|1034501178	Phosphoglycerate kinase	45 kDa	Bacteroidales bacterium Barb6XT	FALSE	FALSE	TRUE	FALSE	NA	NA	NA	NA	NA	NA	NA	NA	NA	NA	NA	NA	NA	NA	NA	NA	NA	NA	NA	NA	NA	NA	NA	NA	NA	NA	NA	NA	NA	NA	NA	NA	NA	NA	NA	NA	NA	NA	NA	NA	NA
0.441304	gi|1034504670	N-acetylornithine carbamoyltransferase	36 kDa	Bacteroidales bacterium Barb6XT	FALSE	FALSE	TRUE	FALSE	NA	NA	NA	NA	NA	NA	NA	NA	NA	NA	NA	NA	NA	NA	NA	NA	NA	NA	NA	NA	NA	NA	NA	NA	NA	NA	NA	NA	NA	NA	NA	NA	NA	NA	NA	NA	NA	NA	NA	NA	NA
0.0754775	gi|1034509938	70 kDa antigen	68 kDa	Bacteroidales bacterium Barb7	FALSE	FALSE	TRUE	FALSE	NA	NA	NA	NA	NA	NA	NA	NA	NA	NA	NA	NA	NA	NA	NA	NA	NA	NA	NA	NA	NA	NA	NA	NA	NA	NA	NA	NA	NA	NA	NA	NA	NA	NA	NA	NA	NA	NA	NA	NA	NA
10	gi|987319166	chaperone protein DnaK	69002	Bacteroidales bacterium KA00251	TRUE	FALSE	FALSE	FALSE	gi|987319166	chaperone protein DnaK [Bacteroidales bacterium KA00251]	8.78	144.06	211500	182300	8960	22530	5904	0	0	0	0	15970	1268	2440	1092	0	0	0	0	0	62590	35840	0	0	1	27	1	TMT6plex	69002	NA	NA	NA	NA	NA	NA	NA	NA	NA	NA
10	gi|987321416	phosphoenolpyruvate carboxykinase	60496	Bacteroidales bacterium KA00251	TRUE	FALSE	FALSE	FALSE	gi|987321416	phosphoenolpyruvate carboxykinase [Bacteroidales bacterium KA00251]	8.52	171.22	0	0	0	0	0	0	0	1728	4720	0	0	0	0	0	0	0	2608	4928	0	0	0	0	3	35	1	TMT6plex	60496	NA	NA	NA	NA	NA	NA	NA	NA	NA	NA
3.19e-11	gi|492436635	MULTISPECIES: glucokinase	34 kDa	Bacteroides	TRUE	TRUE	TRUE	FALSE	gi|492436635	MULTISPECIES: glucokinase [Bacteroides]_x0001_gi|149931221|gb|ABR37919.1| ROK family transcriptional repressor with glucokinase domain [Bacteroides vulgatus ATCC 8482]_x0001_gi|254835092|gb|EET15401.1| putative glucokinase [Bacteroi...	18.82	77	2164	8856	0	816	0	0	0	0	6016	71100	23060	33250	7392	3656	0	0	7728	4480	18000	2792	0	8736	6	4	2	TMT6plex	34313	gi|492436635	-3.05889	-1.02327	-2.39593	-1.77596	-2.39593	0	0	-4.03979	-0.537424
6.8e-08	gi|492431230	MULTISPECIES: molecular chaperone GroES	10 kDa	Bacteroides	TRUE	FALSE	TRUE	FALSE	gi|492431230	MULTISPECIES: molecular chaperone GroES [Bacteroides]_x0001_gi|166233982|sp|A6KXA1.1|CH10_BACV8 RecName: Full=10 kDa chaperonin; AltName: Full=GroES protein; AltName: Full=Protein Cpn10_x0001_gi|73672450|gb|AAZ80413.1| small heat sho...	8.79	92.74	0	0	0	0	0	5600	2640	3048	4864	0	0	0	0	0	584	7776	78850	59520	0	0	10370	25410	12	4	1	TMT6plex	9740	NA	NA	NA	NA	NA	NA	NA	NA	NA	NA
1.3e-07	gi|492448421	MULTISPECIES: methylmalonyl-CoA carboxyltransferase	56 kDa	Bacteroides	FALSE	FALSE	TRUE	FALSE	NA	NA	NA	NA	NA	NA	NA	NA	NA	NA	NA	NA	NA	NA	NA	NA	NA	NA	NA	NA	NA	NA	NA	NA	NA	NA	NA	NA	NA	NA	NA	NA	NA	NA	NA	NA	NA	NA	NA	NA	NA
1.93e-07	gi|495111406	MULTISPECIES: flagellar motor protein MotA	28 kDa	Bacteroides	TRUE	TRUE	TRUE	FALSE	gi|495111406	MULTISPECIES: flagellar motor protein MotA [Bacteroides]_x0001_gi|212663856|gb|EEB24430.1| transporter MotA/TolQ/ExbB proton channel family protein [Bacteroides dorei DSM 17855]_x0001_gi|229437391|gb|EEO47468.1| transporter MotA/To...	19.09	90.99	12100	7448	0	2282	5752	3896	3696	3640	8000	111900	98670	139900	118400	85040	6256	29060	116700	32900	98620	43460	44540	31360	7	7	2	Carbamidomethylation; TMT6plex	27508	gi|495111406	-3.02327	-3.72547	-6.35698	-4.25429	-2.92139	-3.51293	-3.58901	-3.1078	-1.97143
6.95e-07	gi|495107372	MULTISPECIES: membrane protein	39 kDa	Bacteroides	FALSE	FALSE	TRUE	FALSE	NA	NA	NA	NA	NA	NA	NA	NA	NA	NA	NA	NA	NA	NA	NA	NA	NA	NA	NA	NA	NA	NA	NA	NA	NA	NA	NA	NA	NA	NA	NA	NA	NA	NA	NA	NA	NA	NA	NA	NA	NA
1.93e-06	gi|495111437	MULTISPECIES: aminoacyl-histidine dipeptidase	53 kDa	Bacteroides	TRUE	FALSE	TRUE	FALSE	gi|495111437	MULTISPECIES: aminoacyl-histidine dipeptidase [Bacteroides]_x0001_gi|212663873|gb|EEB24447.1| Xaa-His dipeptidase [Bacteroides dorei DSM 17855]_x0001_gi|229457206|gb|EEO62927.1| aminoacyl-histidine dipeptidase [Bacteroides sp. 9_1_42...	8.64	102.02	0	0	0	0	0	0	0	0	968	0	0	0	0	0	0	0	4704	3696	0	0	0	9344	2	6	1	TMT6plex	53301	NA	NA	NA	NA	NA	NA	NA	NA	NA	NA
2.38e-06	gi|492439812	MULTISPECIES: membrane protein	19 kDa	Bacteroides	FALSE	FALSE	TRUE	FALSE	NA	NA	NA	NA	NA	NA	NA	NA	NA	NA	NA	NA	NA	NA	NA	NA	NA	NA	NA	NA	NA	NA	NA	NA	NA	NA	NA	NA	NA	NA	NA	NA	NA	NA	NA	NA	NA	NA	NA	NA	NA
6.89e-06	gi|495106386	MULTISPECIES: malate dehydrogenase	33 kDa	Bacteroides	TRUE	FALSE	TRUE	FALSE	gi|495106386	MULTISPECIES: malate dehydrogenase [Bacteroides]_x0001_gi|212666818|gb|EEB27390.1| malate dehydrogenase NAD-dependent [Bacteroides dorei DSM 17855]_x0001_gi|229436358|gb|EEO46435.1| malate dehydrogenase NAD-dependent [Bacteroides d...	3.2	196.82	612	1168	0	0	0	0	0	13150	14050	11040	3528	4800	0	0	0	0	28480	22720	4864	0	0	15230	3	31	1	TMT6plex; Oxidation (M)	32863	NA	NA	NA	NA	NA	NA	NA	NA	NA	NA
8.59e-06	gi|495114317	MULTISPECIES: hypothetical protein	61 kDa	Bacteroides	FALSE	FALSE	TRUE	FALSE	NA	NA	NA	NA	NA	NA	NA	NA	NA	NA	NA	NA	NA	NA	NA	NA	NA	NA	NA	NA	NA	NA	NA	NA	NA	NA	NA	NA	NA	NA	NA	NA	NA	NA	NA	NA	NA	NA	NA	NA	NA
1.01219e-05	gi|495129020	MULTISPECIES: membrane protein	38.592	Bacteroides	FALSE	FALSE	FALSE	TRUE	NA	NA	NA	NA	NA	NA	NA	NA	NA	NA	NA	NA	NA	NA	NA	NA	NA	NA	NA	NA	NA	NA	NA	NA	NA	NA	NA	NA	NA	NA	NA	NA	NA	NA	NA	NA	NA	NA	NA	NA	NA
1.11042e-05	gi|511022828	MULTISPECIES: malate dehydrogenase	32.811	Bacteroides	FALSE	FALSE	TRUE	TRUE	NA	NA	NA	NA	NA	NA	NA	NA	NA	NA	NA	NA	NA	NA	NA	NA	NA	NA	NA	NA	NA	NA	NA	NA	NA	NA	NA	NA	NA	NA	NA	NA	NA	NA	NA	NA	NA	NA	NA	NA	NA
1.21e-05	gi|495108323	MULTISPECIES: malate dehydrogenase	36.006	Bacteroides	TRUE	FALSE	TRUE	TRUE	gi|495108323	MULTISPECIES: malate dehydrogenase [Bacteroides]_x0001_gi|212665714|gb|EEB26286.1| lactate/malate dehydrogenase NAD binding domain protein [Bacteroides dorei DSM 17855]_x0001_gi|229437597|gb|EEO47674.1| lactate/malate dehydrogenase ...	1.65	135.94	9536	22020	0	1532	3584	0	0	0	0	23420	9728	15330	5024	952	0	0	0	0	23740	5024	0	0	2	11	1	TMT6plex	36006	NA	NA	NA	NA	NA	NA	NA	NA	NA	NA
1.83034e-05	gi|511022769	MULTISPECIES: glucokinase	34.253	Bacteroides	TRUE	FALSE	FALSE	TRUE	gi|511022769	MULTISPECIES: glucokinase [Bacteroides]_x0001_gi|507752676|gb|EOS11626.1| glucokinase [Bacteroides massiliensis dnLKV3]	18.82	77	2164	8856	0	816	0	0	0	0	6016	71100	23060	33250	7392	3656	0	0	7728	4480	18000	2792	0	8736	6	4	2	TMT6plex	34253	NA	NA	NA	NA	NA	NA	NA	NA	NA	NA
2.8e-05	gi|495107193	MULTISPECIES: sialidase	60.339	Bacteroides	FALSE	FALSE	TRUE	TRUE	NA	NA	NA	NA	NA	NA	NA	NA	NA	NA	NA	NA	NA	NA	NA	NA	NA	NA	NA	NA	NA	NA	NA	NA	NA	NA	NA	NA	NA	NA	NA	NA	NA	NA	NA	NA	NA	NA	NA	NA	NA
3e-05	gi|495106073	MULTISPECIES: membrane protein	76 kDa	Bacteroides	TRUE	TRUE	TRUE	FALSE	gi|495106073	MULTISPECIES: membrane protein [Bacteroides]_x0001_gi|212666911|gb|EEB27483.1| SusD family protein [Bacteroides dorei DSM 17855]_x0001_gi|229436521|gb|EEO46598.1| SusD family protein [Bacteroides dorei 5_1_36/D4]_x0001_gi|229456238|gb|EEO6...	53.82	136.22	9740	11360	0	0	2994	0	0	1670	1828	39740	55890	38800	90930	56020	1256	1044	45470	17510	79710	52100	10850	63660	5	8	3	TMT6plex	75952	gi|495106073	-3.03505	-2.80591	-6.61529	-6.61529	-4.12281	-4.35993	-4.35993	-5.25429	-5.12281
0.000109042	gi|511022869	MULTISPECIES: biopolymer transporter ExbD	17.801	Bacteroides	FALSE	FALSE	FALSE	TRUE	NA	NA	NA	NA	NA	NA	NA	NA	NA	NA	NA	NA	NA	NA	NA	NA	NA	NA	NA	NA	NA	NA	NA	NA	NA	NA	NA	NA	NA	NA	NA	NA	NA	NA	NA	NA	NA	NA	NA	NA	NA
0.000126973	gi|495111404	MULTISPECIES: biopolymer transporter ExbD	22.529	Bacteroides	FALSE	FALSE	TRUE	TRUE	NA	NA	NA	NA	NA	NA	NA	NA	NA	NA	NA	NA	NA	NA	NA	NA	NA	NA	NA	NA	NA	NA	NA	NA	NA	NA	NA	NA	NA	NA	NA	NA	NA	NA	NA	NA	NA	NA	NA	NA	NA
0.000143367	gi|495124251	MULTISPECIES: NADH:ubiquinone reductase (Na(+)-transporting) subunit A	49.551	Bacteroides	FALSE	FALSE	FALSE	TRUE	NA	NA	NA	NA	NA	NA	NA	NA	NA	NA	NA	NA	NA	NA	NA	NA	NA	NA	NA	NA	NA	NA	NA	NA	NA	NA	NA	NA	NA	NA	NA	NA	NA	NA	NA	NA	NA	NA	NA	NA	NA
0.000228677	gi|495393715	50S ribosomal protein L7/L12	12.62	Bacteroides	FALSE	FALSE	TRUE	TRUE	NA	NA	NA	NA	NA	NA	NA	NA	NA	NA	NA	NA	NA	NA	NA	NA	NA	NA	NA	NA	NA	NA	NA	NA	NA	NA	NA	NA	NA	NA	NA	NA	NA	NA	NA	NA	NA	NA	NA	NA	NA
0.000235345	gi|495122048	MULTISPECIES: SusC/RagA family TonB-linked outer membrane protein	120.06	Bacteroides	TRUE	FALSE	FALSE	TRUE	gi|495122048	MULTISPECIES: SusC/RagA family TonB-linked outer membrane protein [Bacteroides]_x0001_gi|229456237|gb|EEO61958.1| hypothetical protein BSBG_02930 [Bacteroides sp. 9_1_42FAA]_x0001_gi|392632158|gb|EIY26121.1| SusC/RagA family TonB-lin...	12.96	96.21	42310	8496	3526	5996	19370	0	0	26590	48560	69390	65980	69730	105600	85420	0	0	171600	90260	66050	48730	0	87870	5	11	7	TMT6plex	120061	NA	NA	NA	NA	NA	NA	NA	NA	NA	NA
0.00025233	gi|495109061	MULTISPECIES: SusC/RagA family TonB-linked outer membrane protein	112 kDa	Bacteroides	FALSE	FALSE	TRUE	FALSE	NA	NA	NA	NA	NA	NA	NA	NA	NA	NA	NA	NA	NA	NA	NA	NA	NA	NA	NA	NA	NA	NA	NA	NA	NA	NA	NA	NA	NA	NA	NA	NA	NA	NA	NA	NA	NA	NA	NA	NA	NA
0.000450165	gi|548319673	MULTISPECIES: aminopeptidase	57.366	Bacteroides	FALSE	FALSE	FALSE	TRUE	NA	NA	NA	NA	NA	NA	NA	NA	NA	NA	NA	NA	NA	NA	NA	NA	NA	NA	NA	NA	NA	NA	NA	NA	NA	NA	NA	NA	NA	NA	NA	NA	NA	NA	NA	NA	NA	NA	NA	NA	NA
0.000455361	gi|495111883	MULTISPECIES: SusC/RagA family TonB-linked outer membrane protein	118.9	Bacteroides	FALSE	FALSE	TRUE	TRUE	NA	NA	NA	NA	NA	NA	NA	NA	NA	NA	NA	NA	NA	NA	NA	NA	NA	NA	NA	NA	NA	NA	NA	NA	NA	NA	NA	NA	NA	NA	NA	NA	NA	NA	NA	NA	NA	NA	NA	NA	NA
0.000510628	gi|495112928	MULTISPECIES: hypothetical protein	50 kDa	Bacteroides	FALSE	FALSE	TRUE	FALSE	NA	NA	NA	NA	NA	NA	NA	NA	NA	NA	NA	NA	NA	NA	NA	NA	NA	NA	NA	NA	NA	NA	NA	NA	NA	NA	NA	NA	NA	NA	NA	NA	NA	NA	NA	NA	NA	NA	NA	NA	NA
0.000559563	gi|495113442	MULTISPECIES: hypothetical protein	47 kDa	Bacteroides	FALSE	FALSE	TRUE	FALSE	NA	NA	NA	NA	NA	NA	NA	NA	NA	NA	NA	NA	NA	NA	NA	NA	NA	NA	NA	NA	NA	NA	NA	NA	NA	NA	NA	NA	NA	NA	NA	NA	NA	NA	NA	NA	NA	NA	NA	NA	NA
0.000581017	gi|492422014	MULTISPECIES: dioxygenase	29 kDa	Bacteroides	FALSE	FALSE	TRUE	FALSE	NA	NA	NA	NA	NA	NA	NA	NA	NA	NA	NA	NA	NA	NA	NA	NA	NA	NA	NA	NA	NA	NA	NA	NA	NA	NA	NA	NA	NA	NA	NA	NA	NA	NA	NA	NA	NA	NA	NA	NA	NA
0.000601754	gi|495106405	MULTISPECIES: glutamate dehydrogenase	49.043	Bacteroides	TRUE	FALSE	TRUE	TRUE	gi|495106405	MULTISPECIES: glutamate dehydrogenase [Bacteroides]_x0001_gi|212666703|gb|EEB27275.1| NAD(P)-specific glutamate dehydrogenase [Bacteroides dorei DSM 17855]_x0001_gi|229436348|gb|EEO46425.1| NAD(P)-specific glutamate dehydrogenase [Ba...	7.09	176.75	0	0	0	5808	3440	0	0	0	0	0	0	0	33410	22980	0	0	0	0	0	17600	0	0	4	34	1	TMT6plex; Deamidation (NQ)	49044	NA	NA	NA	NA	NA	NA	NA	NA	NA	NA
0.000614519	gi|696358457	MULTISPECIES: starch-binding protein	62.656	Bacteroides	FALSE	FALSE	FALSE	TRUE	NA	NA	NA	NA	NA	NA	NA	NA	NA	NA	NA	NA	NA	NA	NA	NA	NA	NA	NA	NA	NA	NA	NA	NA	NA	NA	NA	NA	NA	NA	NA	NA	NA	NA	NA	NA	NA	NA	NA	NA	NA
0.000718758	gi|495113432	MULTISPECIES: ferritin	18 kDa	Bacteroides	TRUE	FALSE	TRUE	FALSE	gi|495113432	MULTISPECIES: ferritin [Bacteroides]_x0001_gi|212662677|gb|EEB23251.1| ferritin [Bacteroides dorei DSM 17855]_x0001_gi|229434069|gb|EEO44146.1| ferritin [Bacteroides dorei 5_1_36/D4]_x0001_gi|229454749|gb|EEO60470.1| ferritin [Bacteroides ...	3.78	78.99	1268	5168	0	0	0	0	0	0	0	6080	5312	7728	0	0	0	0	0	0	8896	0	0	0	9	7	1	TMT6plex	17949	NA	NA	NA	NA	NA	NA	NA	NA	NA	NA
0.000755305	gi|492422521	MULTISPECIES: 50S ribosomal protein L13	17.129	Bacteroides	FALSE	FALSE	FALSE	TRUE	NA	NA	NA	NA	NA	NA	NA	NA	NA	NA	NA	NA	NA	NA	NA	NA	NA	NA	NA	NA	NA	NA	NA	NA	NA	NA	NA	NA	NA	NA	NA	NA	NA	NA	NA	NA	NA	NA	NA	NA	NA
0.000780694	gi|495129022	MULTISPECIES: hypothetical protein	31	Bacteroides	FALSE	FALSE	TRUE	TRUE	NA	NA	NA	NA	NA	NA	NA	NA	NA	NA	NA	NA	NA	NA	NA	NA	NA	NA	NA	NA	NA	NA	NA	NA	NA	NA	NA	NA	NA	NA	NA	NA	NA	NA	NA	NA	NA	NA	NA	NA	NA
0.000833424	gi|495115223	MULTISPECIES: glucosamine-6-phosphate deaminase	29 kDa	Bacteroides	TRUE	FALSE	TRUE	FALSE	gi|495115223	MULTISPECIES: glucosamine-6-phosphate deaminase [Bacteroides]_x0001_gi|229435010|gb|EEO45087.1| glucosamine-6-phosphate deaminase [Bacteroides dorei 5_1_36/D4]_x0001_gi|229453671|gb|EEO59392.1| glucosamine-6-phosphate deaminase [Bact...	12.93	82.35	15610	75290	0	2412	4008	15660	7956	13450	24470	108600	43640	99020	79330	32080	2084	12800	77410	81660	108000	25440	55170	62140	13	3	3	Carbamidomethylation; TMT6plex; Deamidation (NQ)	29030	NA	NA	NA	NA	NA	NA	NA	NA	NA	NA
0.000968797	gi|511022752	MULTISPECIES: glycine--tRNA ligase	59.389	Bacteroides	FALSE	FALSE	FALSE	TRUE	NA	NA	NA	NA	NA	NA	NA	NA	NA	NA	NA	NA	NA	NA	NA	NA	NA	NA	NA	NA	NA	NA	NA	NA	NA	NA	NA	NA	NA	NA	NA	NA	NA	NA	NA	NA	NA	NA	NA	NA	NA
0.000973205	gi|495117761	MULTISPECIES: starch-binding protein	57 kDa	Bacteroides	FALSE	FALSE	TRUE	FALSE	NA	NA	NA	NA	NA	NA	NA	NA	NA	NA	NA	NA	NA	NA	NA	NA	NA	NA	NA	NA	NA	NA	NA	NA	NA	NA	NA	NA	NA	NA	NA	NA	NA	NA	NA	NA	NA	NA	NA	NA	NA
0.000981098	gi|495114156	MULTISPECIES: RNA polymerase subunit sigma-54	11 kDa	Bacteroides	FALSE	FALSE	TRUE	FALSE	NA	NA	NA	NA	NA	NA	NA	NA	NA	NA	NA	NA	NA	NA	NA	NA	NA	NA	NA	NA	NA	NA	NA	NA	NA	NA	NA	NA	NA	NA	NA	NA	NA	NA	NA	NA	NA	NA	NA	NA	NA
0.000993357	gi|495122204	MULTISPECIES: DUF4925 domain-containing protein	43 kDa	Bacteroides	FALSE	FALSE	TRUE	FALSE	NA	NA	NA	NA	NA	NA	NA	NA	NA	NA	NA	NA	NA	NA	NA	NA	NA	NA	NA	NA	NA	NA	NA	NA	NA	NA	NA	NA	NA	NA	NA	NA	NA	NA	NA	NA	NA	NA	NA	NA	NA
0.00120017	gi|492431223	MULTISPECIES: molecular chaperone GroEL	58.143	Bacteroides	FALSE	FALSE	TRUE	TRUE	NA	NA	NA	NA	NA	NA	NA	NA	NA	NA	NA	NA	NA	NA	NA	NA	NA	NA	NA	NA	NA	NA	NA	NA	NA	NA	NA	NA	NA	NA	NA	NA	NA	NA	NA	NA	NA	NA	NA	NA	NA
0.00120536	gi|492439719	MULTISPECIES: UDP-glucose 4-epimerase	35 kDa	Bacteroides	FALSE	FALSE	TRUE	FALSE	NA	NA	NA	NA	NA	NA	NA	NA	NA	NA	NA	NA	NA	NA	NA	NA	NA	NA	NA	NA	NA	NA	NA	NA	NA	NA	NA	NA	NA	NA	NA	NA	NA	NA	NA	NA	NA	NA	NA	NA	NA
0.00121036	gi|492440305	MULTISPECIES: DNA-directed RNA polymerase subunit alpha	37.533	Bacteroides	FALSE	FALSE	TRUE	TRUE	NA	NA	NA	NA	NA	NA	NA	NA	NA	NA	NA	NA	NA	NA	NA	NA	NA	NA	NA	NA	NA	NA	NA	NA	NA	NA	NA	NA	NA	NA	NA	NA	NA	NA	NA	NA	NA	NA	NA	NA	NA
0.0012406	gi|495118638	MULTISPECIES: methylmalonyl-CoA mutase small subunit	71 kDa	Bacteroides	FALSE	FALSE	TRUE	FALSE	NA	NA	NA	NA	NA	NA	NA	NA	NA	NA	NA	NA	NA	NA	NA	NA	NA	NA	NA	NA	NA	NA	NA	NA	NA	NA	NA	NA	NA	NA	NA	NA	NA	NA	NA	NA	NA	NA	NA	NA	NA
0.00158249	gi|495114301	MULTISPECIES: membrane protein	19.287	Bacteroides	FALSE	FALSE	FALSE	TRUE	NA	NA	NA	NA	NA	NA	NA	NA	NA	NA	NA	NA	NA	NA	NA	NA	NA	NA	NA	NA	NA	NA	NA	NA	NA	NA	NA	NA	NA	NA	NA	NA	NA	NA	NA	NA	NA	NA	NA	NA	NA
0.00165128	gi|495110574	MULTISPECIES: hypothetical protein	46 kDa	Bacteroides	FALSE	FALSE	TRUE	FALSE	NA	NA	NA	NA	NA	NA	NA	NA	NA	NA	NA	NA	NA	NA	NA	NA	NA	NA	NA	NA	NA	NA	NA	NA	NA	NA	NA	NA	NA	NA	NA	NA	NA	NA	NA	NA	NA	NA	NA	NA	NA
0.00265319	gi|495108700	MULTISPECIES: serine--tRNA ligase	48 kDa	Bacteroides	FALSE	FALSE	TRUE	FALSE	NA	NA	NA	NA	NA	NA	NA	NA	NA	NA	NA	NA	NA	NA	NA	NA	NA	NA	NA	NA	NA	NA	NA	NA	NA	NA	NA	NA	NA	NA	NA	NA	NA	NA	NA	NA	NA	NA	NA	NA	NA
0.00272037	gi|495110724	MULTISPECIES: aminopeptidase	51.936	Bacteroides	FALSE	FALSE	TRUE	TRUE	NA	NA	NA	NA	NA	NA	NA	NA	NA	NA	NA	NA	NA	NA	NA	NA	NA	NA	NA	NA	NA	NA	NA	NA	NA	NA	NA	NA	NA	NA	NA	NA	NA	NA	NA	NA	NA	NA	NA	NA	NA
0.00309419	gi|495106271	MULTISPECIES: methylmalonyl-CoA mutase	79 kDa	Bacteroides	FALSE	FALSE	TRUE	FALSE	NA	NA	NA	NA	NA	NA	NA	NA	NA	NA	NA	NA	NA	NA	NA	NA	NA	NA	NA	NA	NA	NA	NA	NA	NA	NA	NA	NA	NA	NA	NA	NA	NA	NA	NA	NA	NA	NA	NA	NA	NA
0.00333072	gi|495110670	MULTISPECIES: 3-phosphoglycerate dehydrogenase	33.087	Bacteroides	FALSE	FALSE	TRUE	TRUE	NA	NA	NA	NA	NA	NA	NA	NA	NA	NA	NA	NA	NA	NA	NA	NA	NA	NA	NA	NA	NA	NA	NA	NA	NA	NA	NA	NA	NA	NA	NA	NA	NA	NA	NA	NA	NA	NA	NA	NA	NA
0.00333515	gi|495111951	MULTISPECIES: hypothetical protein	41 kDa	Bacteroides	FALSE	FALSE	TRUE	FALSE	NA	NA	NA	NA	NA	NA	NA	NA	NA	NA	NA	NA	NA	NA	NA	NA	NA	NA	NA	NA	NA	NA	NA	NA	NA	NA	NA	NA	NA	NA	NA	NA	NA	NA	NA	NA	NA	NA	NA	NA	NA
0.00347926	gi|492423327	MULTISPECIES: N-acetylneuraminate lyase	34 kDa	Bacteroides	FALSE	FALSE	TRUE	FALSE	NA	NA	NA	NA	NA	NA	NA	NA	NA	NA	NA	NA	NA	NA	NA	NA	NA	NA	NA	NA	NA	NA	NA	NA	NA	NA	NA	NA	NA	NA	NA	NA	NA	NA	NA	NA	NA	NA	NA	NA	NA
0.00363531	gi|671549065	MULTISPECIES: branched chain amino acid aminotransferase	38 kDa	Bacteroides	FALSE	FALSE	TRUE	FALSE	NA	NA	NA	NA	NA	NA	NA	NA	NA	NA	NA	NA	NA	NA	NA	NA	NA	NA	NA	NA	NA	NA	NA	NA	NA	NA	NA	NA	NA	NA	NA	NA	NA	NA	NA	NA	NA	NA	NA	NA	NA
0.00366357	gi|492382403	MULTISPECIES: diphosphate--fructose-6-phosphate 1-phosphotransferase	60.118	Bacteroides	FALSE	FALSE	TRUE	TRUE	NA	NA	NA	NA	NA	NA	NA	NA	NA	NA	NA	NA	NA	NA	NA	NA	NA	NA	NA	NA	NA	NA	NA	NA	NA	NA	NA	NA	NA	NA	NA	NA	NA	NA	NA	NA	NA	NA	NA	NA	NA
0.00379907	gi|492434969	MULTISPECIES: orotidine 5'-phosphate decarboxylase	31 kDa	Bacteroides	FALSE	FALSE	TRUE	FALSE	NA	NA	NA	NA	NA	NA	NA	NA	NA	NA	NA	NA	NA	NA	NA	NA	NA	NA	NA	NA	NA	NA	NA	NA	NA	NA	NA	NA	NA	NA	NA	NA	NA	NA	NA	NA	NA	NA	NA	NA	NA
0.00456421	gi|495107017	MULTISPECIES: elongation factor G	80.527	Bacteroides	FALSE	FALSE	TRUE	TRUE	NA	NA	NA	NA	NA	NA	NA	NA	NA	NA	NA	NA	NA	NA	NA	NA	NA	NA	NA	NA	NA	NA	NA	NA	NA	NA	NA	NA	NA	NA	NA	NA	NA	NA	NA	NA	NA	NA	NA	NA	NA
0.00476934	gi|495937360	MULTISPECIES: hypothetical protein	118.19	Bacteroides	FALSE	FALSE	FALSE	TRUE	NA	NA	NA	NA	NA	NA	NA	NA	NA	NA	NA	NA	NA	NA	NA	NA	NA	NA	NA	NA	NA	NA	NA	NA	NA	NA	NA	NA	NA	NA	NA	NA	NA	NA	NA	NA	NA	NA	NA	NA	NA
0.00521529	gi|495112381	MULTISPECIES: galactokinase	43 kDa	Bacteroides	FALSE	FALSE	TRUE	FALSE	NA	NA	NA	NA	NA	NA	NA	NA	NA	NA	NA	NA	NA	NA	NA	NA	NA	NA	NA	NA	NA	NA	NA	NA	NA	NA	NA	NA	NA	NA	NA	NA	NA	NA	NA	NA	NA	NA	NA	NA	NA
0.00539964	gi|495107586	MULTISPECIES: 2-Cys peroxiredoxin	18 kDa	Bacteroides	FALSE	FALSE	TRUE	FALSE	NA	NA	NA	NA	NA	NA	NA	NA	NA	NA	NA	NA	NA	NA	NA	NA	NA	NA	NA	NA	NA	NA	NA	NA	NA	NA	NA	NA	NA	NA	NA	NA	NA	NA	NA	NA	NA	NA	NA	NA	NA
0.00555212	gi|495110547	MULTISPECIES: hypothetical protein	16 kDa	Bacteroides	TRUE	TRUE	TRUE	FALSE	gi|495110547	MULTISPECIES: hypothetical protein [Bacteroides]_x0001_gi|212664271|gb|EEB24843.1| YhcH/YjgK/YiaL family protein [Bacteroides dorei DSM 17855]_x0001_gi|229436111|gb|EEO46188.1| YhcH/YjgK/YiaL family protein [Bacteroides dorei 5_1_36/...	13.22	104.77	283000	370100	608	2234	2768	756	1072	18690	24200	215800	122800	159800	18270	13940	0	700	72000	48720	606100	8572	686	41530	29	5	4	TMT6plex	16218	gi|495110547	-1.09851	-0.710756	-3.81807	-1.94342	-1.63039	0.137504	0.641546	-1.1488	-0.778432
0.00560822	gi|495940052	MULTISPECIES: hypothetical protein	26.166	Bacteroides	FALSE	FALSE	TRUE	TRUE	NA	NA	NA	NA	NA	NA	NA	NA	NA	NA	NA	NA	NA	NA	NA	NA	NA	NA	NA	NA	NA	NA	NA	NA	NA	NA	NA	NA	NA	NA	NA	NA	NA	NA	NA	NA	NA	NA	NA	NA	NA
0.00568082	gi|492444867	MULTISPECIES: saccharopine dehydrogenase	44.964	Bacteroides	FALSE	FALSE	FALSE	TRUE	NA	NA	NA	NA	NA	NA	NA	NA	NA	NA	NA	NA	NA	NA	NA	NA	NA	NA	NA	NA	NA	NA	NA	NA	NA	NA	NA	NA	NA	NA	NA	NA	NA	NA	NA	NA	NA	NA	NA	NA	NA
0.00571434	gi|492242053	MULTISPECIES: threonine--tRNA ligase	74 kDa	Bacteroides	FALSE	FALSE	TRUE	FALSE	NA	NA	NA	NA	NA	NA	NA	NA	NA	NA	NA	NA	NA	NA	NA	NA	NA	NA	NA	NA	NA	NA	NA	NA	NA	NA	NA	NA	NA	NA	NA	NA	NA	NA	NA	NA	NA	NA	NA	NA	NA
0.00573822	gi|495113405	MULTISPECIES: TonB-dependent receptor	123 kDa	Bacteroides	FALSE	FALSE	TRUE	FALSE	NA	NA	NA	NA	NA	NA	NA	NA	NA	NA	NA	NA	NA	NA	NA	NA	NA	NA	NA	NA	NA	NA	NA	NA	NA	NA	NA	NA	NA	NA	NA	NA	NA	NA	NA	NA	NA	NA	NA	NA	NA
0.00578281	gi|495112918	MULTISPECIES: peptidylprolyl isomerase	78.819	Bacteroides	FALSE	FALSE	TRUE	TRUE	NA	NA	NA	NA	NA	NA	NA	NA	NA	NA	NA	NA	NA	NA	NA	NA	NA	NA	NA	NA	NA	NA	NA	NA	NA	NA	NA	NA	NA	NA	NA	NA	NA	NA	NA	NA	NA	NA	NA	NA	NA
0.00605452	gi|495111835	MULTISPECIES: mannose-6-phosphate isomerase	36.2	Bacteroides	FALSE	FALSE	FALSE	TRUE	NA	NA	NA	NA	NA	NA	NA	NA	NA	NA	NA	NA	NA	NA	NA	NA	NA	NA	NA	NA	NA	NA	NA	NA	NA	NA	NA	NA	NA	NA	NA	NA	NA	NA	NA	NA	NA	NA	NA	NA	NA
0.00643259	gi|495112365	MULTISPECIES: transketolase	72 kDa	Bacteroides	FALSE	FALSE	TRUE	FALSE	NA	NA	NA	NA	NA	NA	NA	NA	NA	NA	NA	NA	NA	NA	NA	NA	NA	NA	NA	NA	NA	NA	NA	NA	NA	NA	NA	NA	NA	NA	NA	NA	NA	NA	NA	NA	NA	NA	NA	NA	NA
0.00732996	gi|495106072	MULTISPECIES: SusC/RagA family TonB-linked outer membrane protein	120075	Bacteroides	TRUE	TRUE	FALSE	FALSE	gi|495106072	MULTISPECIES: SusC/RagA family TonB-linked outer membrane protein [Bacteroides]_x0001_gi|212666910|gb|EEB27482.1| TonB-linked outer membrane protein SusC/RagA family [Bacteroides dorei DSM 17855]_x0001_gi|263234939|gb|EEZ20494.1| To...	12.96	96.21	42310	8496	3526	5996	19370	0	0	26590	48560	69390	65980	69730	105600	85420	0	0	171600	90260	66050	48730	0	87870	5	11	7	TMT6plex	120075	gi|495106072	-0.643856	-2.95456	-3.78587	-3.02327	-1.32916	0	0	-1.72261	-0.854649
0.00778546	gi|495118542	MULTISPECIES: alpha-glucan phosphorylase	98.148	Bacteroides	TRUE	FALSE	FALSE	TRUE	gi|495118542	MULTISPECIES: alpha-glucan phosphorylase [Bacteroides]_x0001_gi|229436323|gb|EEO46400.1| alpha-glucan phosphorylase [Bacteroides dorei 5_1_36/D4]_x0001_gi|263235163|gb|EEZ20687.1| alpha-glucan phosphorylase [Bacteroides sp. 3_1_33FAA...	27.14	146.37	3812	25100	3960	1120	5500	11980	11360	5088	11940	70590	21470	45440	41660	12760	628	5256	24220	17940	63490	26210	44350	42080	2	22	2	TMT6plex	98150	NA	NA	NA	NA	NA	NA	NA	NA	NA	NA
0.0081454	gi|495107201	MULTISPECIES: alpha-1 2-mannosidase	86 kDa	Bacteroides	FALSE	FALSE	TRUE	FALSE	NA	NA	NA	NA	NA	NA	NA	NA	NA	NA	NA	NA	NA	NA	NA	NA	NA	NA	NA	NA	NA	NA	NA	NA	NA	NA	NA	NA	NA	NA	NA	NA	NA	NA	NA	NA	NA	NA	NA	NA	NA
0.00876044	gi|511021791	MULTISPECIES: reactive intermediate/imine deaminase	13.255	Bacteroides	FALSE	FALSE	FALSE	TRUE	NA	NA	NA	NA	NA	NA	NA	NA	NA	NA	NA	NA	NA	NA	NA	NA	NA	NA	NA	NA	NA	NA	NA	NA	NA	NA	NA	NA	NA	NA	NA	NA	NA	NA	NA	NA	NA	NA	NA	NA	NA
0.00918353	gi|492444010	MULTISPECIES: hypothetical protein	74 kDa	Bacteroides	FALSE	FALSE	TRUE	FALSE	NA	NA	NA	NA	NA	NA	NA	NA	NA	NA	NA	NA	NA	NA	NA	NA	NA	NA	NA	NA	NA	NA	NA	NA	NA	NA	NA	NA	NA	NA	NA	NA	NA	NA	NA	NA	NA	NA	NA	NA	NA
0.0102612	gi|495114154	MULTISPECIES: elongation factor Tu	43.563	Bacteroides	FALSE	FALSE	TRUE	TRUE	NA	NA	NA	NA	NA	NA	NA	NA	NA	NA	NA	NA	NA	NA	NA	NA	NA	NA	NA	NA	NA	NA	NA	NA	NA	NA	NA	NA	NA	NA	NA	NA	NA	NA	NA	NA	NA	NA	NA	NA	NA
0.0104571	gi|495106248	MULTISPECIES: acyl-CoA dehydrogenase	64 kDa	Bacteroides	FALSE	FALSE	TRUE	FALSE	NA	NA	NA	NA	NA	NA	NA	NA	NA	NA	NA	NA	NA	NA	NA	NA	NA	NA	NA	NA	NA	NA	NA	NA	NA	NA	NA	NA	NA	NA	NA	NA	NA	NA	NA	NA	NA	NA	NA	NA	NA
0.0118029	gi|492409883	MULTISPECIES: molecular chaperone GroEL	58.244	Bacteroides	FALSE	FALSE	FALSE	TRUE	NA	NA	NA	NA	NA	NA	NA	NA	NA	NA	NA	NA	NA	NA	NA	NA	NA	NA	NA	NA	NA	NA	NA	NA	NA	NA	NA	NA	NA	NA	NA	NA	NA	NA	NA	NA	NA	NA	NA	NA	NA
0.011831	gi|492447654	MULTISPECIES: ATP synthase subunit C	8 kDa	Bacteroides	FALSE	FALSE	TRUE	FALSE	NA	NA	NA	NA	NA	NA	NA	NA	NA	NA	NA	NA	NA	NA	NA	NA	NA	NA	NA	NA	NA	NA	NA	NA	NA	NA	NA	NA	NA	NA	NA	NA	NA	NA	NA	NA	NA	NA	NA	NA	NA
0.0119251	gi|492436283	MULTISPECIES: NADH:ubiquinone reductase (Na(+)-transporting) subunit F	47.057	Bacteroides	FALSE	FALSE	FALSE	TRUE	NA	NA	NA	NA	NA	NA	NA	NA	NA	NA	NA	NA	NA	NA	NA	NA	NA	NA	NA	NA	NA	NA	NA	NA	NA	NA	NA	NA	NA	NA	NA	NA	NA	NA	NA	NA	NA	NA	NA	NA	NA
0.0122803	gi|496035531	MULTISPECIES: hypothetical protein	49 kDa	Bacteroides	FALSE	FALSE	TRUE	FALSE	NA	NA	NA	NA	NA	NA	NA	NA	NA	NA	NA	NA	NA	NA	NA	NA	NA	NA	NA	NA	NA	NA	NA	NA	NA	NA	NA	NA	NA	NA	NA	NA	NA	NA	NA	NA	NA	NA	NA	NA	NA
0.0129051	gi|495396339	6-phosphofructokinase	44.766	Bacteroides	FALSE	FALSE	FALSE	TRUE	NA	NA	NA	NA	NA	NA	NA	NA	NA	NA	NA	NA	NA	NA	NA	NA	NA	NA	NA	NA	NA	NA	NA	NA	NA	NA	NA	NA	NA	NA	NA	NA	NA	NA	NA	NA	NA	NA	NA	NA	NA
0.0140306	gi|492426387	MULTISPECIES: reactive intermediate/imine deaminase	13 kDa	Bacteroides	FALSE	FALSE	TRUE	FALSE	NA	NA	NA	NA	NA	NA	NA	NA	NA	NA	NA	NA	NA	NA	NA	NA	NA	NA	NA	NA	NA	NA	NA	NA	NA	NA	NA	NA	NA	NA	NA	NA	NA	NA	NA	NA	NA	NA	NA	NA	NA
0.0151049	gi|511023973	MULTISPECIES: hypothetical protein	33.831	Bacteroides	FALSE	FALSE	TRUE	TRUE	NA	NA	NA	NA	NA	NA	NA	NA	NA	NA	NA	NA	NA	NA	NA	NA	NA	NA	NA	NA	NA	NA	NA	NA	NA	NA	NA	NA	NA	NA	NA	NA	NA	NA	NA	NA	NA	NA	NA	NA	NA
0.0154409	gi|492447642	MULTISPECIES: ATP synthase subunit beta	56.119	Bacteroides	FALSE	FALSE	FALSE	TRUE	NA	NA	NA	NA	NA	NA	NA	NA	NA	NA	NA	NA	NA	NA	NA	NA	NA	NA	NA	NA	NA	NA	NA	NA	NA	NA	NA	NA	NA	NA	NA	NA	NA	NA	NA	NA	NA	NA	NA	NA	NA
0.0187695	gi|495115737	MULTISPECIES: aldehyde dehydrogenase	52.472	Bacteroides	FALSE	FALSE	TRUE	TRUE	NA	NA	NA	NA	NA	NA	NA	NA	NA	NA	NA	NA	NA	NA	NA	NA	NA	NA	NA	NA	NA	NA	NA	NA	NA	NA	NA	NA	NA	NA	NA	NA	NA	NA	NA	NA	NA	NA	NA	NA	NA
0.0195269	gi|492444268	MULTISPECIES: enoyl-ACP reductase	31.324	Bacteroides	FALSE	FALSE	TRUE	TRUE	NA	NA	NA	NA	NA	NA	NA	NA	NA	NA	NA	NA	NA	NA	NA	NA	NA	NA	NA	NA	NA	NA	NA	NA	NA	NA	NA	NA	NA	NA	NA	NA	NA	NA	NA	NA	NA	NA	NA	NA	NA
0.0196613	gi|495111415	MULTISPECIES: isoprenyl synthetase	37.001	Bacteroides	FALSE	FALSE	TRUE	TRUE	NA	NA	NA	NA	NA	NA	NA	NA	NA	NA	NA	NA	NA	NA	NA	NA	NA	NA	NA	NA	NA	NA	NA	NA	NA	NA	NA	NA	NA	NA	NA	NA	NA	NA	NA	NA	NA	NA	NA	NA	NA
0.0196613	gi|492448312	MULTISPECIES: hypothetical protein	20 kDa	Bacteroides	FALSE	FALSE	TRUE	FALSE	NA	NA	NA	NA	NA	NA	NA	NA	NA	NA	NA	NA	NA	NA	NA	NA	NA	NA	NA	NA	NA	NA	NA	NA	NA	NA	NA	NA	NA	NA	NA	NA	NA	NA	NA	NA	NA	NA	NA	NA	NA
0.0201593	gi|492440255	MULTISPECIES: 50S ribosomal protein L24	12 kDa	Bacteroides	FALSE	FALSE	TRUE	FALSE	NA	NA	NA	NA	NA	NA	NA	NA	NA	NA	NA	NA	NA	NA	NA	NA	NA	NA	NA	NA	NA	NA	NA	NA	NA	NA	NA	NA	NA	NA	NA	NA	NA	NA	NA	NA	NA	NA	NA	NA	NA
0.0243276	gi|492443251	MULTISPECIES: glutamate dehydrogenase	48 kDa	Bacteroides	TRUE	FALSE	TRUE	FALSE	gi|492443251	MULTISPECIES: glutamate dehydrogenase [Bacteroides]_x0001_gi|149931275|gb|ABR37973.1| NAD-specific glutamate dehydrogenase 1 [Bacteroides vulgatus ATCC 8482]_x0001_gi|212666823|gb|EEB27395.1| glutamate dehydrogenase NAD-specific [Ba...	8.62	190.3	0	0	0	0	522	0	0	0	4480	0	0	0	15740	7728	0	0	8640	12420	0	3296	0	5440	2	35	1	TMT6plex	48492	NA	NA	NA	NA	NA	NA	NA	NA	NA	NA
0.0251722	gi|492439593	MULTISPECIES: acyl carrier protein	8 kDa	Bacteroides	FALSE	FALSE	TRUE	FALSE	NA	NA	NA	NA	NA	NA	NA	NA	NA	NA	NA	NA	NA	NA	NA	NA	NA	NA	NA	NA	NA	NA	NA	NA	NA	NA	NA	NA	NA	NA	NA	NA	NA	NA	NA	NA	NA	NA	NA	NA	NA
0.0261414	gi|495108319	MULTISPECIES: triose-phosphate isomerase	27 kDa	Bacteroides	FALSE	FALSE	TRUE	FALSE	NA	NA	NA	NA	NA	NA	NA	NA	NA	NA	NA	NA	NA	NA	NA	NA	NA	NA	NA	NA	NA	NA	NA	NA	NA	NA	NA	NA	NA	NA	NA	NA	NA	NA	NA	NA	NA	NA	NA	NA	NA
0.0276886	gi|511020939	MULTISPECIES: ribosomal subunit interface protein	11.341	Bacteroides	FALSE	FALSE	FALSE	TRUE	NA	NA	NA	NA	NA	NA	NA	NA	NA	NA	NA	NA	NA	NA	NA	NA	NA	NA	NA	NA	NA	NA	NA	NA	NA	NA	NA	NA	NA	NA	NA	NA	NA	NA	NA	NA	NA	NA	NA	NA	NA
0.0285325	gi|495117840	MULTISPECIES: phosphoribosylaminoimidazolesuccinocarboxamide synthase	36 kDa	Bacteroides	FALSE	FALSE	TRUE	FALSE	NA	NA	NA	NA	NA	NA	NA	NA	NA	NA	NA	NA	NA	NA	NA	NA	NA	NA	NA	NA	NA	NA	NA	NA	NA	NA	NA	NA	NA	NA	NA	NA	NA	NA	NA	NA	NA	NA	NA	NA	NA
0.0287851	gi|495114124	MULTISPECIES: 50S ribosomal protein L23	10.831	Bacteroides	FALSE	FALSE	FALSE	TRUE	NA	NA	NA	NA	NA	NA	NA	NA	NA	NA	NA	NA	NA	NA	NA	NA	NA	NA	NA	NA	NA	NA	NA	NA	NA	NA	NA	NA	NA	NA	NA	NA	NA	NA	NA	NA	NA	NA	NA	NA	NA
0.0294687	gi|495111987	MULTISPECIES: Xaa-Pro aminopeptidase	52 kDa	Bacteroides	TRUE	FALSE	TRUE	FALSE	gi|495111987	MULTISPECIES: Xaa-Pro aminopeptidase [Bacteroides]_x0001_gi|212663447|gb|EEB24021.1| aminopeptidase P domain protein [Bacteroides dorei DSM 17855]_x0001_gi|229437673|gb|EEO47750.1| aminopeptidase P domain protein [Bacteroides dorei 5...	3.69	87.55	10560	12100	1524	4064	14370	0	0	0	0	24770	22140	23870	20860	11840	0	0	0	0	8800	6512	0	0	3	4	1	TMT6plex	51865	NA	NA	NA	NA	NA	NA	NA	NA	NA	NA
0.0295421	gi|495930041	MULTISPECIES: ribose-phosphate pyrophosphokinase	34 kDa	Bacteroides	FALSE	FALSE	TRUE	FALSE	NA	NA	NA	NA	NA	NA	NA	NA	NA	NA	NA	NA	NA	NA	NA	NA	NA	NA	NA	NA	NA	NA	NA	NA	NA	NA	NA	NA	NA	NA	NA	NA	NA	NA	NA	NA	NA	NA	NA	NA	NA
0.0309697	gi|495111592	MULTISPECIES: SusC/RagA family TonB-linked outer membrane protein	115.11	Bacteroides	FALSE	FALSE	TRUE	TRUE	NA	NA	NA	NA	NA	NA	NA	NA	NA	NA	NA	NA	NA	NA	NA	NA	NA	NA	NA	NA	NA	NA	NA	NA	NA	NA	NA	NA	NA	NA	NA	NA	NA	NA	NA	NA	NA	NA	NA	NA	NA
0.0319518	gi|495111464	MULTISPECIES: hypothetical protein	25 kDa	Bacteroides	FALSE	FALSE	TRUE	FALSE	NA	NA	NA	NA	NA	NA	NA	NA	NA	NA	NA	NA	NA	NA	NA	NA	NA	NA	NA	NA	NA	NA	NA	NA	NA	NA	NA	NA	NA	NA	NA	NA	NA	NA	NA	NA	NA	NA	NA	NA	NA
0.032264	gi|495107740	MULTISPECIES: UDP-glucose 4-epimerase	38 kDa	Bacteroides	TRUE	FALSE	TRUE	FALSE	gi|495107740	MULTISPECIES: UDP-glucose 4-epimerase [Bacteroides]_x0001_gi|212666069|gb|EEB26641.1| UDP-glucose 4-epimerase [Bacteroides dorei DSM 17855]_x0001_gi|229434781|gb|EEO44858.1| UDP-glucose 4-epimerase [Bacteroides dorei 5_1_36/D4]_x0001_gi|22...	5.28	87.71	1578	7784	1428	2840	3472	0	0	920	2736	19140	6292	9200	6448	2944	0	0	4928	3488	16290	9760	0	13310	3	7	1	TMT6plex	38017	NA	NA	NA	NA	NA	NA	NA	NA	NA	NA
0.0324028	gi|492429983	MULTISPECIES: phosphoglucomutase	65 kDa	Bacteroides	TRUE	FALSE	TRUE	FALSE	gi|492429983	MULTISPECIES: phosphoglucomutase [Bacteroides]_x0001_gi|149934717|gb|ABR41415.1| putative phosphoglucomutase [Bacteroides vulgatus ATCC 8482]_x0001_gi|254836668|gb|EET16977.1| phosphoglucomutase [Bacteroides sp. 4_3_47FAA]_x0001_gi|2944498...	8.72	128.54	550	9728	0	0	0	0	0	0	5824	10050	7392	7184	2584	4160	0	0	8224	5248	34050	4736	0	37500	1	18	1	TMT6plex	64723	NA	NA	NA	NA	NA	NA	NA	NA	NA	NA
0.0357281	gi|492447665	MULTISPECIES: ATP synthase subunit alpha	58 kDa	Bacteroides	FALSE	FALSE	TRUE	FALSE	NA	NA	NA	NA	NA	NA	NA	NA	NA	NA	NA	NA	NA	NA	NA	NA	NA	NA	NA	NA	NA	NA	NA	NA	NA	NA	NA	NA	NA	NA	NA	NA	NA	NA	NA	NA	NA	NA	NA	NA	NA
0.0361164	gi|492458887	MULTISPECIES: xylose isomerase	49 kDa	Bacteroides	FALSE	FALSE	TRUE	FALSE	NA	NA	NA	NA	NA	NA	NA	NA	NA	NA	NA	NA	NA	NA	NA	NA	NA	NA	NA	NA	NA	NA	NA	NA	NA	NA	NA	NA	NA	NA	NA	NA	NA	NA	NA	NA	NA	NA	NA	NA	NA
0.0370988	gi|495945418	MULTISPECIES: enolase	47 kDa	Bacteroides	FALSE	FALSE	TRUE	FALSE	NA	NA	NA	NA	NA	NA	NA	NA	NA	NA	NA	NA	NA	NA	NA	NA	NA	NA	NA	NA	NA	NA	NA	NA	NA	NA	NA	NA	NA	NA	NA	NA	NA	NA	NA	NA	NA	NA	NA	NA	NA
0.0373434	gi|492440226	MULTISPECIES: 50S ribosomal protein L4	23 kDa	Bacteroides	FALSE	FALSE	TRUE	FALSE	NA	NA	NA	NA	NA	NA	NA	NA	NA	NA	NA	NA	NA	NA	NA	NA	NA	NA	NA	NA	NA	NA	NA	NA	NA	NA	NA	NA	NA	NA	NA	NA	NA	NA	NA	NA	NA	NA	NA	NA	NA
0.0379114	gi|495114117	MULTISPECIES: 30S ribosomal protein S5	18 kDa	Bacteroides	FALSE	FALSE	TRUE	FALSE	NA	NA	NA	NA	NA	NA	NA	NA	NA	NA	NA	NA	NA	NA	NA	NA	NA	NA	NA	NA	NA	NA	NA	NA	NA	NA	NA	NA	NA	NA	NA	NA	NA	NA	NA	NA	NA	NA	NA	NA	NA
0.0379495	gi|495108220	MULTISPECIES: acetate kinase	42.82	Bacteroides	FALSE	FALSE	TRUE	TRUE	NA	NA	NA	NA	NA	NA	NA	NA	NA	NA	NA	NA	NA	NA	NA	NA	NA	NA	NA	NA	NA	NA	NA	NA	NA	NA	NA	NA	NA	NA	NA	NA	NA	NA	NA	NA	NA	NA	NA	NA	NA
0.0383494	gi|492396886	MULTISPECIES: ferritin	18.106	Bacteroides	FALSE	FALSE	TRUE	TRUE	NA	NA	NA	NA	NA	NA	NA	NA	NA	NA	NA	NA	NA	NA	NA	NA	NA	NA	NA	NA	NA	NA	NA	NA	NA	NA	NA	NA	NA	NA	NA	NA	NA	NA	NA	NA	NA	NA	NA	NA	NA
0.0396376	gi|492439036	MULTISPECIES: succinate dehydrogenase	27 kDa	Bacteroides	FALSE	FALSE	TRUE	FALSE	NA	NA	NA	NA	NA	NA	NA	NA	NA	NA	NA	NA	NA	NA	NA	NA	NA	NA	NA	NA	NA	NA	NA	NA	NA	NA	NA	NA	NA	NA	NA	NA	NA	NA	NA	NA	NA	NA	NA	NA	NA
0.0410469	gi|492439830	MULTISPECIES: orotate phosphoribosyltransferase	23 kDa	Bacteroides	FALSE	FALSE	TRUE	FALSE	NA	NA	NA	NA	NA	NA	NA	NA	NA	NA	NA	NA	NA	NA	NA	NA	NA	NA	NA	NA	NA	NA	NA	NA	NA	NA	NA	NA	NA	NA	NA	NA	NA	NA	NA	NA	NA	NA	NA	NA	NA
0.0414102	gi|495111629	MULTISPECIES: bifunctional phosphoribosylaminoimidazolecarboxamide formyltransferase/inosine monophosphate cyclohydrolase	56 kDa	Bacteroides	FALSE	FALSE	TRUE	FALSE	NA	NA	NA	NA	NA	NA	NA	NA	NA	NA	NA	NA	NA	NA	NA	NA	NA	NA	NA	NA	NA	NA	NA	NA	NA	NA	NA	NA	NA	NA	NA	NA	NA	NA	NA	NA	NA	NA	NA	NA	NA
0.04183	gi|511024294	MULTISPECIES: hypothetical protein	18.585	Bacteroides	FALSE	FALSE	FALSE	TRUE	NA	NA	NA	NA	NA	NA	NA	NA	NA	NA	NA	NA	NA	NA	NA	NA	NA	NA	NA	NA	NA	NA	NA	NA	NA	NA	NA	NA	NA	NA	NA	NA	NA	NA	NA	NA	NA	NA	NA	NA	NA
0.0446385	gi|495107265	MULTISPECIES: glucose-6-phosphate isomerase	49 kDa	Bacteroides	FALSE	FALSE	TRUE	FALSE	NA	NA	NA	NA	NA	NA	NA	NA	NA	NA	NA	NA	NA	NA	NA	NA	NA	NA	NA	NA	NA	NA	NA	NA	NA	NA	NA	NA	NA	NA	NA	NA	NA	NA	NA	NA	NA	NA	NA	NA	NA
0.0447415	gi|495941881	MULTISPECIES: S-adenosylmethionine synthase	47.596	Bacteroides	FALSE	FALSE	TRUE	TRUE	NA	NA	NA	NA	NA	NA	NA	NA	NA	NA	NA	NA	NA	NA	NA	NA	NA	NA	NA	NA	NA	NA	NA	NA	NA	NA	NA	NA	NA	NA	NA	NA	NA	NA	NA	NA	NA	NA	NA	NA	NA
0.044845	gi|495106796	MULTISPECIES: 3,4-dihydroxy-2-butanone-4-phosphate synthase	44.986	Bacteroides	FALSE	FALSE	TRUE	TRUE	NA	NA	NA	NA	NA	NA	NA	NA	NA	NA	NA	NA	NA	NA	NA	NA	NA	NA	NA	NA	NA	NA	NA	NA	NA	NA	NA	NA	NA	NA	NA	NA	NA	NA	NA	NA	NA	NA	NA	NA	NA
0.0451167	gi|495109878	MULTISPECIES: alpha-glucosidase	84 kDa	Bacteroides	FALSE	FALSE	TRUE	FALSE	NA	NA	NA	NA	NA	NA	NA	NA	NA	NA	NA	NA	NA	NA	NA	NA	NA	NA	NA	NA	NA	NA	NA	NA	NA	NA	NA	NA	NA	NA	NA	NA	NA	NA	NA	NA	NA	NA	NA	NA	NA
0.0459874	gi|490417129	MULTISPECIES: hypothetical protein	40.095	Bacteroides	FALSE	FALSE	FALSE	TRUE	NA	NA	NA	NA	NA	NA	NA	NA	NA	NA	NA	NA	NA	NA	NA	NA	NA	NA	NA	NA	NA	NA	NA	NA	NA	NA	NA	NA	NA	NA	NA	NA	NA	NA	NA	NA	NA	NA	NA	NA	NA
0.0475162	gi|495113377	MULTISPECIES: type I deoxyribonuclease HsdR	53.864	Bacteroides	FALSE	FALSE	FALSE	TRUE	NA	NA	NA	NA	NA	NA	NA	NA	NA	NA	NA	NA	NA	NA	NA	NA	NA	NA	NA	NA	NA	NA	NA	NA	NA	NA	NA	NA	NA	NA	NA	NA	NA	NA	NA	NA	NA	NA	NA	NA	NA
0.0475736	gi|492440197	MULTISPECIES: 50S ribosomal protein L7/L12	12.653	Bacteroides	FALSE	FALSE	TRUE	TRUE	NA	NA	NA	NA	NA	NA	NA	NA	NA	NA	NA	NA	NA	NA	NA	NA	NA	NA	NA	NA	NA	NA	NA	NA	NA	NA	NA	NA	NA	NA	NA	NA	NA	NA	NA	NA	NA	NA	NA	NA	NA
0.0477074	gi|495108371	MULTISPECIES: HIT family protein	16 kDa	Bacteroides	FALSE	FALSE	TRUE	FALSE	NA	NA	NA	NA	NA	NA	NA	NA	NA	NA	NA	NA	NA	NA	NA	NA	NA	NA	NA	NA	NA	NA	NA	NA	NA	NA	NA	NA	NA	NA	NA	NA	NA	NA	NA	NA	NA	NA	NA	NA	NA
0.0485059	gi|492423316	MULTISPECIES: glucosamine-6-phosphate deaminase	29020	Bacteroides	TRUE	TRUE	FALSE	FALSE	gi|492423316	MULTISPECIES: glucosamine-6-phosphate deaminase [Bacteroides]_x0001_gi|167012420|sp|A6L7Q8.1|NAGB_BACV8 RecName: Full=Glucosamine-6-phosphate deaminase; AltName: Full=GlcN6P deaminase; Short=GNPDA; AltName: Full=Glucosamine-6-p...	12.93	82.35	15610	75290	0	2412	4008	15660	7956	13450	24470	108600	43640	99020	79330	32080	2084	12800	77410	81660	108000	25440	55170	62140	13	3	3	Carbamidomethylation; TMT6plex; Deamidation (NQ)	29020	gi|492423316	-2.79586	-0.520769	-5.58035	-3.39745	-2.662	-1.81604	-2.79586	-2.20423	-1.34007
0.0535766	gi|496039102	MULTISPECIES: malate dehydrogenase	36 kDa	Bacteroides	FALSE	FALSE	TRUE	FALSE	NA	NA	NA	NA	NA	NA	NA	NA	NA	NA	NA	NA	NA	NA	NA	NA	NA	NA	NA	NA	NA	NA	NA	NA	NA	NA	NA	NA	NA	NA	NA	NA	NA	NA	NA	NA	NA	NA	NA	NA	NA
0.0554436	gi|495106874	495106874|ref|WP_007831696.1| MULTISPECIES: UDP-3-O-(3-hydroxymyristoyl) N-acetylglucosamine deacetylase [Bacteroides]_x0001_gi|212666209|gb|EEB26781.1| beta-hydroxyacyl-(acyl-carrier-protein) dehydratase FabZ [Bacteroides dorei DSM 17855]_x0001_gi|229435235|gb|E...	51 kDa	Bacteroides	FALSE	FALSE	TRUE	FALSE	NA	NA	NA	NA	NA	NA	NA	NA	NA	NA	NA	NA	NA	NA	NA	NA	NA	NA	NA	NA	NA	NA	NA	NA	NA	NA	NA	NA	NA	NA	NA	NA	NA	NA	NA	NA	NA	NA	NA	NA	NA
0.0604451	gi|495110145	MULTISPECIES: purine-nucleoside phosphorylase	30 kDa	Bacteroides	FALSE	FALSE	TRUE	FALSE	NA	NA	NA	NA	NA	NA	NA	NA	NA	NA	NA	NA	NA	NA	NA	NA	NA	NA	NA	NA	NA	NA	NA	NA	NA	NA	NA	NA	NA	NA	NA	NA	NA	NA	NA	NA	NA	NA	NA	NA	NA
0.0626906	gi|492399939	MULTISPECIES: hypothetical protein	49.134	Bacteroides	FALSE	FALSE	TRUE	TRUE	NA	NA	NA	NA	NA	NA	NA	NA	NA	NA	NA	NA	NA	NA	NA	NA	NA	NA	NA	NA	NA	NA	NA	NA	NA	NA	NA	NA	NA	NA	NA	NA	NA	NA	NA	NA	NA	NA	NA	NA	NA
0.063607	gi|492430895	MULTISPECIES: acyl dehydratase	18 kDa	Bacteroides	FALSE	FALSE	TRUE	FALSE	NA	NA	NA	NA	NA	NA	NA	NA	NA	NA	NA	NA	NA	NA	NA	NA	NA	NA	NA	NA	NA	NA	NA	NA	NA	NA	NA	NA	NA	NA	NA	NA	NA	NA	NA	NA	NA	NA	NA	NA	NA
0.0639216	gi|492444287	MULTISPECIES: flavodoxin	44.708	Bacteroides	FALSE	FALSE	FALSE	TRUE	NA	NA	NA	NA	NA	NA	NA	NA	NA	NA	NA	NA	NA	NA	NA	NA	NA	NA	NA	NA	NA	NA	NA	NA	NA	NA	NA	NA	NA	NA	NA	NA	NA	NA	NA	NA	NA	NA	NA	NA	NA
0.0664527	gi|492450238	MULTISPECIES: hypothetical protein	57 kDa	Bacteroides	FALSE	FALSE	TRUE	FALSE	NA	NA	NA	NA	NA	NA	NA	NA	NA	NA	NA	NA	NA	NA	NA	NA	NA	NA	NA	NA	NA	NA	NA	NA	NA	NA	NA	NA	NA	NA	NA	NA	NA	NA	NA	NA	NA	NA	NA	NA	NA
0.0708222	gi|490428918	MULTISPECIES: molecular chaperone GroES	10 kDa	Bacteroides	TRUE	FALSE	TRUE	FALSE	gi|490428918	MULTISPECIES: molecular chaperone GroES [Bacteroides]_x0001_gi|62947190|gb|AAY22590.1| 10 kDa chaperonin [Bacteroides ovatus]_x0001_gi|156108447|gb|EDO10192.1| chaperonin GroS [Bacteroides ovatus ATCC 8483]_x0001_gi|229447908|gb|EEO53699.1...	8.7	84.6	2968	2880	0	0	0	0	0	0	0	12190	5600	11650	0	0	0	0	0	0	29950	0	0	0	10	4	1	TMT6plex	9646	NA	NA	NA	NA	NA	NA	NA	NA	NA	NA
0.0723393	gi|495112905	MULTISPECIES: ketol-acid reductoisomerase	38 kDa	Bacteroides	FALSE	FALSE	TRUE	FALSE	NA	NA	NA	NA	NA	NA	NA	NA	NA	NA	NA	NA	NA	NA	NA	NA	NA	NA	NA	NA	NA	NA	NA	NA	NA	NA	NA	NA	NA	NA	NA	NA	NA	NA	NA	NA	NA	NA	NA	NA	NA
0.0748612	gi|495122361	MULTISPECIES: UDP-N-acetylmuramoylalanine--D-glutamate ligase	49.928	Bacteroides	FALSE	FALSE	FALSE	TRUE	NA	NA	NA	NA	NA	NA	NA	NA	NA	NA	NA	NA	NA	NA	NA	NA	NA	NA	NA	NA	NA	NA	NA	NA	NA	NA	NA	NA	NA	NA	NA	NA	NA	NA	NA	NA	NA	NA	NA	NA	NA
0.0795576	gi|495107364	MULTISPECIES: cell division protein	18 kDa	Bacteroides	FALSE	FALSE	TRUE	FALSE	NA	NA	NA	NA	NA	NA	NA	NA	NA	NA	NA	NA	NA	NA	NA	NA	NA	NA	NA	NA	NA	NA	NA	NA	NA	NA	NA	NA	NA	NA	NA	NA	NA	NA	NA	NA	NA	NA	NA	NA	NA
0.0812515	gi|492427005	MULTISPECIES: phosphate acetyltransferase	35 kDa	Bacteroides	FALSE	FALSE	TRUE	FALSE	NA	NA	NA	NA	NA	NA	NA	NA	NA	NA	NA	NA	NA	NA	NA	NA	NA	NA	NA	NA	NA	NA	NA	NA	NA	NA	NA	NA	NA	NA	NA	NA	NA	NA	NA	NA	NA	NA	NA	NA	NA
0.0820539	gi|492396351	MULTISPECIES: 2-Cys peroxiredoxin	17.926	Bacteroides	FALSE	FALSE	FALSE	TRUE	NA	NA	NA	NA	NA	NA	NA	NA	NA	NA	NA	NA	NA	NA	NA	NA	NA	NA	NA	NA	NA	NA	NA	NA	NA	NA	NA	NA	NA	NA	NA	NA	NA	NA	NA	NA	NA	NA	NA	NA	NA
0.0855074	gi|495109956	MULTISPECIES: glycine cleavage system protein H	14 kDa	Bacteroides	FALSE	FALSE	TRUE	FALSE	NA	NA	NA	NA	NA	NA	NA	NA	NA	NA	NA	NA	NA	NA	NA	NA	NA	NA	NA	NA	NA	NA	NA	NA	NA	NA	NA	NA	NA	NA	NA	NA	NA	NA	NA	NA	NA	NA	NA	NA	NA
0.0875401	gi|492439721	MULTISPECIES: glycine C-acetyltransferase	43.566	Bacteroides	FALSE	FALSE	TRUE	TRUE	NA	NA	NA	NA	NA	NA	NA	NA	NA	NA	NA	NA	NA	NA	NA	NA	NA	NA	NA	NA	NA	NA	NA	NA	NA	NA	NA	NA	NA	NA	NA	NA	NA	NA	NA	NA	NA	NA	NA	NA	NA
0.0880111	gi|495111869	MULTISPECIES: 3-isopropylmalate dehydrogenase	39.129	Bacteroides	FALSE	FALSE	FALSE	TRUE	NA	NA	NA	NA	NA	NA	NA	NA	NA	NA	NA	NA	NA	NA	NA	NA	NA	NA	NA	NA	NA	NA	NA	NA	NA	NA	NA	NA	NA	NA	NA	NA	NA	NA	NA	NA	NA	NA	NA	NA	NA
0.0982862	gi|496035413	MULTISPECIES: glycosyl hydrolase family 109 protein 1	53 kDa	Bacteroides	FALSE	FALSE	TRUE	FALSE	NA	NA	NA	NA	NA	NA	NA	NA	NA	NA	NA	NA	NA	NA	NA	NA	NA	NA	NA	NA	NA	NA	NA	NA	NA	NA	NA	NA	NA	NA	NA	NA	NA	NA	NA	NA	NA	NA	NA	NA	NA
0.102008	gi|494407227	MULTISPECIES: glutamate dehydrogenase	49 kDa	Bacteroides	FALSE	FALSE	TRUE	FALSE	NA	NA	NA	NA	NA	NA	NA	NA	NA	NA	NA	NA	NA	NA	NA	NA	NA	NA	NA	NA	NA	NA	NA	NA	NA	NA	NA	NA	NA	NA	NA	NA	NA	NA	NA	NA	NA	NA	NA	NA	NA
0.103845	gi|492447738	MULTISPECIES: glycine dehydrogenase (aminomethyl-transferring)	105 kDa	Bacteroides	FALSE	FALSE	TRUE	FALSE	NA	NA	NA	NA	NA	NA	NA	NA	NA	NA	NA	NA	NA	NA	NA	NA	NA	NA	NA	NA	NA	NA	NA	NA	NA	NA	NA	NA	NA	NA	NA	NA	NA	NA	NA	NA	NA	NA	NA	NA	NA
0.111699	gi|496037767	MULTISPECIES: hypothetical protein	102.03	Bacteroides	FALSE	FALSE	FALSE	TRUE	NA	NA	NA	NA	NA	NA	NA	NA	NA	NA	NA	NA	NA	NA	NA	NA	NA	NA	NA	NA	NA	NA	NA	NA	NA	NA	NA	NA	NA	NA	NA	NA	NA	NA	NA	NA	NA	NA	NA	NA	NA
0.112078	gi|492391047	MULTISPECIES: RNA-binding protein	9.2424	Bacteroides	FALSE	FALSE	FALSE	TRUE	NA	NA	NA	NA	NA	NA	NA	NA	NA	NA	NA	NA	NA	NA	NA	NA	NA	NA	NA	NA	NA	NA	NA	NA	NA	NA	NA	NA	NA	NA	NA	NA	NA	NA	NA	NA	NA	NA	NA	NA	NA
0.112278	gi|492436155	MULTISPECIES: DNA polymerase III subunit epsilon	30 kDa	Bacteroides	FALSE	FALSE	TRUE	FALSE	NA	NA	NA	NA	NA	NA	NA	NA	NA	NA	NA	NA	NA	NA	NA	NA	NA	NA	NA	NA	NA	NA	NA	NA	NA	NA	NA	NA	NA	NA	NA	NA	NA	NA	NA	NA	NA	NA	NA	NA	NA
0.115052	gi|492440203	MULTISPECIES: DNA-directed RNA polymerase subunit beta'	159 kDa	Bacteroides	FALSE	FALSE	TRUE	FALSE	NA	NA	NA	NA	NA	NA	NA	NA	NA	NA	NA	NA	NA	NA	NA	NA	NA	NA	NA	NA	NA	NA	NA	NA	NA	NA	NA	NA	NA	NA	NA	NA	NA	NA	NA	NA	NA	NA	NA	NA	NA
0.115252	gi|511020213	MULTISPECIES: 2-oxoglutarate ferredoxin oxidoreductase subunit beta	36.495	Bacteroides	FALSE	FALSE	FALSE	TRUE	NA	NA	NA	NA	NA	NA	NA	NA	NA	NA	NA	NA	NA	NA	NA	NA	NA	NA	NA	NA	NA	NA	NA	NA	NA	NA	NA	NA	NA	NA	NA	NA	NA	NA	NA	NA	NA	NA	NA	NA	NA
0.116787	gi|495112498	MULTISPECIES: membrane protein	23.014	Bacteroides	FALSE	FALSE	FALSE	TRUE	NA	NA	NA	NA	NA	NA	NA	NA	NA	NA	NA	NA	NA	NA	NA	NA	NA	NA	NA	NA	NA	NA	NA	NA	NA	NA	NA	NA	NA	NA	NA	NA	NA	NA	NA	NA	NA	NA	NA	NA	NA
0.118687	gi|492422528	MULTISPECIES: elongation factor Ts	36 kDa	Bacteroides	FALSE	FALSE	TRUE	FALSE	NA	NA	NA	NA	NA	NA	NA	NA	NA	NA	NA	NA	NA	NA	NA	NA	NA	NA	NA	NA	NA	NA	NA	NA	NA	NA	NA	NA	NA	NA	NA	NA	NA	NA	NA	NA	NA	NA	NA	NA	NA
0.123259	gi|490418909	MULTISPECIES: 30S ribosomal protein S8	15 kDa	Bacteroides	FALSE	FALSE	TRUE	FALSE	NA	NA	NA	NA	NA	NA	NA	NA	NA	NA	NA	NA	NA	NA	NA	NA	NA	NA	NA	NA	NA	NA	NA	NA	NA	NA	NA	NA	NA	NA	NA	NA	NA	NA	NA	NA	NA	NA	NA	NA	NA
0.124359	gi|492426911	MULTISPECIES: electron transfer flavoprotein subunit beta	32 kDa	Bacteroides	FALSE	FALSE	TRUE	FALSE	NA	NA	NA	NA	NA	NA	NA	NA	NA	NA	NA	NA	NA	NA	NA	NA	NA	NA	NA	NA	NA	NA	NA	NA	NA	NA	NA	NA	NA	NA	NA	NA	NA	NA	NA	NA	NA	NA	NA	NA	NA
0.126148	gi|492430045	MULTISPECIES: transcription antitermination factor NusB	36.289	Bacteroides	FALSE	FALSE	FALSE	TRUE	NA	NA	NA	NA	NA	NA	NA	NA	NA	NA	NA	NA	NA	NA	NA	NA	NA	NA	NA	NA	NA	NA	NA	NA	NA	NA	NA	NA	NA	NA	NA	NA	NA	NA	NA	NA	NA	NA	NA	NA	NA
0.126436	gi|492439725	MULTISPECIES: 2-oxoacid ferredoxin oxidoreductase subunit beta	37 kDa	Bacteroides	FALSE	FALSE	TRUE	FALSE	NA	NA	NA	NA	NA	NA	NA	NA	NA	NA	NA	NA	NA	NA	NA	NA	NA	NA	NA	NA	NA	NA	NA	NA	NA	NA	NA	NA	NA	NA	NA	NA	NA	NA	NA	NA	NA	NA	NA	NA	NA
0.127576	gi|511020948	MULTISPECIES: elongation factor G	77 kDa	Bacteroides	FALSE	FALSE	TRUE	FALSE	NA	NA	NA	NA	NA	NA	NA	NA	NA	NA	NA	NA	NA	NA	NA	NA	NA	NA	NA	NA	NA	NA	NA	NA	NA	NA	NA	NA	NA	NA	NA	NA	NA	NA	NA	NA	NA	NA	NA	NA	NA
0.13476	gi|495108916	MULTISPECIES: MFS transporter	66 kDa	Bacteroides	FALSE	FALSE	TRUE	FALSE	NA	NA	NA	NA	NA	NA	NA	NA	NA	NA	NA	NA	NA	NA	NA	NA	NA	NA	NA	NA	NA	NA	NA	NA	NA	NA	NA	NA	NA	NA	NA	NA	NA	NA	NA	NA	NA	NA	NA	NA	NA
0.138783	gi|495108118	MULTISPECIES: acetylornithine aminotransferase	41 kDa	Bacteroides	FALSE	FALSE	TRUE	FALSE	NA	NA	NA	NA	NA	NA	NA	NA	NA	NA	NA	NA	NA	NA	NA	NA	NA	NA	NA	NA	NA	NA	NA	NA	NA	NA	NA	NA	NA	NA	NA	NA	NA	NA	NA	NA	NA	NA	NA	NA	NA
0.140079	gi|490424151	MULTISPECIES: 50S ribosomal protein L2	30 kDa	Bacteroides	FALSE	FALSE	TRUE	FALSE	NA	NA	NA	NA	NA	NA	NA	NA	NA	NA	NA	NA	NA	NA	NA	NA	NA	NA	NA	NA	NA	NA	NA	NA	NA	NA	NA	NA	NA	NA	NA	NA	NA	NA	NA	NA	NA	NA	NA	NA	NA
0.143051	gi|495944074	MULTISPECIES: bifunctional 4-hydroxy-2-oxoglutarate aldolase/2-dehydro-3-deoxy-phosphogluconate aldolase	23.918	Bacteroides	FALSE	FALSE	FALSE	TRUE	NA	NA	NA	NA	NA	NA	NA	NA	NA	NA	NA	NA	NA	NA	NA	NA	NA	NA	NA	NA	NA	NA	NA	NA	NA	NA	NA	NA	NA	NA	NA	NA	NA	NA	NA	NA	NA	NA	NA	NA	NA
0.145934	gi|492440285	MULTISPECIES: 50S ribosomal protein L15	16 kDa	Bacteroides	FALSE	FALSE	TRUE	FALSE	NA	NA	NA	NA	NA	NA	NA	NA	NA	NA	NA	NA	NA	NA	NA	NA	NA	NA	NA	NA	NA	NA	NA	NA	NA	NA	NA	NA	NA	NA	NA	NA	NA	NA	NA	NA	NA	NA	NA	NA	NA
0.147085	gi|495946885	MULTISPECIES: N-acylglucosamine 2-epimerase	46.184	Bacteroides	FALSE	FALSE	FALSE	TRUE	NA	NA	NA	NA	NA	NA	NA	NA	NA	NA	NA	NA	NA	NA	NA	NA	NA	NA	NA	NA	NA	NA	NA	NA	NA	NA	NA	NA	NA	NA	NA	NA	NA	NA	NA	NA	NA	NA	NA	NA	NA
0.157054	gi|492448422	MULTISPECIES: methylmalonyl-CoA epimerase	15 kDa	Bacteroides	FALSE	FALSE	TRUE	FALSE	NA	NA	NA	NA	NA	NA	NA	NA	NA	NA	NA	NA	NA	NA	NA	NA	NA	NA	NA	NA	NA	NA	NA	NA	NA	NA	NA	NA	NA	NA	NA	NA	NA	NA	NA	NA	NA	NA	NA	NA	NA
0.159066	gi|492371454	MULTISPECIES: SIS domain-containing protein	28.153	Bacteroides	FALSE	FALSE	TRUE	TRUE	NA	NA	NA	NA	NA	NA	NA	NA	NA	NA	NA	NA	NA	NA	NA	NA	NA	NA	NA	NA	NA	NA	NA	NA	NA	NA	NA	NA	NA	NA	NA	NA	NA	NA	NA	NA	NA	NA	NA	NA	NA
0.163998	gi|495125534	MULTISPECIES: thioredoxin-disulfide reductase	33.95	Bacteroides	FALSE	FALSE	FALSE	TRUE	NA	NA	NA	NA	NA	NA	NA	NA	NA	NA	NA	NA	NA	NA	NA	NA	NA	NA	NA	NA	NA	NA	NA	NA	NA	NA	NA	NA	NA	NA	NA	NA	NA	NA	NA	NA	NA	NA	NA	NA	NA
0.169054	gi|492448444	MULTISPECIES: hypothetical protein	36 kDa	Bacteroides	FALSE	FALSE	TRUE	FALSE	NA	NA	NA	NA	NA	NA	NA	NA	NA	NA	NA	NA	NA	NA	NA	NA	NA	NA	NA	NA	NA	NA	NA	NA	NA	NA	NA	NA	NA	NA	NA	NA	NA	NA	NA	NA	NA	NA	NA	NA	NA
0.174133	gi|495117622	MULTISPECIES: galactose mutarotase	40 kDa	Bacteroides	FALSE	FALSE	TRUE	FALSE	NA	NA	NA	NA	NA	NA	NA	NA	NA	NA	NA	NA	NA	NA	NA	NA	NA	NA	NA	NA	NA	NA	NA	NA	NA	NA	NA	NA	NA	NA	NA	NA	NA	NA	NA	NA	NA	NA	NA	NA	NA
0.182497	gi|671552655	MULTISPECIES: alpha-glucan phosphorylase	98 kDa	Bacteroides	FALSE	FALSE	TRUE	FALSE	NA	NA	NA	NA	NA	NA	NA	NA	NA	NA	NA	NA	NA	NA	NA	NA	NA	NA	NA	NA	NA	NA	NA	NA	NA	NA	NA	NA	NA	NA	NA	NA	NA	NA	NA	NA	NA	NA	NA	NA	NA
0.189858	gi|492423557	MULTISPECIES: UMP kinase	25.573	Bacteroides	FALSE	FALSE	FALSE	TRUE	NA	NA	NA	NA	NA	NA	NA	NA	NA	NA	NA	NA	NA	NA	NA	NA	NA	NA	NA	NA	NA	NA	NA	NA	NA	NA	NA	NA	NA	NA	NA	NA	NA	NA	NA	NA	NA	NA	NA	NA	NA
0.202917	gi|488621356	MULTISPECIES: 50S ribosomal protein L22	15 kDa	Bacteroides	FALSE	FALSE	TRUE	FALSE	NA	NA	NA	NA	NA	NA	NA	NA	NA	NA	NA	NA	NA	NA	NA	NA	NA	NA	NA	NA	NA	NA	NA	NA	NA	NA	NA	NA	NA	NA	NA	NA	NA	NA	NA	NA	NA	NA	NA	NA	NA
0.205662	gi|495108222	MULTISPECIES: phosphate acetyltransferase	36 kDa	Bacteroides	FALSE	FALSE	TRUE	FALSE	NA	NA	NA	NA	NA	NA	NA	NA	NA	NA	NA	NA	NA	NA	NA	NA	NA	NA	NA	NA	NA	NA	NA	NA	NA	NA	NA	NA	NA	NA	NA	NA	NA	NA	NA	NA	NA	NA	NA	NA	NA
0.223187	gi|511022690	MULTISPECIES: phosphoesterase RecJ domain-containing protein	39.383	Bacteroides	FALSE	FALSE	FALSE	TRUE	NA	NA	NA	NA	NA	NA	NA	NA	NA	NA	NA	NA	NA	NA	NA	NA	NA	NA	NA	NA	NA	NA	NA	NA	NA	NA	NA	NA	NA	NA	NA	NA	NA	NA	NA	NA	NA	NA	NA	NA	NA
0.234445	gi|492383284	MULTISPECIES: ketol-acid reductoisomerase	38 kDa	Bacteroides	FALSE	FALSE	TRUE	FALSE	NA	NA	NA	NA	NA	NA	NA	NA	NA	NA	NA	NA	NA	NA	NA	NA	NA	NA	NA	NA	NA	NA	NA	NA	NA	NA	NA	NA	NA	NA	NA	NA	NA	NA	NA	NA	NA	NA	NA	NA	NA
0.235026	gi|492423006	MULTISPECIES: alpha-glucan phosphorylase	98176	Bacteroides	TRUE	TRUE	FALSE	FALSE	gi|492423006	MULTISPECIES: alpha-glucan phosphorylase [Bacteroides]_x0001_gi|149934479|gb|ABR41177.1| glycosyltransferase family 35 candidate alpha-glucan phosphorylase [Bacteroides vulgatus ATCC 8482]_x0001_gi|254834567|gb|EET14876.1| alpha-glu...	27.14	146.37	3812	25100	3960	1120	5500	11980	11360	5088	11940	70590	21470	45440	41660	12760	628	5256	24220	17940	63490	26210	44350	42080	2	22	2	TMT6plex	98176	gi|492423006	-4.05889	-1.34007	-2.72738	-4.54962	-2.25154	-1.88897	-1.96016	-3.04692	-1.82113
0.247569	gi|495114128	MULTISPECIES: elongation factor G	77 kDa	Bacteroides	FALSE	FALSE	TRUE	FALSE	NA	NA	NA	NA	NA	NA	NA	NA	NA	NA	NA	NA	NA	NA	NA	NA	NA	NA	NA	NA	NA	NA	NA	NA	NA	NA	NA	NA	NA	NA	NA	NA	NA	NA	NA	NA	NA	NA	NA	NA	NA
0.274981	gi|495943090	MULTISPECIES: hypothetical protein	10.782	Bacteroides	FALSE	FALSE	FALSE	TRUE	NA	NA	NA	NA	NA	NA	NA	NA	NA	NA	NA	NA	NA	NA	NA	NA	NA	NA	NA	NA	NA	NA	NA	NA	NA	NA	NA	NA	NA	NA	NA	NA	NA	NA	NA	NA	NA	NA	NA	NA	NA
0.27559	gi|492427530	MULTISPECIES: aspartate kinase	49 kDa	Bacteroides	FALSE	FALSE	TRUE	FALSE	NA	NA	NA	NA	NA	NA	NA	NA	NA	NA	NA	NA	NA	NA	NA	NA	NA	NA	NA	NA	NA	NA	NA	NA	NA	NA	NA	NA	NA	NA	NA	NA	NA	NA	NA	NA	NA	NA	NA	NA	NA
0.276639	gi|492386331	MULTISPECIES: hypothetical protein	31.18	Bacteroides	FALSE	FALSE	FALSE	TRUE	NA	NA	NA	NA	NA	NA	NA	NA	NA	NA	NA	NA	NA	NA	NA	NA	NA	NA	NA	NA	NA	NA	NA	NA	NA	NA	NA	NA	NA	NA	NA	NA	NA	NA	NA	NA	NA	NA	NA	NA	NA
0.277623	gi|492396893	MULTISPECIES: aspartate kinase	49.211	Bacteroides	FALSE	FALSE	FALSE	TRUE	NA	NA	NA	NA	NA	NA	NA	NA	NA	NA	NA	NA	NA	NA	NA	NA	NA	NA	NA	NA	NA	NA	NA	NA	NA	NA	NA	NA	NA	NA	NA	NA	NA	NA	NA	NA	NA	NA	NA	NA	NA
0.278859	gi|492439357	MULTISPECIES: rubrerythrin	22 kDa	Bacteroides	TRUE	TRUE	TRUE	FALSE	gi|492439357	MULTISPECIES: rubrerythrin [Bacteroides]_x0001_gi|212665033|gb|EEB25605.1| rubrerythrin [Bacteroides dorei DSM 17855]_x0001_gi|229437172|gb|EEO47249.1| rubrerythrin [Bacteroides dorei 5_1_36/D4]_x0001_gi|229454040|gb|EEO59761.1| rubrerythr...	1.13	129.69	106000	223800	8976	41390	18820	23870	13930	14080	24960	77500	68560	56220	52110	50430	6392	11850	48260	29020	97380	38450	20100	53060	9	14	3	Carbamidomethylation; TMT6plex	21625	gi|492439357	0.124328	1.20163	-2.1016	0.111031	-1.03505	0.250962	-0.531156	-1.9105	-1.0862
0.278886	gi|492440273	MULTISPECIES: 50S ribosomal protein L18	12.645	Bacteroides	FALSE	FALSE	FALSE	TRUE	NA	NA	NA	NA	NA	NA	NA	NA	NA	NA	NA	NA	NA	NA	NA	NA	NA	NA	NA	NA	NA	NA	NA	NA	NA	NA	NA	NA	NA	NA	NA	NA	NA	NA	NA	NA	NA	NA	NA	NA	NA
0.294207	gi|492434831	MULTISPECIES: phosphoglucosamine mutase	50 kDa	Bacteroides	FALSE	FALSE	TRUE	FALSE	NA	NA	NA	NA	NA	NA	NA	NA	NA	NA	NA	NA	NA	NA	NA	NA	NA	NA	NA	NA	NA	NA	NA	NA	NA	NA	NA	NA	NA	NA	NA	NA	NA	NA	NA	NA	NA	NA	NA	NA	NA
0.299811	gi|511021564	MULTISPECIES: myo-inositol-1-phosphate synthase	48835	Bacteroides	TRUE	TRUE	FALSE	FALSE	gi|511021564	MULTISPECIES: myo-inositol-1-phosphate synthase [Bacteroides]_x0001_gi|507754725|gb|EOS13630.1| myo-inositol-1-phosphate synthase [Bacteroides massiliensis dnLKV3]	4.99	116.3	40420	75090	624	10660	6136	0	0	1738	2756	27070	14280	26720	22620	14160	0	0	11700	11920	77470	26430	0	25180	5	12	2	TMT6plex; Oxidation (M)	48835	gi|511021564	-0.940645	-0.0454315	-5.40507	-1.30401	-2.1016	0	0	-3.85726	-3.18443
0.318887	gi|492440187	MULTISPECIES: 50S ribosomal protein L11	16 kDa	Bacteroides	FALSE	FALSE	TRUE	FALSE	NA	NA	NA	NA	NA	NA	NA	NA	NA	NA	NA	NA	NA	NA	NA	NA	NA	NA	NA	NA	NA	NA	NA	NA	NA	NA	NA	NA	NA	NA	NA	NA	NA	NA	NA	NA	NA	NA	NA	NA	NA
0.323227	gi|492455706	MULTISPECIES: membrane protein	59 kDa	Bacteroides	FALSE	FALSE	TRUE	FALSE	NA	NA	NA	NA	NA	NA	NA	NA	NA	NA	NA	NA	NA	NA	NA	NA	NA	NA	NA	NA	NA	NA	NA	NA	NA	NA	NA	NA	NA	NA	NA	NA	NA	NA	NA	NA	NA	NA	NA	NA	NA
0.32432	gi|492427601	MULTISPECIES: 50S ribosomal protein L28	9.7884	Bacteroides	FALSE	FALSE	TRUE	TRUE	NA	NA	NA	NA	NA	NA	NA	NA	NA	NA	NA	NA	NA	NA	NA	NA	NA	NA	NA	NA	NA	NA	NA	NA	NA	NA	NA	NA	NA	NA	NA	NA	NA	NA	NA	NA	NA	NA	NA	NA	NA
0.351918	gi|492443310	MULTISPECIES: branched chain amino acid aminotransferase	38 kDa	Bacteroides	FALSE	FALSE	TRUE	FALSE	NA	NA	NA	NA	NA	NA	NA	NA	NA	NA	NA	NA	NA	NA	NA	NA	NA	NA	NA	NA	NA	NA	NA	NA	NA	NA	NA	NA	NA	NA	NA	NA	NA	NA	NA	NA	NA	NA	NA	NA	NA
0.370939	gi|492440301	MULTISPECIES: 30S ribosomal protein S4	22.539	Bacteroides	FALSE	FALSE	FALSE	TRUE	NA	NA	NA	NA	NA	NA	NA	NA	NA	NA	NA	NA	NA	NA	NA	NA	NA	NA	NA	NA	NA	NA	NA	NA	NA	NA	NA	NA	NA	NA	NA	NA	NA	NA	NA	NA	NA	NA	NA	NA	NA
0.41436	gi|495395379	ketol-acid reductoisomerase	37 kDa	Bacteroides	FALSE	FALSE	TRUE	FALSE	NA	NA	NA	NA	NA	NA	NA	NA	NA	NA	NA	NA	NA	NA	NA	NA	NA	NA	NA	NA	NA	NA	NA	NA	NA	NA	NA	NA	NA	NA	NA	NA	NA	NA	NA	NA	NA	NA	NA	NA	NA
0.423136	gi|495113477	MULTISPECIES: 4-alpha-glucanotransferase	48 kDa	Bacteroides	FALSE	FALSE	TRUE	FALSE	NA	NA	NA	NA	NA	NA	NA	NA	NA	NA	NA	NA	NA	NA	NA	NA	NA	NA	NA	NA	NA	NA	NA	NA	NA	NA	NA	NA	NA	NA	NA	NA	NA	NA	NA	NA	NA	NA	NA	NA	NA
0.457363	gi|495108682	MULTISPECIES: phosphorylase	33 kDa	Bacteroides	FALSE	FALSE	TRUE	FALSE	NA	NA	NA	NA	NA	NA	NA	NA	NA	NA	NA	NA	NA	NA	NA	NA	NA	NA	NA	NA	NA	NA	NA	NA	NA	NA	NA	NA	NA	NA	NA	NA	NA	NA	NA	NA	NA	NA	NA	NA	NA
0.474159	gi|492448109	MULTISPECIES: 50S ribosomal protein L20	13.18	Bacteroides	FALSE	FALSE	FALSE	TRUE	NA	NA	NA	NA	NA	NA	NA	NA	NA	NA	NA	NA	NA	NA	NA	NA	NA	NA	NA	NA	NA	NA	NA	NA	NA	NA	NA	NA	NA	NA	NA	NA	NA	NA	NA	NA	NA	NA	NA	NA	NA
0.474558	gi|511023173	MULTISPECIES: D-3-phosphoglycerate dehydrogenase	32948	Bacteroides	TRUE	TRUE	FALSE	FALSE	gi|511023173	MULTISPECIES: D-3-phosphoglycerate dehydrogenase [Bacteroides]_x0001_gi|507751213|gb|EOS10182.1| D-3-phosphoglycerate dehydrogenase [Bacteroides massiliensis dnLKV3]	5.52	102.83	8536	30820	904	11960	12090	0	0	0	0	52700	7516	17070	36820	10740	0	0	0	0	55040	41670	0	0	9	15	3	TMT6plex	32948	gi|511023173	-2.68966	-0.836501	-5.52616	-1.79586	-1.78588	0	0	0	0
0.503812	gi|511020909	MULTISPECIES: polyribonucleotide nucleotidyltransferase	79 kDa	Bacteroides	FALSE	FALSE	TRUE	FALSE	NA	NA	NA	NA	NA	NA	NA	NA	NA	NA	NA	NA	NA	NA	NA	NA	NA	NA	NA	NA	NA	NA	NA	NA	NA	NA	NA	NA	NA	NA	NA	NA	NA	NA	NA	NA	NA	NA	NA	NA	NA
0.54156	gi|492440896	MULTISPECIES: 5-(carboxyamino)imidazole ribonucleotide mutase	18 kDa	Bacteroides	FALSE	FALSE	TRUE	FALSE	NA	NA	NA	NA	NA	NA	NA	NA	NA	NA	NA	NA	NA	NA	NA	NA	NA	NA	NA	NA	NA	NA	NA	NA	NA	NA	NA	NA	NA	NA	NA	NA	NA	NA	NA	NA	NA	NA	NA	NA	NA
0.555693	gi|495113441	MULTISPECIES: hypothetical protein	56.749	Bacteroides	FALSE	FALSE	FALSE	TRUE	NA	NA	NA	NA	NA	NA	NA	NA	NA	NA	NA	NA	NA	NA	NA	NA	NA	NA	NA	NA	NA	NA	NA	NA	NA	NA	NA	NA	NA	NA	NA	NA	NA	NA	NA	NA	NA	NA	NA	NA	NA
0.604745	gi|492430671	MULTISPECIES: serine hydroxymethyltransferase	47 kDa	Bacteroides	FALSE	FALSE	TRUE	FALSE	NA	NA	NA	NA	NA	NA	NA	NA	NA	NA	NA	NA	NA	NA	NA	NA	NA	NA	NA	NA	NA	NA	NA	NA	NA	NA	NA	NA	NA	NA	NA	NA	NA	NA	NA	NA	NA	NA	NA	NA	NA
0.662121	gi|671552898	MULTISPECIES: pyruvate:ferredoxin (flavodoxin) oxidoreductase	130 kDa	Bacteroides	FALSE	FALSE	TRUE	FALSE	NA	NA	NA	NA	NA	NA	NA	NA	NA	NA	NA	NA	NA	NA	NA	NA	NA	NA	NA	NA	NA	NA	NA	NA	NA	NA	NA	NA	NA	NA	NA	NA	NA	NA	NA	NA	NA	NA	NA	NA	NA
0.783796	gi|488621365	MULTISPECIES: 30S ribosomal protein S12	15 kDa	Bacteroides	FALSE	FALSE	TRUE	FALSE	NA	NA	NA	NA	NA	NA	NA	NA	NA	NA	NA	NA	NA	NA	NA	NA	NA	NA	NA	NA	NA	NA	NA	NA	NA	NA	NA	NA	NA	NA	NA	NA	NA	NA	NA	NA	NA	NA	NA	NA	NA
0.818303	gi|495110175	MULTISPECIES: alpha-glucan phosphorylase	98 kDa	Bacteroides	TRUE	FALSE	TRUE	FALSE	gi|495110175	MULTISPECIES: alpha-glucan phosphorylase [Bacteroides]_x0001_gi|212664431|gb|EEB25003.1| alpha-glucan phosphorylase [Bacteroides dorei DSM 17855]_x0001_gi|229455889|gb|EEO61610.1| glycosyltransferase family 35 protein [Bacteroides sp...	27.14	146.37	3812	25100	3960	1120	5500	11980	11360	5088	11940	70590	21470	45440	41660	12760	628	5256	24220	17940	63490	26210	44350	42080	2	22	2	TMT6plex	98178	NA	NA	NA	NA	NA	NA	NA	NA	NA	NA
0.920336	gi|492448445	MULTISPECIES: hypothetical protein	25 kDa	Bacteroides	TRUE	FALSE	TRUE	FALSE	gi|492448445	MULTISPECIES: hypothetical protein [Bacteroides]_x0001_gi|149933474|gb|ABR40172.1| conserved hypothetical protein [Bacteroides vulgatus ATCC 8482]_x0001_gi|212662946|gb|EEB23520.1| hypothetical protein BACDOR_03973 [Bacteroides dorei...	2.29	123.92	163000	249500	0	38300	11020	45250	34990	22740	16450	104400	79950	140200	56110	16940	1386	12630	49540	43420	261700	46000	73060	82750	4	9	1	TMT6plex	25284	NA	NA	NA	NA	NA	NA	NA	NA	NA	NA
0.940638	gi|492228618	MULTISPECIES: 50S ribosomal protein L3	21862	Bacteroides	TRUE	TRUE	FALSE	FALSE	gi|492228618	MULTISPECIES: 50S ribosomal protein L3 [Bacteroides]_x0001_gi|53715466|ref|YP_101458.1| 50S ribosomal protein L3 [Bacteroides fragilis YCH46]_x0001_gi|81313514|sp|Q5L8A9.1|RL3_BACFN RecName: Full=50S ribosomal protein L3_x0001_gi|81824898|...	2.23	83.28	348200	249200	1244	35200	93440	0	0	39170	44160	161100	75370	150600	44800	21950	0	0	55300	42370	171500	35580	0	50430	18	10	5	Carbamidomethylation; TMT6plex	21862	gi|492228618	1.01435	0.536053	-4.84477	-0.0159575	1.38957	0	0	-0.362158	-0.189351
10	gi|495113476	MULTISPECIES: 4-alpha-glucanotransferase	74873	Bacteroides	TRUE	FALSE	FALSE	FALSE	gi|495113476	MULTISPECIES: 4-alpha-glucanotransferase [Bacteroides]_x0001_gi|212662602|gb|EEB23176.1| putative glycogen debranching enzyme archaeal type [Bacteroides dorei DSM 17855]_x0001_gi|229434048|gb|EEO44125.1| putative glycogen debranchin...	8.57	91.43	0	0	0	0	1152	0	0	0	0	0	0	0	8160	3424	0	0	0	0	0	4464	0	0	2	12	1	TMT6plex	74873	NA	NA	NA	NA	NA	NA	NA	NA	NA	NA
10	gi|492440223	MULTISPECIES: 50S ribosomal protein L3	21899	Bacteroides	TRUE	FALSE	FALSE	FALSE	gi|492440223	MULTISPECIES: 50S ribosomal protein L3 [Bacteroides]_x0001_gi|166233118|sp|A6KYJ5.1|RL3_BACV8 RecName: Full=50S ribosomal protein L3_x0001_gi|149931811|gb|ABR38509.1| 50S ribosomal protein L3 [Bacteroides vulgatus ATCC 8482]_x0001_gi|21266...	2.23	83.28	348200	249200	1244	35200	93440	0	0	39170	44160	161100	75370	150600	44800	21950	0	0	55300	42370	171500	35580	0	50430	18	10	5	Carbamidomethylation; TMT6plex	21899	NA	NA	NA	NA	NA	NA	NA	NA	NA	NA
10	gi|511020949	MULTISPECIES: 50S ribosomal protein L3	21928	Bacteroides	TRUE	FALSE	FALSE	FALSE	gi|511020949	MULTISPECIES: 50S ribosomal protein L3 [Bacteroides]_x0001_gi|507755903|gb|EOS14796.1| 50S ribosomal protein L3 [Bacteroides massiliensis dnLKV3]	2.23	83.28	348200	249200	1244	35200	93440	0	0	39170	44160	161100	75370	150600	44800	21950	0	0	55300	42370	171500	35580	0	50430	18	10	5	Carbamidomethylation; TMT6plex	21928	NA	NA	NA	NA	NA	NA	NA	NA	NA	NA
10	gi|488621369	MULTISPECIES: 50S ribosomal protein L7/L12	12680	Bacteroides	TRUE	FALSE	FALSE	FALSE	gi|488621369	MULTISPECIES: 50S ribosomal protein L7/L12 [Bacteroides]_x0001_gi|29348144|ref|NP_811647.1| 50S ribosomal protein L7/L12 [Bacteroides thetaiotaomicron VPI-5482]_x0001_gi|81586838|sp|Q8A468.1|RL7_BACTN RecName: Full=50S ribosomal prot...	7.97	179.35	788	0	0	0	0	0	0	622	686	4800	3208	6720	0	0	0	0	0	0	5488	0	0	1076	11	27	1	TMT6plex	12680	NA	NA	NA	NA	NA	NA	NA	NA	NA	NA
10	gi|490419666	MULTISPECIES: acyl carrier protein	8476	Bacteroides	TRUE	FALSE	FALSE	FALSE	gi|490419666	MULTISPECIES: acyl carrier protein [Bacteroides]_x0001_gi|29348768|ref|NP_812271.1| acyl carrier protein [Bacteroides thetaiotaomicron VPI-5482]_x0001_gi|60389470|sp|Q8A2E6.1|ACP_BACTN RecName: Full=Acyl carrier protein; Short=ACP_x0001_gi...	8.72	130.66	830	24580	0	0	0	0	0	0	0	3392	2904	1364	0	0	0	0	0	0	1072	0	0	0	17	8	1	TMT6plex	8476	NA	NA	NA	NA	NA	NA	NA	NA	NA	NA
10	gi|736509458	MULTISPECIES: aminopeptidase	45456	Bacteroides	TRUE	FALSE	FALSE	FALSE	gi|736509458	MULTISPECIES: aminopeptidase [Bacteroides]_x0001_gi|933183924|emb|CUP16832.1| peptidase C1B [Bacteroides uniformis]_x0001_gi|933188414|emb|CUN91576.1| peptidase C1B [Bacteroides uniformis]	2.82	86.46	10560	68100	3668	12350	43170	15780	19260	10500	32260	16100	5856	18690	10140	3498	4128	2744	5832	22480	31420	17900	15900	28420	2	5	1	TMT6plex	45456	NA	NA	NA	NA	NA	NA	NA	NA	NA	NA
10	gi|495929116	MULTISPECIES: beta-N-acetylhexosaminidase	86785	Bacteroides	TRUE	FALSE	FALSE	FALSE	gi|495929116	MULTISPECIES: beta-N-acetylhexosaminidase [Bacteroides]_x0001_gi|229453694|gb|EEO59415.1| glycoside hydrolase family 20 protein [Bacteroides sp. 9_1_42FAA]_x0001_gi|263236874|gb|EEZ22344.1| glycosyl hydrolase family 20 catalytic dom...	3.93	89.35	2920	17410	704	3880	11150	0	0	7684	16330	4384	8864	6208	32380	20340	0	0	26340	20700	9728	18320	0	25700	2	10	2	TMT6plex	86785	NA	NA	NA	NA	NA	NA	NA	NA	NA	NA
10	gi|492426986	MULTISPECIES: elongation factor P	21125	Bacteroides	TRUE	FALSE	FALSE	FALSE	gi|492426986	MULTISPECIES: elongation factor P [Bacteroides]_x0001_gi|166220204|sp|A6KXS5.1|EFP_BACV8 RecName: Full=Elongation factor P; Short=EF-P_x0001_gi|149931541|gb|ABR38239.1| elongation factor P [Bacteroides vulgatus ATCC 8482]_x0001_gi|25483519...	2.47	66.23	0	0	29310	11460	9920	0	0	0	0	0	0	0	48510	12830	0	0	0	0	0	50050	0	0	4	2	1	TMT6plex	21125	NA	NA	NA	NA	NA	NA	NA	NA	NA	NA
10	gi|671549722	MULTISPECIES: elongation factor Tu	43654	Bacteroides	TRUE	FALSE	FALSE	FALSE	gi|671549722	MULTISPECIES: elongation factor Tu [Bacteroides]	7.8	138.51	0	0	0	0	0	0	0	0	5344	0	0	0	0	0	0	0	21310	3128	0	0	0	1552	2	19	1	TMT6plex	43654	NA	NA	NA	NA	NA	NA	NA	NA	NA	NA
10	gi|492435905	MULTISPECIES: ferritin	17890	Bacteroides	TRUE	FALSE	FALSE	FALSE	gi|492435905	MULTISPECIES: ferritin [Bacteroides]_x0001_gi|254836544|gb|EET16853.1| ferritin [Bacteroides sp. 4_3_47FAA]_x0001_gi|294448987|gb|EFG17530.1| ferritin-like protein [Bacteroides vulgatus PC510]_x0001_gi|317384880|gb|EFV65836.1| ferritin A [...	3.78	78.99	1268	5168	0	0	0	0	0	0	0	6080	5312	7728	0	0	0	0	0	0	8896	0	0	0	9	7	1	TMT6plex	17890	NA	NA	NA	NA	NA	NA	NA	NA	NA	NA
10	gi|495932161	MULTISPECIES: fructose-bisphosphate aldolase	36443	Bacteroides	TRUE	FALSE	FALSE	FALSE	gi|495932161	MULTISPECIES: fructose-bisphosphate aldolase [Bacteroides]_x0001_gi|263233639|gb|EEZ19259.1| fructose-1 6-bisphosphate aldolase class II [Bacteroides sp. 3_1_33FAA]_x0001_gi|671713010|gb|AII65283.1| fructose-bisphosphate aldolase [B...	8.73	134.08	1208	6784	0	0	0	0	0	1596	5536	67330	8608	15620	0	0	0	0	36860	27900	10270	0	0	12830	4	19	1	Carbamidomethylation; TMT6plex	36443	NA	NA	NA	NA	NA	NA	NA	NA	NA	NA
10	gi|496038852	MULTISPECIES: fructose-bisphosphate aldolase	36467	Bacteroides	TRUE	FALSE	FALSE	FALSE	gi|496038852	MULTISPECIES: fructose-bisphosphate aldolase [Bacteroides]_x0001_gi|29347101|ref|NP_810604.1| fructose-bisphosphate aldolase [Bacteroides thetaiotaomicron VPI-5482]_x0001_gi|29338999|gb|AAO76798.1| fructose-bisphosphate aldolase [Bac...	8.73	133.53	1208	6784	0	0	0	0	0	1596	5536	67330	8608	15620	0	0	0	0	36860	27900	10270	0	0	12830	4	19	1	Carbamidomethylation; TMT6plex	36467	NA	NA	NA	NA	NA	NA	NA	NA	NA	NA
10	gi|492740847	MULTISPECIES: fructose-bisphosphate aldolase	36459	Bacteroides	TRUE	FALSE	FALSE	FALSE	gi|492740847	MULTISPECIES: fructose-bisphosphate aldolase [Bacteroides]_x0001_gi|317384307|gb|EFV65278.1| fructose-bisphosphate aldolase [Bacteroides sp. 3_1_40A]_x0001_gi|482605164|gb|EOA53275.1| fructose-1 6-bisphosphate aldolase class II [Bac...	8.73	133.53	1208	6784	0	0	0	0	0	1596	5536	67330	8608	15620	0	0	0	0	36860	27900	10270	0	0	12830	4	19	1	Carbamidomethylation; TMT6plex	36459	NA	NA	NA	NA	NA	NA	NA	NA	NA	NA
10	gi|492423503	MULTISPECIES: fumarate hydratase	60484	Bacteroides	TRUE	FALSE	FALSE	FALSE	gi|492423503	MULTISPECIES: fumarate hydratase [Bacteroides]_x0001_gi|149932836|gb|ABR39534.1| anaerobic fumarate hydratase class I [Bacteroides vulgatus ATCC 8482]_x0001_gi|254835656|gb|EET15965.1| fumarate hydratase class I aerobic [Bacteroides...	1.71	129.5	2128	71040	0	4464	5920	0	0	0	0	59260	15970	20540	25090	5728	0	0	0	0	49150	17220	0	0	2	19	1	TMT6plex	60484	NA	NA	NA	NA	NA	NA	NA	NA	NA	NA
10	gi|495115818	MULTISPECIES: fumarate hydratase	60426	Bacteroides	TRUE	FALSE	FALSE	FALSE	gi|495115818	MULTISPECIES: fumarate hydratase [Bacteroides]_x0001_gi|229437481|gb|EEO47558.1| fumarate hydratase class I aerobic [Bacteroides dorei 5_1_36/D4]_x0001_gi|229457286|gb|EEO63007.1| fumarate hydratase class I anaerobic [Bacteroides s...	1.71	129.5	2128	71040	0	4464	5920	0	0	0	0	59260	15970	20540	25090	5728	0	0	0	0	49150	17220	0	0	2	19	1	TMT6plex	60426	NA	NA	NA	NA	NA	NA	NA	NA	NA	NA
10	gi|492464237	MULTISPECIES: glucokinase	34283	Bacteroides	TRUE	FALSE	FALSE	FALSE	gi|492464237	MULTISPECIES: glucokinase [Bacteroides]_x0001_gi|212666597|gb|EEB27169.1| ROK family protein [Bacteroides dorei DSM 17855]_x0001_gi|229438036|gb|EEO48113.1| ROK family protein [Bacteroides dorei 5_1_36/D4]_x0001_gi|229453963|gb|EEO59684.1|...	18.82	77	2164	8856	0	816	0	0	0	0	6016	71100	23060	33250	7392	3656	0	0	7728	4480	18000	2792	0	8736	6	4	2	TMT6plex	34283	NA	NA	NA	NA	NA	NA	NA	NA	NA	NA
10	gi|495107239	MULTISPECIES: glucosamine-6-phosphate deaminase	74774	Bacteroides	TRUE	FALSE	FALSE	FALSE	gi|495107239	MULTISPECIES: glucosamine-6-phosphate deaminase [Bacteroides]_x0001_gi|212666431|gb|EEB27003.1| putative glucosamine-6-phosphate deaminase [Bacteroides dorei DSM 17855]_x0001_gi|229453672|gb|EEO59393.1| glucosamine-6-phosphate deamin...	9.24	77.57	4352	8224	3552	6112	4464	0	0	0	0	2592	3320	3168	22720	13630	0	0	0	0	48900	25280	0	0	1	7	1	TMT6plex	74774	NA	NA	NA	NA	NA	NA	NA	NA	NA	NA
10	gi|492458716	MULTISPECIES: glucosamine-6-phosphate deaminase	74795	Bacteroides	TRUE	FALSE	FALSE	FALSE	gi|492458716	MULTISPECIES: glucosamine-6-phosphate deaminase [Bacteroides]_x0001_gi|254834295|gb|EET14604.1| glucosamine-6-phosphate deaminase-like protein [Bacteroides sp. 4_3_47FAA]_x0001_gi|317385435|gb|EFV66378.1| glucosamine-6-phosphate deam...	9.24	78.67	4352	8224	3552	6112	4464	0	0	0	0	2592	3320	3168	22720	13630	0	0	0	0	48900	25280	0	0	1	7	1	TMT6plex	74795	NA	NA	NA	NA	NA	NA	NA	NA	NA	NA
10	gi|511021374	MULTISPECIES: glucosamine-6-phosphate deaminase	74709	Bacteroides	TRUE	FALSE	FALSE	FALSE	gi|511021374	MULTISPECIES: glucosamine-6-phosphate deaminase [Bacteroides]_x0001_gi|507754533|gb|EOS13438.1| glucosamine-6-phosphate deaminase [Bacteroides massiliensis dnLKV3]	9.24	77.68	4352	8224	3552	6112	4464	0	0	0	0	2592	3320	3168	22720	13630	0	0	0	0	48900	25280	0	0	1	6	1	TMT6plex	74709	NA	NA	NA	NA	NA	NA	NA	NA	NA	NA
10	gi|640588829	MULTISPECIES: heat-shock protein	16950	Bacteroides	TRUE	FALSE	FALSE	FALSE	gi|640588829	MULTISPECIES: heat-shock protein [Bacteroides]	8.61	84.52	0	0	505	0	0	0	0	0	0	0	0	0	17280	9088	0	0	0	0	0	8048	0	0	5	5	1	TMT6plex	16950	NA	NA	NA	NA	NA	NA	NA	NA	NA	NA
10	gi|495108495	MULTISPECIES: heat-shock protein	16923	Bacteroides	TRUE	FALSE	FALSE	FALSE	gi|495108495	MULTISPECIES: heat-shock protein [Bacteroides]_x0001_gi|212665566|gb|EEB26138.1| Hsp20/alpha crystallin family protein [Bacteroides dorei DSM 17855]_x0001_gi|263233840|gb|EEZ19449.1| Hsp20/alpha crystallin family protein [Bacteroides...	8.61	84.52	0	0	505	0	0	0	0	0	0	0	0	0	17280	9088	0	0	0	0	0	8048	0	0	5	5	1	TMT6plex	16923	NA	NA	NA	NA	NA	NA	NA	NA	NA	NA
10	gi|495945238	MULTISPECIES: heat-shock protein	16920	Bacteroides	TRUE	FALSE	FALSE	FALSE	gi|495945238	MULTISPECIES: heat-shock protein [Bacteroides]_x0001_gi|254836633|gb|EET16942.1| Hsp20/alpha crystallin family protein [Bacteroides sp. 4_3_47FAA]_x0001_gi|317386887|gb|EFV67776.1| small heat shock protein [Bacteroides sp. 3_1_40A]	8.61	84.52	0	0	505	0	0	0	0	0	0	0	0	0	17280	9088	0	0	0	0	0	8048	0	0	5	5	1	TMT6plex	16920	NA	NA	NA	NA	NA	NA	NA	NA	NA	NA
10	gi|492408773	MULTISPECIES: membrane protein	19051	Bacteroides	TRUE	FALSE	FALSE	FALSE	gi|492408773	MULTISPECIES: membrane protein [Bacteroides]_x0001_gi|270274842|gb|EFA20703.1| outer membrane protein [Bacteroides sp. D20]_x0001_gi|392682898|gb|EIY76237.1| hypothetical protein HMPREF1072_01874 [Bacteroides uniformis CL03T00C23]_x0001_gi...	3.8	104.26	29230	267100	1348	10270	41220	0	0	0	0	54990	97470	111900	5024	2536	0	0	0	0	153500	5920	0	0	20	6	4	TMT6plex	19051	NA	NA	NA	NA	NA	NA	NA	NA	NA	NA
10	gi|491933363	MULTISPECIES: molecular chaperone GroES	9646	Bacteroides	TRUE	FALSE	FALSE	FALSE	gi|491933363	MULTISPECIES: molecular chaperone GroES [Bacteroides]_x0001_gi|149127820|gb|EDM19043.1| chaperonin GroS [Bacteroides caccae ATCC 43185]_x0001_gi|224517758|gb|EEF86863.1| chaperonin GroS [Bacteroides cellulosilyticus DSM 14838]_x0001_gi|392...	8.7	84.6	2968	2880	0	0	0	0	0	0	0	12190	5600	11650	0	0	0	0	0	0	29950	0	0	0	10	4	1	TMT6plex	9646	NA	NA	NA	NA	NA	NA	NA	NA	NA	NA
10	gi|490417796	MULTISPECIES: molecular chaperone GroES	9637	Bacteroides	TRUE	FALSE	FALSE	FALSE	gi|490417796	MULTISPECIES: molecular chaperone GroES [Bacteroides]_x0001_gi|156861616|gb|EDO55047.1| chaperonin GroS [Bacteroides uniformis ATCC 8492]_x0001_gi|167698452|gb|EDS15031.1| chaperonin GroS [Bacteroides stercoris ATCC 43183]_x0001_gi|2179875...	8.7	84.6	2968	2880	0	0	0	0	0	0	0	12190	5600	11650	0	0	0	0	0	0	29950	0	0	0	10	4	1	TMT6plex	9637	NA	NA	NA	NA	NA	NA	NA	NA	NA	NA
10	gi|490443051	MULTISPECIES: molecular chaperone GroES	9632	Bacteroides	TRUE	FALSE	FALSE	FALSE	gi|490443051	MULTISPECIES: molecular chaperone GroES [Bacteroides]_x0001_gi|229446246|gb|EEO52037.1| chaperonin GroS [Bacteroides sp. D1]_x0001_gi|260624254|gb|EEX47125.1| chaperonin GroS [Bacteroides finegoldii DSM 17565]_x0001_gi|262352746|gb|EEZ0184...	8.7	84.6	2968	2880	0	0	0	0	0	0	0	12190	5600	11650	0	0	0	0	0	0	29950	0	0	0	10	4	1	TMT6plex	9632	NA	NA	NA	NA	NA	NA	NA	NA	NA	NA
10	gi|498224887	MULTISPECIES: molecular chaperone GroES	9660	Bacteroides	TRUE	FALSE	FALSE	FALSE	gi|498224887	MULTISPECIES: molecular chaperone GroES [Bacteroides]_x0001_gi|29347240|ref|NP_810743.1| co-chaperonin GroES [Bacteroides thetaiotaomicron VPI-5482]_x0001_gi|81842212|sp|Q8A6P7.1|CH10_BACTN RecName: Full=10 kDa chaperonin; AltName: F...	8.7	84.6	2968	2880	0	0	0	0	0	0	0	12190	5600	11650	0	0	0	0	0	0	29950	0	0	0	10	4	1	TMT6plex	9660	NA	NA	NA	NA	NA	NA	NA	NA	NA	NA
10	gi|495108426	MULTISPECIES: phosphoglucomutase	64709	Bacteroides	TRUE	FALSE	FALSE	FALSE	gi|495108426	MULTISPECIES: phosphoglucomutase [Bacteroides]_x0001_gi|212665610|gb|EEB26182.1| phosphoglucomutase/phosphomannomutase alpha/beta/alpha domain II [Bacteroides dorei DSM 17855]_x0001_gi|229436986|gb|EEO47063.1| phosphoglucomutase [Ba...	8.72	128.54	550	9728	0	0	0	0	0	0	5824	10050	7392	7184	2584	4160	0	0	8224	5248	34050	4736	0	37500	1	18	1	TMT6plex	64709	NA	NA	NA	NA	NA	NA	NA	NA	NA	NA
10	gi|492450140	MULTISPECIES: phosphoglycerate kinase	44032	Bacteroides	TRUE	FALSE	FALSE	FALSE	gi|492450140	MULTISPECIES: phosphoglycerate kinase [Bacteroides]_x0001_gi|149933169|gb|ABR39867.1| phosphoglycerate kinase [Bacteroides vulgatus ATCC 8482]_x0001_gi|317386592|gb|EFV67491.1| phosphoglycerate kinase [Bacteroides sp. 3_1_40A]_x0001_gi|345...	8.69	126.55	0	632	0	0	0	0	0	0	0	12960	950	1424	0	0	0	0	0	0	8320	0	0	0	2	22	1	TMT6plex	44032	NA	NA	NA	NA	NA	NA	NA	NA	NA	NA
10	gi|495112092	MULTISPECIES: phosphoglycerate kinase	44023	Bacteroides	TRUE	FALSE	FALSE	FALSE	gi|495112092	MULTISPECIES: phosphoglycerate kinase [Bacteroides]_x0001_gi|212663496|gb|EEB24070.1| phosphoglycerate kinase [Bacteroides dorei DSM 17855]_x0001_gi|263238079|gb|EEZ23529.1| phosphoglycerate kinase [Bacteroides sp. 3_1_33FAA]_x0001_gi|6717...	8.69	126.55	0	632	0	0	0	0	0	0	0	12960	950	1424	0	0	0	0	0	0	8320	0	0	0	2	22	1	TMT6plex	44023	NA	NA	NA	NA	NA	NA	NA	NA	NA	NA
10	gi|492378224	MULTISPECIES: rubrerythrin	21663	Bacteroides	TRUE	FALSE	FALSE	FALSE	gi|492378224	MULTISPECIES: rubrerythrin [Bacteroides]_x0001_gi|156862387|gb|EDO55818.1| rubrerythrin [Bacteroides uniformis ATCC 8492]_x0001_gi|270274353|gb|EFA20214.1| rubrerythrin [Bacteroides sp. D20]_x0001_gi|316905706|gb|EFV27485.1| rubrerythrin [...	3.84	100.49	0	0	0	0	0	0	0	5504	17090	0	0	0	0	0	0	0	21890	24060	0	0	0	31490	4	11	1	TMT6plex	21663	NA	NA	NA	NA	NA	NA	NA	NA	NA	NA
10	gi|492395710	MULTISPECIES: succinate dehydrogenase	72533	Bacteroides	TRUE	FALSE	FALSE	FALSE	gi|492395710	MULTISPECIES: succinate dehydrogenase [Bacteroides]_x0001_gi|156859095|gb|EDO52526.1| succinate dehydrogenase or fumarate reductase flavoprotein subunit [Bacteroides uniformis ATCC 8492]_x0001_gi|316905558|gb|EFV27347.1| succinate d...	7.84	115.34	0	0	0	0	0	0	0	7168	24700	0	0	0	0	0	0	0	104400	88060	0	0	0	12380	1	15	1	TMT6plex; Hydroxylation	72533	NA	NA	NA	NA	NA	NA	NA	NA	NA	NA
10	gi|492428837	MULTISPECIES: UDP-glucose 4-epimerase	37983	Bacteroides	TRUE	FALSE	FALSE	FALSE	gi|492428837	MULTISPECIES: UDP-glucose 4-epimerase [Bacteroides]_x0001_gi|149934788|gb|ABR41486.1| putative UDP-glucose 4-epimerase [Bacteroides vulgatus ATCC 8482]_x0001_gi|254834523|gb|EET14832.1| UDP-glucose 4-epimerase [Bacteroides sp. 4_3_47...	5.28	87.71	1578	7784	1428	2840	3472	0	0	920	2736	19140	6292	9200	6448	2944	0	0	4928	3488	16290	9760	0	13310	3	7	1	TMT6plex	37983	NA	NA	NA	NA	NA	NA	NA	NA	NA	NA
10	gi|492431596	MULTISPECIES: Xaa-Pro aminopeptidase	51734	Bacteroides	TRUE	FALSE	FALSE	FALSE	gi|492431596	MULTISPECIES: Xaa-Pro aminopeptidase [Bacteroides]_x0001_gi|149933040|gb|ABR39738.1| Xaa-Pro aminopeptidase [Bacteroides vulgatus ATCC 8482]_x0001_gi|254835890|gb|EET16199.1| aminopeptidase P domain protein [Bacteroides sp. 4_3_47FAA...	6.82	88.86	19330	32640	0	0	0	0	0	0	0	1140	4640	6464	0	0	0	0	0	0	4000	0	0	0	3	5	1	TMT6plex	51734	NA	NA	NA	NA	NA	NA	NA	NA	NA	NA
0.236245	gi|547723264	hypothetical protein	19.424	Bacteroides acidifaciens	FALSE	FALSE	FALSE	TRUE	NA	NA	NA	NA	NA	NA	NA	NA	NA	NA	NA	NA	NA	NA	NA	NA	NA	NA	NA	NA	NA	NA	NA	NA	NA	NA	NA	NA	NA	NA	NA	NA	NA	NA	NA	NA	NA	NA	NA	NA	NA
0.460573	gi|547726086	thiol reductase thioredoxin	11.496	Bacteroides acidifaciens	FALSE	FALSE	FALSE	TRUE	NA	NA	NA	NA	NA	NA	NA	NA	NA	NA	NA	NA	NA	NA	NA	NA	NA	NA	NA	NA	NA	NA	NA	NA	NA	NA	NA	NA	NA	NA	NA	NA	NA	NA	NA	NA	NA	NA	NA	NA	NA
0.05279	gi|647618526	50S ribosomal protein L3	21.899	Bacteroides barnesiae	FALSE	FALSE	FALSE	TRUE	NA	NA	NA	NA	NA	NA	NA	NA	NA	NA	NA	NA	NA	NA	NA	NA	NA	NA	NA	NA	NA	NA	NA	NA	NA	NA	NA	NA	NA	NA	NA	NA	NA	NA	NA	NA	NA	NA	NA	NA	NA
10	gi|517539623	phosphoglucomutase	64347	Bacteroides barnesiae	TRUE	FALSE	FALSE	FALSE	gi|517539623	phosphoglucomutase [Bacteroides barnesiae]_x0001_gi|524614539|emb|CDD33339.1| phosphoglucomutase/phosphomannomutase alpha/beta/alpha domain II [Bacteroides sp. CAG:714]	1.13	116.34	0	0	0	0	0	0	0	8768	14590	0	0	0	0	0	0	0	11580	12900	0	0	0	7216	1	12	1	TMT6plex; Deamidation (NQ)	64347	NA	NA	NA	NA	NA	NA	NA	NA	NA	NA
0.0011653	gi|933268551	coagulation factor 5/8 type domain protein	32.51	Bacteroides caccae	FALSE	FALSE	FALSE	TRUE	NA	NA	NA	NA	NA	NA	NA	NA	NA	NA	NA	NA	NA	NA	NA	NA	NA	NA	NA	NA	NA	NA	NA	NA	NA	NA	NA	NA	NA	NA	NA	NA	NA	NA	NA	NA	NA	NA	NA	NA	NA
0.0333793	gi|491925559	malate dehydrogenase	36.435	Bacteroides caccae	FALSE	FALSE	TRUE	TRUE	NA	NA	NA	NA	NA	NA	NA	NA	NA	NA	NA	NA	NA	NA	NA	NA	NA	NA	NA	NA	NA	NA	NA	NA	NA	NA	NA	NA	NA	NA	NA	NA	NA	NA	NA	NA	NA	NA	NA	NA	NA
0.0835296	gi|933266039	glycerate dehydrogenase	35 kDa	Bacteroides caccae	FALSE	FALSE	TRUE	FALSE	NA	NA	NA	NA	NA	NA	NA	NA	NA	NA	NA	NA	NA	NA	NA	NA	NA	NA	NA	NA	NA	NA	NA	NA	NA	NA	NA	NA	NA	NA	NA	NA	NA	NA	NA	NA	NA	NA	NA	NA	NA
0.105398	gi|491934049	hypothetical protein	105.54	Bacteroides caccae	FALSE	FALSE	TRUE	TRUE	NA	NA	NA	NA	NA	NA	NA	NA	NA	NA	NA	NA	NA	NA	NA	NA	NA	NA	NA	NA	NA	NA	NA	NA	NA	NA	NA	NA	NA	NA	NA	NA	NA	NA	NA	NA	NA	NA	NA	NA	NA
0.152663	gi|491933586	hypothetical protein, partial	114.26	Bacteroides caccae	FALSE	FALSE	FALSE	TRUE	NA	NA	NA	NA	NA	NA	NA	NA	NA	NA	NA	NA	NA	NA	NA	NA	NA	NA	NA	NA	NA	NA	NA	NA	NA	NA	NA	NA	NA	NA	NA	NA	NA	NA	NA	NA	NA	NA	NA	NA	NA
0.16399	gi|491933355	molecular chaperone GroEL	58 kDa	Bacteroides caccae	FALSE	FALSE	TRUE	FALSE	NA	NA	NA	NA	NA	NA	NA	NA	NA	NA	NA	NA	NA	NA	NA	NA	NA	NA	NA	NA	NA	NA	NA	NA	NA	NA	NA	NA	NA	NA	NA	NA	NA	NA	NA	NA	NA	NA	NA	NA	NA
0.221307	gi|491932600	hypothetical protein	34 kDa	Bacteroides caccae	FALSE	FALSE	TRUE	FALSE	NA	NA	NA	NA	NA	NA	NA	NA	NA	NA	NA	NA	NA	NA	NA	NA	NA	NA	NA	NA	NA	NA	NA	NA	NA	NA	NA	NA	NA	NA	NA	NA	NA	NA	NA	NA	NA	NA	NA	NA	NA
0.272735	gi|933268550	RagB/SusD domain protein	71.757	Bacteroides caccae	FALSE	FALSE	FALSE	TRUE	NA	NA	NA	NA	NA	NA	NA	NA	NA	NA	NA	NA	NA	NA	NA	NA	NA	NA	NA	NA	NA	NA	NA	NA	NA	NA	NA	NA	NA	NA	NA	NA	NA	NA	NA	NA	NA	NA	NA	NA	NA
0.370325	gi|491929337	glucosamine-6-phosphate deaminase	30 kDa	Bacteroides caccae	FALSE	FALSE	TRUE	FALSE	NA	NA	NA	NA	NA	NA	NA	NA	NA	NA	NA	NA	NA	NA	NA	NA	NA	NA	NA	NA	NA	NA	NA	NA	NA	NA	NA	NA	NA	NA	NA	NA	NA	NA	NA	NA	NA	NA	NA	NA	NA
0.452494	gi|933267181	L-1%2C2-propanediol oxidoreductase	40.684	Bacteroides caccae	FALSE	FALSE	FALSE	TRUE	NA	NA	NA	NA	NA	NA	NA	NA	NA	NA	NA	NA	NA	NA	NA	NA	NA	NA	NA	NA	NA	NA	NA	NA	NA	NA	NA	NA	NA	NA	NA	NA	NA	NA	NA	NA	NA	NA	NA	NA	NA
0.632906	gi|696278960	carbohydrate-binding protein	106.63	Bacteroides caccae	FALSE	FALSE	FALSE	TRUE	NA	NA	NA	NA	NA	NA	NA	NA	NA	NA	NA	NA	NA	NA	NA	NA	NA	NA	NA	NA	NA	NA	NA	NA	NA	NA	NA	NA	NA	NA	NA	NA	NA	NA	NA	NA	NA	NA	NA	NA	NA
0.0156743	gi|524206619	susC/RagA family TonB-linked outer membrane protein	125.65	Bacteroides caccae CAG:21	FALSE	FALSE	TRUE	TRUE	NA	NA	NA	NA	NA	NA	NA	NA	NA	NA	NA	NA	NA	NA	NA	NA	NA	NA	NA	NA	NA	NA	NA	NA	NA	NA	NA	NA	NA	NA	NA	NA	NA	NA	NA	NA	NA	NA	NA	NA	NA
0.0486073	gi|524206617	uncharacterized protein BN535_02092	33 kDa	Bacteroides caccae CAG:21	FALSE	FALSE	TRUE	FALSE	NA	NA	NA	NA	NA	NA	NA	NA	NA	NA	NA	NA	NA	NA	NA	NA	NA	NA	NA	NA	NA	NA	NA	NA	NA	NA	NA	NA	NA	NA	NA	NA	NA	NA	NA	NA	NA	NA	NA	NA	NA
0.0196613	gi|524437563	x-Pro dipeptidyl-peptidase	40 kDa	Bacteroides clarus CAG:160	FALSE	FALSE	TRUE	FALSE	NA	NA	NA	NA	NA	NA	NA	NA	NA	NA	NA	NA	NA	NA	NA	NA	NA	NA	NA	NA	NA	NA	NA	NA	NA	NA	NA	NA	NA	NA	NA	NA	NA	NA	NA	NA	NA	NA	NA	NA	NA
0.0477282	gi|494842170	peroxiredoxin	21 kDa	Bacteroides coprocola	FALSE	FALSE	TRUE	FALSE	NA	NA	NA	NA	NA	NA	NA	NA	NA	NA	NA	NA	NA	NA	NA	NA	NA	NA	NA	NA	NA	NA	NA	NA	NA	NA	NA	NA	NA	NA	NA	NA	NA	NA	NA	NA	NA	NA	NA	NA	NA
0.0416241	gi|495415529	50S ribosomal protein L24	11.526	Bacteroides coprophilus	FALSE	FALSE	FALSE	TRUE	NA	NA	NA	NA	NA	NA	NA	NA	NA	NA	NA	NA	NA	NA	NA	NA	NA	NA	NA	NA	NA	NA	NA	NA	NA	NA	NA	NA	NA	NA	NA	NA	NA	NA	NA	NA	NA	NA	NA	NA	NA
0.0733005	gi|495415472	50S ribosomal protein L11	16 kDa	Bacteroides coprophilus	FALSE	FALSE	TRUE	FALSE	NA	NA	NA	NA	NA	NA	NA	NA	NA	NA	NA	NA	NA	NA	NA	NA	NA	NA	NA	NA	NA	NA	NA	NA	NA	NA	NA	NA	NA	NA	NA	NA	NA	NA	NA	NA	NA	NA	NA	NA	NA
0.460214	gi|495415796	glucose-1-phosphate thymidylyltransferase	33.542	Bacteroides coprophilus	FALSE	FALSE	FALSE	TRUE	NA	NA	NA	NA	NA	NA	NA	NA	NA	NA	NA	NA	NA	NA	NA	NA	NA	NA	NA	NA	NA	NA	NA	NA	NA	NA	NA	NA	NA	NA	NA	NA	NA	NA	NA	NA	NA	NA	NA	NA	NA
10	gi|939177998	hypothetical protein	8700	Bacteroides coprophilus	TRUE	FALSE	FALSE	FALSE	gi|939177998	hypothetical protein [Bacteroides coprophilus]	15.84	78.31	210400	276800	12640	56480	21440	41180	43810	85630	88400	301700	93890	136000	36260	47200	13780	42190	33260	93180	355600	98780	37140	297700	14	2	2	TMT6plex	8700	NA	NA	NA	NA	NA	NA	NA	NA	NA	NA
0.0140455	gi|493795349	glutamate dehydrogenase	48.132	Bacteroides coprosuis	FALSE	FALSE	TRUE	TRUE	NA	NA	NA	NA	NA	NA	NA	NA	NA	NA	NA	NA	NA	NA	NA	NA	NA	NA	NA	NA	NA	NA	NA	NA	NA	NA	NA	NA	NA	NA	NA	NA	NA	NA	NA	NA	NA	NA	NA	NA	NA
0.04254	gi|493797773	glucose-6-phosphate isomerase	49 kDa	Bacteroides coprosuis	FALSE	FALSE	TRUE	FALSE	NA	NA	NA	NA	NA	NA	NA	NA	NA	NA	NA	NA	NA	NA	NA	NA	NA	NA	NA	NA	NA	NA	NA	NA	NA	NA	NA	NA	NA	NA	NA	NA	NA	NA	NA	NA	NA	NA	NA	NA	NA
3.75e-08	gi|495108061	alpha-1 2-mannosidase	88 kDa	Bacteroides dorei	FALSE	FALSE	TRUE	FALSE	NA	NA	NA	NA	NA	NA	NA	NA	NA	NA	NA	NA	NA	NA	NA	NA	NA	NA	NA	NA	NA	NA	NA	NA	NA	NA	NA	NA	NA	NA	NA	NA	NA	NA	NA	NA	NA	NA	NA	NA	NA
2.19e-07	gi|495120996	glycosyl hydrolase family 109	58 kDa	Bacteroides dorei	FALSE	FALSE	TRUE	FALSE	NA	NA	NA	NA	NA	NA	NA	NA	NA	NA	NA	NA	NA	NA	NA	NA	NA	NA	NA	NA	NA	NA	NA	NA	NA	NA	NA	NA	NA	NA	NA	NA	NA	NA	NA	NA	NA	NA	NA	NA	NA
6.27448e-07	gi|740822805	aspartate ammonia-lyase	52.191	Bacteroides dorei	FALSE	FALSE	FALSE	TRUE	NA	NA	NA	NA	NA	NA	NA	NA	NA	NA	NA	NA	NA	NA	NA	NA	NA	NA	NA	NA	NA	NA	NA	NA	NA	NA	NA	NA	NA	NA	NA	NA	NA	NA	NA	NA	NA	NA	NA	NA	NA
2.63772e-06	gi|495130772	membrane protein	76.009	Bacteroides dorei	TRUE	FALSE	FALSE	TRUE	gi|495130772	membrane protein [Bacteroides dorei]_x0001_gi|392641054|gb|EIY34842.1| hypothetical protein HMPREF1065_03336 [Bacteroides dorei CL03T12C01]_x0001_gi|1026627192|gb|AND18398.1| membrane protein [Bacteroides dorei CL03T12C01]	53.82	136.22	9740	11360	0	0	2994	0	0	1670	1828	39740	55890	38800	90930	56020	1256	1044	45470	17510	79710	52100	10850	63660	5	8	3	TMT6plex	76010	NA	NA	NA	NA	NA	NA	NA	NA	NA	NA
3.41775e-06	gi|495130042	succinate dehydrogenase	72.691	Bacteroides dorei	FALSE	FALSE	FALSE	TRUE	NA	NA	NA	NA	NA	NA	NA	NA	NA	NA	NA	NA	NA	NA	NA	NA	NA	NA	NA	NA	NA	NA	NA	NA	NA	NA	NA	NA	NA	NA	NA	NA	NA	NA	NA	NA	NA	NA	NA	NA	NA
1.96e-05	gi|671714750	membrane protein	60 kDa	Bacteroides dorei	FALSE	FALSE	TRUE	FALSE	NA	NA	NA	NA	NA	NA	NA	NA	NA	NA	NA	NA	NA	NA	NA	NA	NA	NA	NA	NA	NA	NA	NA	NA	NA	NA	NA	NA	NA	NA	NA	NA	NA	NA	NA	NA	NA	NA	NA	NA	NA
2.4353e-05	gi|495108139	hypothetical protein	73.684	Bacteroides dorei	TRUE	FALSE	TRUE	TRUE	gi|495108139	hypothetical protein [Bacteroides dorei]_x0001_gi|212665749|gb|EEB26321.1| hypothetical protein BACDOR_01193 [Bacteroides dorei DSM 17855]_x0001_gi|229438174|gb|EEO48251.1| hypothetical protein BSEG_04392 [Bacteroides dorei 5_1_36/D4...	4.71	69.67	8448	13630	0	0	0	6704	4560	0	0	45310	35710	35330	0	0	2544	6000	0	0	38530	0	7680	0	1	4	1	TMT6plex	73685	NA	NA	NA	NA	NA	NA	NA	NA	NA	NA
7.81214e-05	gi|696360631	SusC/RagA family TonB-linked outer membrane protein	118.11	Bacteroides dorei	FALSE	FALSE	FALSE	TRUE	NA	NA	NA	NA	NA	NA	NA	NA	NA	NA	NA	NA	NA	NA	NA	NA	NA	NA	NA	NA	NA	NA	NA	NA	NA	NA	NA	NA	NA	NA	NA	NA	NA	NA	NA	NA	NA	NA	NA	NA	NA
9.445e-05	gi|740823296	alpha-amylase	70.763	Bacteroides dorei	FALSE	FALSE	TRUE	TRUE	NA	NA	NA	NA	NA	NA	NA	NA	NA	NA	NA	NA	NA	NA	NA	NA	NA	NA	NA	NA	NA	NA	NA	NA	NA	NA	NA	NA	NA	NA	NA	NA	NA	NA	NA	NA	NA	NA	NA	NA	NA
0.000101613	gi|495110676	NADH:ubiquinone reductase (Na(+)-transporting) subunit A	50 kDa	Bacteroides dorei	FALSE	FALSE	TRUE	FALSE	NA	NA	NA	NA	NA	NA	NA	NA	NA	NA	NA	NA	NA	NA	NA	NA	NA	NA	NA	NA	NA	NA	NA	NA	NA	NA	NA	NA	NA	NA	NA	NA	NA	NA	NA	NA	NA	NA	NA	NA	NA
0.000103252	gi|740826665	tetratricopeptide repeat protein	60.918	Bacteroides dorei	FALSE	FALSE	FALSE	TRUE	NA	NA	NA	NA	NA	NA	NA	NA	NA	NA	NA	NA	NA	NA	NA	NA	NA	NA	NA	NA	NA	NA	NA	NA	NA	NA	NA	NA	NA	NA	NA	NA	NA	NA	NA	NA	NA	NA	NA	NA	NA
0.000194028	gi|495118803	SusC/RagA family TonB-linked outer membrane protein	120 kDa	Bacteroides dorei	FALSE	FALSE	TRUE	FALSE	NA	NA	NA	NA	NA	NA	NA	NA	NA	NA	NA	NA	NA	NA	NA	NA	NA	NA	NA	NA	NA	NA	NA	NA	NA	NA	NA	NA	NA	NA	NA	NA	NA	NA	NA	NA	NA	NA	NA	NA	NA
0.000197208	gi|740824760	pyruvate:ferredoxin (flavodoxin) oxidoreductase	129.32	Bacteroides dorei	FALSE	FALSE	FALSE	TRUE	NA	NA	NA	NA	NA	NA	NA	NA	NA	NA	NA	NA	NA	NA	NA	NA	NA	NA	NA	NA	NA	NA	NA	NA	NA	NA	NA	NA	NA	NA	NA	NA	NA	NA	NA	NA	NA	NA	NA	NA	NA
0.000290464	gi|740822316	membrane protein	59.47	Bacteroides dorei	FALSE	FALSE	FALSE	TRUE	NA	NA	NA	NA	NA	NA	NA	NA	NA	NA	NA	NA	NA	NA	NA	NA	NA	NA	NA	NA	NA	NA	NA	NA	NA	NA	NA	NA	NA	NA	NA	NA	NA	NA	NA	NA	NA	NA	NA	NA	NA
0.000298326	gi|922839176	collagen-binding protein	112.22	Bacteroides dorei	FALSE	FALSE	FALSE	TRUE	NA	NA	NA	NA	NA	NA	NA	NA	NA	NA	NA	NA	NA	NA	NA	NA	NA	NA	NA	NA	NA	NA	NA	NA	NA	NA	NA	NA	NA	NA	NA	NA	NA	NA	NA	NA	NA	NA	NA	NA	NA
0.000356558	gi|740823171	D-mannonate oxidoreductase	28.682	Bacteroides dorei	FALSE	FALSE	FALSE	TRUE	NA	NA	NA	NA	NA	NA	NA	NA	NA	NA	NA	NA	NA	NA	NA	NA	NA	NA	NA	NA	NA	NA	NA	NA	NA	NA	NA	NA	NA	NA	NA	NA	NA	NA	NA	NA	NA	NA	NA	NA	NA
0.000429947	gi|740825330	beta-N-acetylhexosaminidase	86.828	Bacteroides dorei	TRUE	FALSE	FALSE	TRUE	gi|740825330	beta-N-acetylhexosaminidase [Bacteroides dorei]_x0001_gi|671712220|gb|AII64493.1| beta-N-acetylhexosaminidase [Bacteroides dorei]	3.93	89.35	2920	17410	704	3880	11150	0	0	7684	16330	4384	8864	6208	32380	20340	0	0	26340	20700	9728	18320	0	25700	2	10	2	TMT6plex	86829	NA	NA	NA	NA	NA	NA	NA	NA	NA	NA
0.0005938	gi|495129337	glycerate dehydrogenase	34 kDa	Bacteroides dorei	FALSE	FALSE	TRUE	FALSE	NA	NA	NA	NA	NA	NA	NA	NA	NA	NA	NA	NA	NA	NA	NA	NA	NA	NA	NA	NA	NA	NA	NA	NA	NA	NA	NA	NA	NA	NA	NA	NA	NA	NA	NA	NA	NA	NA	NA	NA	NA
0.000890101	gi|495108149	hypothetical protein	73.227	Bacteroides dorei	FALSE	FALSE	FALSE	TRUE	NA	NA	NA	NA	NA	NA	NA	NA	NA	NA	NA	NA	NA	NA	NA	NA	NA	NA	NA	NA	NA	NA	NA	NA	NA	NA	NA	NA	NA	NA	NA	NA	NA	NA	NA	NA	NA	NA	NA	NA	NA
0.00100318	gi|740823300	hypothetical protein	93.039	Bacteroides dorei	FALSE	FALSE	TRUE	TRUE	NA	NA	NA	NA	NA	NA	NA	NA	NA	NA	NA	NA	NA	NA	NA	NA	NA	NA	NA	NA	NA	NA	NA	NA	NA	NA	NA	NA	NA	NA	NA	NA	NA	NA	NA	NA	NA	NA	NA	NA	NA
0.0015307	gi|495130933	DUF4925 domain-containing protein	43.279	Bacteroides dorei	FALSE	FALSE	FALSE	TRUE	NA	NA	NA	NA	NA	NA	NA	NA	NA	NA	NA	NA	NA	NA	NA	NA	NA	NA	NA	NA	NA	NA	NA	NA	NA	NA	NA	NA	NA	NA	NA	NA	NA	NA	NA	NA	NA	NA	NA	NA	NA
0.00184039	gi|495117028	peptidase	72 kDa	Bacteroides dorei	FALSE	FALSE	TRUE	FALSE	NA	NA	NA	NA	NA	NA	NA	NA	NA	NA	NA	NA	NA	NA	NA	NA	NA	NA	NA	NA	NA	NA	NA	NA	NA	NA	NA	NA	NA	NA	NA	NA	NA	NA	NA	NA	NA	NA	NA	NA	NA
0.00230761	gi|495122367	aspartyl-tRNA amidotransferase subunit B	16.021	Bacteroides dorei	FALSE	FALSE	FALSE	TRUE	NA	NA	NA	NA	NA	NA	NA	NA	NA	NA	NA	NA	NA	NA	NA	NA	NA	NA	NA	NA	NA	NA	NA	NA	NA	NA	NA	NA	NA	NA	NA	NA	NA	NA	NA	NA	NA	NA	NA	NA	NA
0.00235669	gi|495111881	adenylosuccinate synthetase	47 kDa	Bacteroides dorei	FALSE	FALSE	TRUE	FALSE	NA	NA	NA	NA	NA	NA	NA	NA	NA	NA	NA	NA	NA	NA	NA	NA	NA	NA	NA	NA	NA	NA	NA	NA	NA	NA	NA	NA	NA	NA	NA	NA	NA	NA	NA	NA	NA	NA	NA	NA	NA
0.00245825	gi|740824283	peptidase	29.835	Bacteroides dorei	FALSE	FALSE	FALSE	TRUE	NA	NA	NA	NA	NA	NA	NA	NA	NA	NA	NA	NA	NA	NA	NA	NA	NA	NA	NA	NA	NA	NA	NA	NA	NA	NA	NA	NA	NA	NA	NA	NA	NA	NA	NA	NA	NA	NA	NA	NA	NA
0.00256676	gi|740827329	2-dehydro-3-deoxygluconokinase	32.751	Bacteroides dorei	FALSE	FALSE	FALSE	TRUE	NA	NA	NA	NA	NA	NA	NA	NA	NA	NA	NA	NA	NA	NA	NA	NA	NA	NA	NA	NA	NA	NA	NA	NA	NA	NA	NA	NA	NA	NA	NA	NA	NA	NA	NA	NA	NA	NA	NA	NA	NA
0.00272037	gi|696361408	glycogen synthase	31.871	Bacteroides dorei	FALSE	FALSE	FALSE	TRUE	NA	NA	NA	NA	NA	NA	NA	NA	NA	NA	NA	NA	NA	NA	NA	NA	NA	NA	NA	NA	NA	NA	NA	NA	NA	NA	NA	NA	NA	NA	NA	NA	NA	NA	NA	NA	NA	NA	NA	NA	NA
0.00314	gi|495129042	alpha-L-fucosidase	51.93	Bacteroides dorei	FALSE	FALSE	FALSE	TRUE	NA	NA	NA	NA	NA	NA	NA	NA	NA	NA	NA	NA	NA	NA	NA	NA	NA	NA	NA	NA	NA	NA	NA	NA	NA	NA	NA	NA	NA	NA	NA	NA	NA	NA	NA	NA	NA	NA	NA	NA	NA
0.0031505	gi|495107248	N-acetylneuraminate lyase	33.939	Bacteroides dorei	FALSE	FALSE	FALSE	TRUE	NA	NA	NA	NA	NA	NA	NA	NA	NA	NA	NA	NA	NA	NA	NA	NA	NA	NA	NA	NA	NA	NA	NA	NA	NA	NA	NA	NA	NA	NA	NA	NA	NA	NA	NA	NA	NA	NA	NA	NA	NA
0.00322764	gi|495109467	hypothetical protein	20 kDa	Bacteroides dorei	FALSE	FALSE	TRUE	FALSE	NA	NA	NA	NA	NA	NA	NA	NA	NA	NA	NA	NA	NA	NA	NA	NA	NA	NA	NA	NA	NA	NA	NA	NA	NA	NA	NA	NA	NA	NA	NA	NA	NA	NA	NA	NA	NA	NA	NA	NA	NA
0.0034844	gi|495123344	arylsulfatase	57.677	Bacteroides dorei	FALSE	FALSE	FALSE	TRUE	NA	NA	NA	NA	NA	NA	NA	NA	NA	NA	NA	NA	NA	NA	NA	NA	NA	NA	NA	NA	NA	NA	NA	NA	NA	NA	NA	NA	NA	NA	NA	NA	NA	NA	NA	NA	NA	NA	NA	NA	NA
0.00365637	gi|495129416	aspartate kinase	49.323	Bacteroides dorei	FALSE	FALSE	FALSE	TRUE	NA	NA	NA	NA	NA	NA	NA	NA	NA	NA	NA	NA	NA	NA	NA	NA	NA	NA	NA	NA	NA	NA	NA	NA	NA	NA	NA	NA	NA	NA	NA	NA	NA	NA	NA	NA	NA	NA	NA	NA	NA
0.00447409	gi|740825300	glucosamine-6-phosphate deaminase	74.743	Bacteroides dorei	TRUE	FALSE	TRUE	TRUE	gi|740825300	glucosamine-6-phosphate deaminase [Bacteroides dorei]_x0001_gi|671712201|gb|AII64474.1| glucosamine-6-phosphate deaminase [Bacteroides dorei]	9.24	78.67	4352	8224	3552	6112	4464	0	0	0	0	2592	3320	3168	22720	13630	0	0	0	0	48900	25280	0	0	1	7	1	TMT6plex	74744	NA	NA	NA	NA	NA	NA	NA	NA	NA	NA
0.00495505	gi|740824796	peptidase T	45.238	Bacteroides dorei	FALSE	FALSE	FALSE	TRUE	NA	NA	NA	NA	NA	NA	NA	NA	NA	NA	NA	NA	NA	NA	NA	NA	NA	NA	NA	NA	NA	NA	NA	NA	NA	NA	NA	NA	NA	NA	NA	NA	NA	NA	NA	NA	NA	NA	NA	NA	NA
0.00506486	gi|740826216	methylmalonyl-CoA mutase small subunit	70.682	Bacteroides dorei	FALSE	FALSE	FALSE	TRUE	NA	NA	NA	NA	NA	NA	NA	NA	NA	NA	NA	NA	NA	NA	NA	NA	NA	NA	NA	NA	NA	NA	NA	NA	NA	NA	NA	NA	NA	NA	NA	NA	NA	NA	NA	NA	NA	NA	NA	NA	NA
0.00528846	gi|495950417	SusC/RagA family TonB-linked outer membrane protein	108.66	Bacteroides dorei	FALSE	FALSE	FALSE	TRUE	NA	NA	NA	NA	NA	NA	NA	NA	NA	NA	NA	NA	NA	NA	NA	NA	NA	NA	NA	NA	NA	NA	NA	NA	NA	NA	NA	NA	NA	NA	NA	NA	NA	NA	NA	NA	NA	NA	NA	NA	NA
0.00616682	gi|495121004	adenylosuccinate synthase	46.808	Bacteroides dorei	FALSE	FALSE	FALSE	TRUE	NA	NA	NA	NA	NA	NA	NA	NA	NA	NA	NA	NA	NA	NA	NA	NA	NA	NA	NA	NA	NA	NA	NA	NA	NA	NA	NA	NA	NA	NA	NA	NA	NA	NA	NA	NA	NA	NA	NA	NA	NA
0.00858575	gi|740825297	N-acylglucosamine 2-epimerase	46.161	Bacteroides dorei	FALSE	FALSE	FALSE	TRUE	NA	NA	NA	NA	NA	NA	NA	NA	NA	NA	NA	NA	NA	NA	NA	NA	NA	NA	NA	NA	NA	NA	NA	NA	NA	NA	NA	NA	NA	NA	NA	NA	NA	NA	NA	NA	NA	NA	NA	NA	NA
0.00867381	gi|740826280	carbamoyl phosphate synthase large subunit	119.53	Bacteroides dorei	FALSE	FALSE	FALSE	TRUE	NA	NA	NA	NA	NA	NA	NA	NA	NA	NA	NA	NA	NA	NA	NA	NA	NA	NA	NA	NA	NA	NA	NA	NA	NA	NA	NA	NA	NA	NA	NA	NA	NA	NA	NA	NA	NA	NA	NA	NA	NA
0.00962165	gi|740819708	RNA-binding protein	13.144	Bacteroides dorei	FALSE	FALSE	FALSE	TRUE	NA	NA	NA	NA	NA	NA	NA	NA	NA	NA	NA	NA	NA	NA	NA	NA	NA	NA	NA	NA	NA	NA	NA	NA	NA	NA	NA	NA	NA	NA	NA	NA	NA	NA	NA	NA	NA	NA	NA	NA	NA
0.0111595	gi|915328200	hypothetical protein	88.049	Bacteroides dorei	TRUE	FALSE	FALSE	TRUE	gi|915328200	hypothetical protein [Bacteroides dorei]	70.46	129.76	37240	49150	0	0	0	9620	30300	29630	43010	253800	60760	218800	0	0	3034	87460	227000	403400	185800	0	77490	177500	7	17	7	TMT6plex; Deamidation (NQ)	88050	NA	NA	NA	NA	NA	NA	NA	NA	NA	NA
0.0115427	gi|740824475	phenylalanine--tRNA ligase subunit beta	91.172	Bacteroides dorei	FALSE	FALSE	FALSE	TRUE	NA	NA	NA	NA	NA	NA	NA	NA	NA	NA	NA	NA	NA	NA	NA	NA	NA	NA	NA	NA	NA	NA	NA	NA	NA	NA	NA	NA	NA	NA	NA	NA	NA	NA	NA	NA	NA	NA	NA	NA	NA
0.0122017	gi|495106272	methylmalonyl-CoA mutase small subunit	71 kDa	Bacteroides dorei	FALSE	FALSE	TRUE	FALSE	NA	NA	NA	NA	NA	NA	NA	NA	NA	NA	NA	NA	NA	NA	NA	NA	NA	NA	NA	NA	NA	NA	NA	NA	NA	NA	NA	NA	NA	NA	NA	NA	NA	NA	NA	NA	NA	NA	NA	NA	NA
0.0122417	gi|740819363	aspartate-semialdehyde dehydrogenase	37.297	Bacteroides dorei	FALSE	FALSE	FALSE	TRUE	NA	NA	NA	NA	NA	NA	NA	NA	NA	NA	NA	NA	NA	NA	NA	NA	NA	NA	NA	NA	NA	NA	NA	NA	NA	NA	NA	NA	NA	NA	NA	NA	NA	NA	NA	NA	NA	NA	NA	NA	NA
0.0132241	gi|740825075	2-Cys peroxiredoxin	17.942	Bacteroides dorei	FALSE	FALSE	FALSE	TRUE	NA	NA	NA	NA	NA	NA	NA	NA	NA	NA	NA	NA	NA	NA	NA	NA	NA	NA	NA	NA	NA	NA	NA	NA	NA	NA	NA	NA	NA	NA	NA	NA	NA	NA	NA	NA	NA	NA	NA	NA	NA
0.0163504	gi|740820367	starch-binding protein	58.719	Bacteroides dorei	FALSE	FALSE	FALSE	TRUE	NA	NA	NA	NA	NA	NA	NA	NA	NA	NA	NA	NA	NA	NA	NA	NA	NA	NA	NA	NA	NA	NA	NA	NA	NA	NA	NA	NA	NA	NA	NA	NA	NA	NA	NA	NA	NA	NA	NA	NA	NA
0.0169465	gi|495117864	valine--tRNA ligase	100 kDa	Bacteroides dorei	FALSE	FALSE	TRUE	FALSE	NA	NA	NA	NA	NA	NA	NA	NA	NA	NA	NA	NA	NA	NA	NA	NA	NA	NA	NA	NA	NA	NA	NA	NA	NA	NA	NA	NA	NA	NA	NA	NA	NA	NA	NA	NA	NA	NA	NA	NA	NA
0.0173197	gi|740823069	protease	120.81	Bacteroides dorei	FALSE	FALSE	FALSE	TRUE	NA	NA	NA	NA	NA	NA	NA	NA	NA	NA	NA	NA	NA	NA	NA	NA	NA	NA	NA	NA	NA	NA	NA	NA	NA	NA	NA	NA	NA	NA	NA	NA	NA	NA	NA	NA	NA	NA	NA	NA	NA
0.0195733	gi|495118588	glutamate dehydrogenase	49 kDa	Bacteroides dorei	FALSE	FALSE	TRUE	FALSE	NA	NA	NA	NA	NA	NA	NA	NA	NA	NA	NA	NA	NA	NA	NA	NA	NA	NA	NA	NA	NA	NA	NA	NA	NA	NA	NA	NA	NA	NA	NA	NA	NA	NA	NA	NA	NA	NA	NA	NA	NA
0.0198224	gi|495128424	hypothetical protein	41.076	Bacteroides dorei	FALSE	FALSE	FALSE	TRUE	NA	NA	NA	NA	NA	NA	NA	NA	NA	NA	NA	NA	NA	NA	NA	NA	NA	NA	NA	NA	NA	NA	NA	NA	NA	NA	NA	NA	NA	NA	NA	NA	NA	NA	NA	NA	NA	NA	NA	NA	NA
0.0200231	gi|495112283	amidohydrolase	28 kDa	Bacteroides dorei	FALSE	FALSE	TRUE	FALSE	NA	NA	NA	NA	NA	NA	NA	NA	NA	NA	NA	NA	NA	NA	NA	NA	NA	NA	NA	NA	NA	NA	NA	NA	NA	NA	NA	NA	NA	NA	NA	NA	NA	NA	NA	NA	NA	NA	NA	NA	NA
0.0218199	gi|671712189	glucose-6-phosphate isomerase	48.632	Bacteroides dorei	FALSE	FALSE	FALSE	TRUE	NA	NA	NA	NA	NA	NA	NA	NA	NA	NA	NA	NA	NA	NA	NA	NA	NA	NA	NA	NA	NA	NA	NA	NA	NA	NA	NA	NA	NA	NA	NA	NA	NA	NA	NA	NA	NA	NA	NA	NA	NA
0.0220363	gi|740825394	phosphoribosylformylglycinamidine synthase	137.08	Bacteroides dorei	FALSE	FALSE	FALSE	TRUE	NA	NA	NA	NA	NA	NA	NA	NA	NA	NA	NA	NA	NA	NA	NA	NA	NA	NA	NA	NA	NA	NA	NA	NA	NA	NA	NA	NA	NA	NA	NA	NA	NA	NA	NA	NA	NA	NA	NA	NA	NA
0.0239876	gi|740825260	hypothetical protein	79.663	Bacteroides dorei	FALSE	FALSE	FALSE	TRUE	NA	NA	NA	NA	NA	NA	NA	NA	NA	NA	NA	NA	NA	NA	NA	NA	NA	NA	NA	NA	NA	NA	NA	NA	NA	NA	NA	NA	NA	NA	NA	NA	NA	NA	NA	NA	NA	NA	NA	NA	NA
0.0279833	gi|495106061	carbamoyl phosphate synthase large subunit	120 kDa	Bacteroides dorei	FALSE	FALSE	TRUE	FALSE	NA	NA	NA	NA	NA	NA	NA	NA	NA	NA	NA	NA	NA	NA	NA	NA	NA	NA	NA	NA	NA	NA	NA	NA	NA	NA	NA	NA	NA	NA	NA	NA	NA	NA	NA	NA	NA	NA	NA	NA	NA
0.0294785	gi|495128289	NAD(P)-dependent oxidoreductase	33.878	Bacteroides dorei	FALSE	FALSE	FALSE	TRUE	NA	NA	NA	NA	NA	NA	NA	NA	NA	NA	NA	NA	NA	NA	NA	NA	NA	NA	NA	NA	NA	NA	NA	NA	NA	NA	NA	NA	NA	NA	NA	NA	NA	NA	NA	NA	NA	NA	NA	NA	NA
0.0310291	gi|495115806	SusC/RagA family TonB-linked outer membrane protein	104 kDa	Bacteroides dorei	FALSE	FALSE	TRUE	FALSE	NA	NA	NA	NA	NA	NA	NA	NA	NA	NA	NA	NA	NA	NA	NA	NA	NA	NA	NA	NA	NA	NA	NA	NA	NA	NA	NA	NA	NA	NA	NA	NA	NA	NA	NA	NA	NA	NA	NA	NA	NA
0.0313381	gi|495120152	TonB-dependent receptor	123.12	Bacteroides dorei	FALSE	FALSE	FALSE	TRUE	NA	NA	NA	NA	NA	NA	NA	NA	NA	NA	NA	NA	NA	NA	NA	NA	NA	NA	NA	NA	NA	NA	NA	NA	NA	NA	NA	NA	NA	NA	NA	NA	NA	NA	NA	NA	NA	NA	NA	NA	NA
0.0350084	gi|922841845	beta-mannosidase	98.572	Bacteroides dorei	FALSE	FALSE	TRUE	TRUE	NA	NA	NA	NA	NA	NA	NA	NA	NA	NA	NA	NA	NA	NA	NA	NA	NA	NA	NA	NA	NA	NA	NA	NA	NA	NA	NA	NA	NA	NA	NA	NA	NA	NA	NA	NA	NA	NA	NA	NA	NA
0.0353568	gi|740823414	6-phosphofructokinase	35.592	Bacteroides dorei	FALSE	FALSE	FALSE	TRUE	NA	NA	NA	NA	NA	NA	NA	NA	NA	NA	NA	NA	NA	NA	NA	NA	NA	NA	NA	NA	NA	NA	NA	NA	NA	NA	NA	NA	NA	NA	NA	NA	NA	NA	NA	NA	NA	NA	NA	NA	NA
0.0369647	gi|495121271	phosphoribosylformylglycinamidine synthase	137 kDa	Bacteroides dorei	FALSE	FALSE	TRUE	FALSE	NA	NA	NA	NA	NA	NA	NA	NA	NA	NA	NA	NA	NA	NA	NA	NA	NA	NA	NA	NA	NA	NA	NA	NA	NA	NA	NA	NA	NA	NA	NA	NA	NA	NA	NA	NA	NA	NA	NA	NA	NA
0.0377325	gi|696373439	diguanylate cyclase	28.557	Bacteroides dorei	FALSE	FALSE	FALSE	TRUE	NA	NA	NA	NA	NA	NA	NA	NA	NA	NA	NA	NA	NA	NA	NA	NA	NA	NA	NA	NA	NA	NA	NA	NA	NA	NA	NA	NA	NA	NA	NA	NA	NA	NA	NA	NA	NA	NA	NA	NA	NA
0.0399083	gi|696376955	SusC/RagA family TonB-linked outer membrane protein	123 kDa	Bacteroides dorei	FALSE	FALSE	TRUE	FALSE	NA	NA	NA	NA	NA	NA	NA	NA	NA	NA	NA	NA	NA	NA	NA	NA	NA	NA	NA	NA	NA	NA	NA	NA	NA	NA	NA	NA	NA	NA	NA	NA	NA	NA	NA	NA	NA	NA	NA	NA	NA
0.0411169	gi|922840387	hypothetical protein IY41_13805	13.796	Bacteroides dorei	FALSE	FALSE	FALSE	TRUE	NA	NA	NA	NA	NA	NA	NA	NA	NA	NA	NA	NA	NA	NA	NA	NA	NA	NA	NA	NA	NA	NA	NA	NA	NA	NA	NA	NA	NA	NA	NA	NA	NA	NA	NA	NA	NA	NA	NA	NA	NA
0.0422985	gi|495108945	arylsulfatase	58 kDa	Bacteroides dorei	FALSE	FALSE	TRUE	FALSE	NA	NA	NA	NA	NA	NA	NA	NA	NA	NA	NA	NA	NA	NA	NA	NA	NA	NA	NA	NA	NA	NA	NA	NA	NA	NA	NA	NA	NA	NA	NA	NA	NA	NA	NA	NA	NA	NA	NA	NA	NA
0.0423691	gi|495109284	hypothetical protein	111 kDa	Bacteroides dorei	TRUE	TRUE	TRUE	FALSE	gi|495109284	hypothetical protein [Bacteroides dorei]_x0001_gi|212664990|gb|EEB25562.1| hypothetical protein BACDOR_01907 [Bacteroides dorei DSM 17855]	9.19	180.39	60660	93810	10110	8352	21170	20510	35080	148300	170000	237500	412600	423100	47490	28290	16830	75070	123800	296100	313300	74620	76610	222900	16	30	17	Carbamidomethylation; TMT6plex; Deamidation (NQ)	110704	gi|495109284	-2.36587	-1.73697	-2.88897	-3.15843	-1.81604	-1.89969	-1.12658	-0.590745	-0.392137
0.0463175	gi|495112314	diphosphate--fructose-6-phosphate 1-phosphotransferase	60 kDa	Bacteroides dorei	FALSE	FALSE	TRUE	FALSE	NA	NA	NA	NA	NA	NA	NA	NA	NA	NA	NA	NA	NA	NA	NA	NA	NA	NA	NA	NA	NA	NA	NA	NA	NA	NA	NA	NA	NA	NA	NA	NA	NA	NA	NA	NA	NA	NA	NA	NA	NA
0.0493421	gi|495131479	hypothetical protein	74.166	Bacteroides dorei	FALSE	FALSE	FALSE	TRUE	NA	NA	NA	NA	NA	NA	NA	NA	NA	NA	NA	NA	NA	NA	NA	NA	NA	NA	NA	NA	NA	NA	NA	NA	NA	NA	NA	NA	NA	NA	NA	NA	NA	NA	NA	NA	NA	NA	NA	NA	NA
0.0538693	gi|495115525	peptidase S9	84 kDa	Bacteroides dorei	FALSE	FALSE	TRUE	FALSE	NA	NA	NA	NA	NA	NA	NA	NA	NA	NA	NA	NA	NA	NA	NA	NA	NA	NA	NA	NA	NA	NA	NA	NA	NA	NA	NA	NA	NA	NA	NA	NA	NA	NA	NA	NA	NA	NA	NA	NA	NA
0.0588494	gi|495109469	glycoside hydrolase	75 kDa	Bacteroides dorei	FALSE	FALSE	TRUE	FALSE	NA	NA	NA	NA	NA	NA	NA	NA	NA	NA	NA	NA	NA	NA	NA	NA	NA	NA	NA	NA	NA	NA	NA	NA	NA	NA	NA	NA	NA	NA	NA	NA	NA	NA	NA	NA	NA	NA	NA	NA	NA
0.0618875	gi|740825327	alpha-mannosidase	85.552	Bacteroides dorei	FALSE	FALSE	FALSE	TRUE	NA	NA	NA	NA	NA	NA	NA	NA	NA	NA	NA	NA	NA	NA	NA	NA	NA	NA	NA	NA	NA	NA	NA	NA	NA	NA	NA	NA	NA	NA	NA	NA	NA	NA	NA	NA	NA	NA	NA	NA	NA
0.0690727	gi|495106862	alpha-L-fucosidase	77 kDa	Bacteroides dorei	FALSE	FALSE	TRUE	FALSE	NA	NA	NA	NA	NA	NA	NA	NA	NA	NA	NA	NA	NA	NA	NA	NA	NA	NA	NA	NA	NA	NA	NA	NA	NA	NA	NA	NA	NA	NA	NA	NA	NA	NA	NA	NA	NA	NA	NA	NA	NA
0.0701348	gi|495130431	L-rhamnose isomerase	47.43	Bacteroides dorei	FALSE	FALSE	FALSE	TRUE	NA	NA	NA	NA	NA	NA	NA	NA	NA	NA	NA	NA	NA	NA	NA	NA	NA	NA	NA	NA	NA	NA	NA	NA	NA	NA	NA	NA	NA	NA	NA	NA	NA	NA	NA	NA	NA	NA	NA	NA	NA
0.0701348	gi|922839375	hypothetical protein IY41_07930	104.33	Bacteroides dorei	FALSE	FALSE	TRUE	TRUE	NA	NA	NA	NA	NA	NA	NA	NA	NA	NA	NA	NA	NA	NA	NA	NA	NA	NA	NA	NA	NA	NA	NA	NA	NA	NA	NA	NA	NA	NA	NA	NA	NA	NA	NA	NA	NA	NA	NA	NA	NA
0.0721542	gi|740821131	glutamine synthetase	82.309	Bacteroides dorei	FALSE	FALSE	TRUE	TRUE	NA	NA	NA	NA	NA	NA	NA	NA	NA	NA	NA	NA	NA	NA	NA	NA	NA	NA	NA	NA	NA	NA	NA	NA	NA	NA	NA	NA	NA	NA	NA	NA	NA	NA	NA	NA	NA	NA	NA	NA	NA
0.0772205	gi|696376139	phosphomethylpyrimidine synthase ThiC	63.45	Bacteroides dorei	FALSE	FALSE	FALSE	TRUE	NA	NA	NA	NA	NA	NA	NA	NA	NA	NA	NA	NA	NA	NA	NA	NA	NA	NA	NA	NA	NA	NA	NA	NA	NA	NA	NA	NA	NA	NA	NA	NA	NA	NA	NA	NA	NA	NA	NA	NA	NA
0.0803238	gi|495115224	N-acylglucosamine 2-epimerase	46 kDa	Bacteroides dorei	FALSE	FALSE	TRUE	FALSE	NA	NA	NA	NA	NA	NA	NA	NA	NA	NA	NA	NA	NA	NA	NA	NA	NA	NA	NA	NA	NA	NA	NA	NA	NA	NA	NA	NA	NA	NA	NA	NA	NA	NA	NA	NA	NA	NA	NA	NA	NA
0.081585	gi|495109393	protease	121 kDa	Bacteroides dorei	FALSE	FALSE	TRUE	FALSE	NA	NA	NA	NA	NA	NA	NA	NA	NA	NA	NA	NA	NA	NA	NA	NA	NA	NA	NA	NA	NA	NA	NA	NA	NA	NA	NA	NA	NA	NA	NA	NA	NA	NA	NA	NA	NA	NA	NA	NA	NA
0.0823356	gi|922838237	malic enzyme	84 kDa	Bacteroides dorei	FALSE	FALSE	TRUE	FALSE	NA	NA	NA	NA	NA	NA	NA	NA	NA	NA	NA	NA	NA	NA	NA	NA	NA	NA	NA	NA	NA	NA	NA	NA	NA	NA	NA	NA	NA	NA	NA	NA	NA	NA	NA	NA	NA	NA	NA	NA	NA
0.0827152	gi|922841815	lysyl-tRNA synthetase	66 kDa	Bacteroides dorei	FALSE	FALSE	TRUE	FALSE	NA	NA	NA	NA	NA	NA	NA	NA	NA	NA	NA	NA	NA	NA	NA	NA	NA	NA	NA	NA	NA	NA	NA	NA	NA	NA	NA	NA	NA	NA	NA	NA	NA	NA	NA	NA	NA	NA	NA	NA	NA
0.0885036	gi|495118827	protein disulfide-isomerase	19.141	Bacteroides dorei	FALSE	FALSE	FALSE	TRUE	NA	NA	NA	NA	NA	NA	NA	NA	NA	NA	NA	NA	NA	NA	NA	NA	NA	NA	NA	NA	NA	NA	NA	NA	NA	NA	NA	NA	NA	NA	NA	NA	NA	NA	NA	NA	NA	NA	NA	NA	NA
0.0892279	gi|740823107	uroporphyrinogen III methyltransferase	28.632	Bacteroides dorei	FALSE	FALSE	FALSE	TRUE	NA	NA	NA	NA	NA	NA	NA	NA	NA	NA	NA	NA	NA	NA	NA	NA	NA	NA	NA	NA	NA	NA	NA	NA	NA	NA	NA	NA	NA	NA	NA	NA	NA	NA	NA	NA	NA	NA	NA	NA	NA
0.115065	gi|740824791	alanine dehydrogenase	39.051	Bacteroides dorei	FALSE	FALSE	FALSE	TRUE	NA	NA	NA	NA	NA	NA	NA	NA	NA	NA	NA	NA	NA	NA	NA	NA	NA	NA	NA	NA	NA	NA	NA	NA	NA	NA	NA	NA	NA	NA	NA	NA	NA	NA	NA	NA	NA	NA	NA	NA	NA
0.123123	gi|740823670	nucleotide exchange factor GrpE	24 kDa	Bacteroides dorei	FALSE	FALSE	TRUE	FALSE	NA	NA	NA	NA	NA	NA	NA	NA	NA	NA	NA	NA	NA	NA	NA	NA	NA	NA	NA	NA	NA	NA	NA	NA	NA	NA	NA	NA	NA	NA	NA	NA	NA	NA	NA	NA	NA	NA	NA	NA	NA
0.130099	gi|740822848	N-acetylglucosamine-6-phosphate deacetylase	42.318	Bacteroides dorei	FALSE	FALSE	FALSE	TRUE	NA	NA	NA	NA	NA	NA	NA	NA	NA	NA	NA	NA	NA	NA	NA	NA	NA	NA	NA	NA	NA	NA	NA	NA	NA	NA	NA	NA	NA	NA	NA	NA	NA	NA	NA	NA	NA	NA	NA	NA	NA
0.143436	gi|495128960	beta-N-acetylhexosaminidase	86813	Bacteroides dorei	TRUE	TRUE	FALSE	FALSE	gi|495128960	beta-N-acetylhexosaminidase [Bacteroides dorei]_x0001_gi|392645075|gb|EIY38809.1| hypothetical protein HMPREF1065_01824 [Bacteroides dorei CL03T12C01]_x0001_gi|671717902|gb|AII70174.1| beta-N-acetylhexosaminidase [Bacteroides dorei]_x0001_...	3.93	89.35	2920	17410	704	3880	11150	0	0	7684	16330	4384	8864	6208	32380	20340	0	0	26340	20700	9728	18320	0	25700	2	10	2	TMT6plex	86813	gi|495128960	-1.73697	0.83996	-4.699	-2.23786	-0.708396	0	0	-1.74178	-0.657445
0.146051	gi|696361354	hypothetical protein	27.759	Bacteroides dorei	FALSE	FALSE	FALSE	TRUE	NA	NA	NA	NA	NA	NA	NA	NA	NA	NA	NA	NA	NA	NA	NA	NA	NA	NA	NA	NA	NA	NA	NA	NA	NA	NA	NA	NA	NA	NA	NA	NA	NA	NA	NA	NA	NA	NA	NA	NA	NA
0.152696	gi|740820721	hypothetical protein	58.364	Bacteroides dorei	FALSE	FALSE	FALSE	TRUE	NA	NA	NA	NA	NA	NA	NA	NA	NA	NA	NA	NA	NA	NA	NA	NA	NA	NA	NA	NA	NA	NA	NA	NA	NA	NA	NA	NA	NA	NA	NA	NA	NA	NA	NA	NA	NA	NA	NA	NA	NA
0.164137	gi|740824120	formate--tetrahydrofolate ligase	60.539	Bacteroides dorei	FALSE	FALSE	FALSE	TRUE	NA	NA	NA	NA	NA	NA	NA	NA	NA	NA	NA	NA	NA	NA	NA	NA	NA	NA	NA	NA	NA	NA	NA	NA	NA	NA	NA	NA	NA	NA	NA	NA	NA	NA	NA	NA	NA	NA	NA	NA	NA
0.164533	gi|922841977	hypothetical protein IY41_05245	93.808	Bacteroides dorei	FALSE	FALSE	TRUE	TRUE	NA	NA	NA	NA	NA	NA	NA	NA	NA	NA	NA	NA	NA	NA	NA	NA	NA	NA	NA	NA	NA	NA	NA	NA	NA	NA	NA	NA	NA	NA	NA	NA	NA	NA	NA	NA	NA	NA	NA	NA	NA
0.183177	gi|495121423	uracil-DNA glycosylase	25.002	Bacteroides dorei	FALSE	FALSE	FALSE	TRUE	NA	NA	NA	NA	NA	NA	NA	NA	NA	NA	NA	NA	NA	NA	NA	NA	NA	NA	NA	NA	NA	NA	NA	NA	NA	NA	NA	NA	NA	NA	NA	NA	NA	NA	NA	NA	NA	NA	NA	NA	NA
0.187541	gi|495126449	glutamine synthetase	82.87	Bacteroides dorei	FALSE	FALSE	FALSE	TRUE	NA	NA	NA	NA	NA	NA	NA	NA	NA	NA	NA	NA	NA	NA	NA	NA	NA	NA	NA	NA	NA	NA	NA	NA	NA	NA	NA	NA	NA	NA	NA	NA	NA	NA	NA	NA	NA	NA	NA	NA	NA
0.210718	gi|740823408	alpha-glucan phosphorylase	97.889	Bacteroides dorei	FALSE	FALSE	FALSE	TRUE	NA	NA	NA	NA	NA	NA	NA	NA	NA	NA	NA	NA	NA	NA	NA	NA	NA	NA	NA	NA	NA	NA	NA	NA	NA	NA	NA	NA	NA	NA	NA	NA	NA	NA	NA	NA	NA	NA	NA	NA	NA
0.220199	gi|495108368	glycine cleavage system protein T	40 kDa	Bacteroides dorei	FALSE	FALSE	TRUE	FALSE	NA	NA	NA	NA	NA	NA	NA	NA	NA	NA	NA	NA	NA	NA	NA	NA	NA	NA	NA	NA	NA	NA	NA	NA	NA	NA	NA	NA	NA	NA	NA	NA	NA	NA	NA	NA	NA	NA	NA	NA	NA
0.224359	gi|495123509	membrane protein	58.955	Bacteroides dorei	FALSE	FALSE	FALSE	TRUE	NA	NA	NA	NA	NA	NA	NA	NA	NA	NA	NA	NA	NA	NA	NA	NA	NA	NA	NA	NA	NA	NA	NA	NA	NA	NA	NA	NA	NA	NA	NA	NA	NA	NA	NA	NA	NA	NA	NA	NA	NA
0.225047	gi|495108096	beta-galactosidase	118 kDa	Bacteroides dorei	FALSE	FALSE	TRUE	FALSE	NA	NA	NA	NA	NA	NA	NA	NA	NA	NA	NA	NA	NA	NA	NA	NA	NA	NA	NA	NA	NA	NA	NA	NA	NA	NA	NA	NA	NA	NA	NA	NA	NA	NA	NA	NA	NA	NA	NA	NA	NA
0.240877	gi|740821108	TonB-dependent receptor	95.853	Bacteroides dorei	FALSE	FALSE	FALSE	TRUE	NA	NA	NA	NA	NA	NA	NA	NA	NA	NA	NA	NA	NA	NA	NA	NA	NA	NA	NA	NA	NA	NA	NA	NA	NA	NA	NA	NA	NA	NA	NA	NA	NA	NA	NA	NA	NA	NA	NA	NA	NA
0.253569	gi|922838900	hypothetical protein IY41_05215	91 kDa	Bacteroides dorei	TRUE	FALSE	TRUE	FALSE	gi|922838900	hypothetical protein IY41_05215 [Bacteroides dorei]	2.1	96.07	8512	5712	0	0	0	0	0	0	0	1216	14180	13380	0	0	0	0	0	0	11260	0	0	0	1	8	1	TMT6plex	90994	NA	NA	NA	NA	NA	NA	NA	NA	NA	NA
0.259206	gi|495109808	hypothetical protein	107.77	Bacteroides dorei	TRUE	FALSE	FALSE	TRUE	gi|495109808	hypothetical protein [Bacteroides dorei]_x0001_gi|212664675|gb|EEB25247.1| hypothetical protein BACDOR_02237 [Bacteroides dorei DSM 17855]	8.68	88.53	0	0	834	50430	1324	48640	7536	0	0	0	0	0	0	0	0	0	0	0	0	4112	924	0	1	13	1	TMT6plex	107770	NA	NA	NA	NA	NA	NA	NA	NA	NA	NA
0.270835	gi|740827343	hypothetical protein	55.19	Bacteroides dorei	FALSE	FALSE	FALSE	TRUE	NA	NA	NA	NA	NA	NA	NA	NA	NA	NA	NA	NA	NA	NA	NA	NA	NA	NA	NA	NA	NA	NA	NA	NA	NA	NA	NA	NA	NA	NA	NA	NA	NA	NA	NA	NA	NA	NA	NA	NA	NA
0.287012	gi|740826361	alpha-mannosidase	82.278	Bacteroides dorei	FALSE	FALSE	FALSE	TRUE	NA	NA	NA	NA	NA	NA	NA	NA	NA	NA	NA	NA	NA	NA	NA	NA	NA	NA	NA	NA	NA	NA	NA	NA	NA	NA	NA	NA	NA	NA	NA	NA	NA	NA	NA	NA	NA	NA	NA	NA	NA
0.291942	gi|740822226	starch-binding protein	71.555	Bacteroides dorei	FALSE	FALSE	FALSE	TRUE	NA	NA	NA	NA	NA	NA	NA	NA	NA	NA	NA	NA	NA	NA	NA	NA	NA	NA	NA	NA	NA	NA	NA	NA	NA	NA	NA	NA	NA	NA	NA	NA	NA	NA	NA	NA	NA	NA	NA	NA	NA
0.300405	gi|740823640	amidohydrolase	28.446	Bacteroides dorei	FALSE	FALSE	FALSE	TRUE	NA	NA	NA	NA	NA	NA	NA	NA	NA	NA	NA	NA	NA	NA	NA	NA	NA	NA	NA	NA	NA	NA	NA	NA	NA	NA	NA	NA	NA	NA	NA	NA	NA	NA	NA	NA	NA	NA	NA	NA	NA
0.355703	gi|740819497	histidine--tRNA ligase	50.328	Bacteroides dorei	FALSE	FALSE	FALSE	TRUE	NA	NA	NA	NA	NA	NA	NA	NA	NA	NA	NA	NA	NA	NA	NA	NA	NA	NA	NA	NA	NA	NA	NA	NA	NA	NA	NA	NA	NA	NA	NA	NA	NA	NA	NA	NA	NA	NA	NA	NA	NA
0.400397	gi|740820886	membrane protein	115.58	Bacteroides dorei	FALSE	FALSE	FALSE	TRUE	NA	NA	NA	NA	NA	NA	NA	NA	NA	NA	NA	NA	NA	NA	NA	NA	NA	NA	NA	NA	NA	NA	NA	NA	NA	NA	NA	NA	NA	NA	NA	NA	NA	NA	NA	NA	NA	NA	NA	NA	NA
0.490546	gi|495109638	hypothetical protein, partial	95.132	Bacteroides dorei	FALSE	FALSE	FALSE	TRUE	NA	NA	NA	NA	NA	NA	NA	NA	NA	NA	NA	NA	NA	NA	NA	NA	NA	NA	NA	NA	NA	NA	NA	NA	NA	NA	NA	NA	NA	NA	NA	NA	NA	NA	NA	NA	NA	NA	NA	NA	NA
0.53888	gi|495108197	alpha-1,3/4-fucosidase	70 kDa	Bacteroides dorei	FALSE	FALSE	TRUE	FALSE	NA	NA	NA	NA	NA	NA	NA	NA	NA	NA	NA	NA	NA	NA	NA	NA	NA	NA	NA	NA	NA	NA	NA	NA	NA	NA	NA	NA	NA	NA	NA	NA	NA	NA	NA	NA	NA	NA	NA	NA	NA
0.554524	gi|696361464	aminopeptidase	45.996	Bacteroides dorei	FALSE	FALSE	FALSE	TRUE	NA	NA	NA	NA	NA	NA	NA	NA	NA	NA	NA	NA	NA	NA	NA	NA	NA	NA	NA	NA	NA	NA	NA	NA	NA	NA	NA	NA	NA	NA	NA	NA	NA	NA	NA	NA	NA	NA	NA	NA	NA
0.576896	gi|740826341	alpha-1,3/4-fucosidase	69.744	Bacteroides dorei	FALSE	FALSE	FALSE	TRUE	NA	NA	NA	NA	NA	NA	NA	NA	NA	NA	NA	NA	NA	NA	NA	NA	NA	NA	NA	NA	NA	NA	NA	NA	NA	NA	NA	NA	NA	NA	NA	NA	NA	NA	NA	NA	NA	NA	NA	NA	NA
0.582554	gi|740823665	galactose mutarotase	40 kDa	Bacteroides dorei	FALSE	FALSE	TRUE	FALSE	NA	NA	NA	NA	NA	NA	NA	NA	NA	NA	NA	NA	NA	NA	NA	NA	NA	NA	NA	NA	NA	NA	NA	NA	NA	NA	NA	NA	NA	NA	NA	NA	NA	NA	NA	NA	NA	NA	NA	NA	NA
0.642158	gi|740823200	hypothetical protein	91.023	Bacteroides dorei	TRUE	FALSE	FALSE	TRUE	gi|740823200	hypothetical protein [Bacteroides dorei]_x0001_gi|671709583|gb|AII61856.1| hypothetical protein EL88_01040 [Bacteroides dorei]	2.1	96.07	8512	5712	0	0	0	0	0	0	0	1216	14180	13380	0	0	0	0	0	0	11260	0	0	0	1	8	1	TMT6plex	91024	NA	NA	NA	NA	NA	NA	NA	NA	NA	NA
0.659316	gi|740823134	hypothetical protein	106.97	Bacteroides dorei	FALSE	FALSE	FALSE	TRUE	NA	NA	NA	NA	NA	NA	NA	NA	NA	NA	NA	NA	NA	NA	NA	NA	NA	NA	NA	NA	NA	NA	NA	NA	NA	NA	NA	NA	NA	NA	NA	NA	NA	NA	NA	NA	NA	NA	NA	NA	NA
0.685366	gi|740821621	GMP synthase	48.335	Bacteroides dorei	FALSE	FALSE	FALSE	TRUE	NA	NA	NA	NA	NA	NA	NA	NA	NA	NA	NA	NA	NA	NA	NA	NA	NA	NA	NA	NA	NA	NA	NA	NA	NA	NA	NA	NA	NA	NA	NA	NA	NA	NA	NA	NA	NA	NA	NA	NA	NA
10	gi|740821604	alpha-glucan phosphorylase	98140	Bacteroides dorei	TRUE	FALSE	FALSE	FALSE	gi|740821604	alpha-glucan phosphorylase [Bacteroides dorei]_x0001_gi|671717272|gb|AII69544.1| alpha-glucan phosphorylase [Bacteroides dorei]_x0001_gi|922841348|gb|ALA75388.1| alpha-glucan phosphorylase [Bacteroides dorei]	27.14	146.37	3812	25100	3960	1120	5500	11980	11360	5088	11940	70590	21470	45440	41660	12760	628	5256	24220	17940	63490	26210	44350	42080	2	22	2	TMT6plex	98140	NA	NA	NA	NA	NA	NA	NA	NA	NA	NA
10	gi|495115877	aminoacyl-histidine dipeptidase	53243	Bacteroides dorei	TRUE	FALSE	FALSE	FALSE	gi|495115877	aminoacyl-histidine dipeptidase [Bacteroides dorei]_x0001_gi|229437406|gb|EEO47483.1| Xaa-His dipeptidase [Bacteroides dorei 5_1_36/D4]_x0001_gi|392639585|gb|EIY33401.1| aminoacyl-histidine dipeptidase [Bacteroides dorei CL03T12C01]_x0001_...	8.64	102.02	0	0	0	0	0	0	0	0	968	0	0	0	0	0	0	0	4704	3696	0	0	0	9344	2	6	1	TMT6plex	53243	NA	NA	NA	NA	NA	NA	NA	NA	NA	NA
10	gi|495115222	glucosamine-6-phosphate deaminase	74774	Bacteroides dorei	TRUE	FALSE	FALSE	FALSE	gi|495115222	glucosamine-6-phosphate deaminase [Bacteroides dorei]_x0001_gi|229435011|gb|EEO45088.1| glucosamine-6-phosphate deaminase-like protein [Bacteroides dorei 5_1_36/D4]	9.24	78.67	4352	8224	3552	6112	4464	0	0	0	0	2592	3320	3168	22720	13630	0	0	0	0	48900	25280	0	0	1	7	1	TMT6plex	74774	NA	NA	NA	NA	NA	NA	NA	NA	NA	NA
10	gi|740822173	glucosamine-6-phosphate deaminase	74726	Bacteroides dorei	TRUE	FALSE	FALSE	FALSE	gi|740822173	glucosamine-6-phosphate deaminase [Bacteroides dorei]_x0001_gi|671717883|gb|AII70155.1| glucosamine-6-phosphate deaminase [Bacteroides dorei]_x0001_gi|922841828|gb|ALA75868.1| glucosamine-6-phosphate deaminase [Bacteroides dorei]	9.24	78.67	4352	8224	3552	6112	4464	0	0	0	0	2592	3320	3168	22720	13630	0	0	0	0	48900	25280	0	0	1	7	1	TMT6plex	74726	NA	NA	NA	NA	NA	NA	NA	NA	NA	NA
10	gi|495117010	hypothetical protein	91067	Bacteroides dorei	TRUE	FALSE	FALSE	FALSE	gi|495117010	hypothetical protein [Bacteroides dorei]_x0001_gi|229438118|gb|EEO48195.1| hypothetical protein BSEG_04336 [Bacteroides dorei 5_1_36/D4]	2.1	96.07	8512	5712	0	0	0	0	0	0	0	1216	14180	13380	0	0	0	0	0	0	11260	0	0	0	1	8	1	TMT6plex	91067	NA	NA	NA	NA	NA	NA	NA	NA	NA	NA
10	gi|495123203	hypothetical protein	110705	Bacteroides dorei	TRUE	FALSE	FALSE	FALSE	gi|495123203	hypothetical protein [Bacteroides dorei]_x0001_gi|392630342|gb|EIY24335.1| hypothetical protein HMPREF1063_02916 [Bacteroides dorei CL02T00C15]_x0001_gi|392641977|gb|EIY35749.1| hypothetical protein HMPREF1064_01684 [Bacteroides dore...	9.19	180.39	60660	93810	10110	8352	21170	20510	35080	148300	170000	237500	412600	423100	47490	28290	16830	75070	123800	296100	313300	74620	76610	222900	16	30	17	Carbamidomethylation; TMT6plex; Deamidation (NQ)	110705	NA	NA	NA	NA	NA	NA	NA	NA	NA	NA
10	gi|495122843	hypothetical protein	91022	Bacteroides dorei	TRUE	FALSE	FALSE	FALSE	gi|495122843	hypothetical protein [Bacteroides dorei]_x0001_gi|392630998|gb|EIY24977.1| hypothetical protein HMPREF1063_02687 [Bacteroides dorei CL02T00C15]_x0001_gi|392642711|gb|EIY36474.1| hypothetical protein HMPREF1064_01438 [Bacteroides dore...	2.1	96.07	8512	5712	0	0	0	0	0	0	0	1216	14180	13380	0	0	0	0	0	0	11260	0	0	0	1	8	1	TMT6plex	91022	NA	NA	NA	NA	NA	NA	NA	NA	NA	NA
10	gi|495130210	hypothetical protein	89632	Bacteroides dorei	TRUE	FALSE	FALSE	FALSE	gi|495130210	hypothetical protein [Bacteroides dorei]_x0001_gi|392643088|gb|EIY36846.1| hypothetical protein HMPREF1065_02763 [Bacteroides dorei CL03T12C01]_x0001_gi|1026627561|gb|AND18767.1| hypothetical protein ABI39_04415 [Bacteroides dorei CL...	70.46	129.76	37240	49150	0	0	0	9620	30300	29630	43010	253800	60760	218800	0	0	3034	87460	227000	403400	185800	0	77490	177500	7	17	7	TMT6plex; Deamidation (NQ)	89632	NA	NA	NA	NA	NA	NA	NA	NA	NA	NA
10	gi|495129936	hypothetical protein	110777	Bacteroides dorei	TRUE	FALSE	FALSE	FALSE	gi|495129936	hypothetical protein [Bacteroides dorei]_x0001_gi|392643646|gb|EIY37395.1| hypothetical protein HMPREF1065_02421 [Bacteroides dorei CL03T12C01]_x0001_gi|1026627841|gb|AND19047.1| hypothetical protein ABI39_06035 [Bacteroides dorei CL...	9.19	180.39	60660	93810	10110	8352	21170	20510	35080	148300	170000	237500	412600	423100	47490	28290	16830	75070	123800	296100	313300	74620	76610	222900	16	30	17	Carbamidomethylation; TMT6plex; Deamidation (NQ)	110777	NA	NA	NA	NA	NA	NA	NA	NA	NA	NA
10	gi|740823256	hypothetical protein	89250	Bacteroides dorei	TRUE	FALSE	FALSE	FALSE	gi|740823256	hypothetical protein [Bacteroides dorei]_x0001_gi|671709646|gb|AII61919.1| hypothetical protein EL88_01375 [Bacteroides dorei]	64.8	157.84	199500	1702000	63220	35250	17340	83140	6064	23490	29310	42400	47540	122900	2626	5704	1152	950	17860	21950	214600	81220	49020	63100	15	31	17	TMT6plex; Deamidation (NQ)	89250	NA	NA	NA	NA	NA	NA	NA	NA	NA	NA
10	gi|740826817	hypothetical protein	110471	Bacteroides dorei	TRUE	FALSE	FALSE	FALSE	gi|740826817	hypothetical protein [Bacteroides dorei]_x0001_gi|671713887|gb|AII66160.1| hypothetical protein EL88_24725 [Bacteroides dorei]	9.19	180.39	60660	93810	10110	8352	21170	20510	35080	148300	170000	237500	412600	423100	47490	28290	16830	75070	123800	296100	313300	74620	76610	222900	16	30	17	Carbamidomethylation; TMT6plex; Deamidation (NQ)	110471	NA	NA	NA	NA	NA	NA	NA	NA	NA	NA
10	gi|740819981	hypothetical protein	110647	Bacteroides dorei	TRUE	FALSE	FALSE	FALSE	gi|740819981	hypothetical protein [Bacteroides dorei]_x0001_gi|671715057|gb|AII67329.1| hypothetical protein GV66_06230 [Bacteroides dorei]_x0001_gi|922839130|gb|ALA73170.1| hypothetical protein IY41_06555 [Bacteroides dorei]	9.19	180.39	60660	93810	10110	8352	21170	20510	35080	148300	170000	237500	412600	423100	47490	28290	16830	75070	123800	296100	313300	74620	76610	222900	16	30	17	Carbamidomethylation; TMT6plex; Deamidation (NQ)	110647	NA	NA	NA	NA	NA	NA	NA	NA	NA	NA
10	gi|696376289	phosphoglycerate kinase	44051	Bacteroides dorei	TRUE	FALSE	FALSE	FALSE	gi|696376289	phosphoglycerate kinase [Bacteroides dorei]_x0001_gi|1026628621|gb|AND19827.1| phosphoglycerate kinase [Bacteroides dorei CL03T12C01]	8.69	126.55	0	632	0	0	0	0	0	0	0	12960	950	1424	0	0	0	0	0	0	8320	0	0	0	2	22	1	TMT6plex	44051	NA	NA	NA	NA	NA	NA	NA	NA	NA	NA
0.00214021	gi|345455460	Hsp20/alpha crystallin family protein	17 kDa	Bacteroides dorei 5_1_36/D4	TRUE	FALSE	TRUE	FALSE	gi|345455460	Hsp20/alpha crystallin family protein [Bacteroides dorei 5_1_36/D4]_x0001_gi|524388344|emb|CDB36588.1| uncharacterized protein BN543_01311 [Bacteroides dorei CAG:222]	8.61	84.52	0	0	505	0	0	0	0	0	0	0	0	0	17280	9088	0	0	0	0	0	8048	0	0	5	5	1	TMT6plex	16792	NA	NA	NA	NA	NA	NA	NA	NA	NA	NA
0.00386599	gi|345455867	inositol-3-phosphate synthase	48.467	Bacteroides dorei 5_1_36/D4	FALSE	FALSE	FALSE	TRUE	NA	NA	NA	NA	NA	NA	NA	NA	NA	NA	NA	NA	NA	NA	NA	NA	NA	NA	NA	NA	NA	NA	NA	NA	NA	NA	NA	NA	NA	NA	NA	NA	NA	NA	NA	NA	NA	NA	NA	NA	NA
0.0357281	gi|345455479	peptidase M16 inactive domain protein	105 kDa	Bacteroides dorei 5_1_36/D4	FALSE	FALSE	TRUE	FALSE	NA	NA	NA	NA	NA	NA	NA	NA	NA	NA	NA	NA	NA	NA	NA	NA	NA	NA	NA	NA	NA	NA	NA	NA	NA	NA	NA	NA	NA	NA	NA	NA	NA	NA	NA	NA	NA	NA	NA	NA	NA
0.0614759	gi|345456183	TonB-linked outer membrane protein, SusC/RagA family	119 kDa	Bacteroides dorei 5_1_36/D4	FALSE	FALSE	TRUE	FALSE	NA	NA	NA	NA	NA	NA	NA	NA	NA	NA	NA	NA	NA	NA	NA	NA	NA	NA	NA	NA	NA	NA	NA	NA	NA	NA	NA	NA	NA	NA	NA	NA	NA	NA	NA	NA	NA	NA	NA	NA	NA
10	gi|345455421	phosphoglycerate kinase	43892	Bacteroides dorei 5_1_36/D4	TRUE	FALSE	FALSE	FALSE	gi|345455421	phosphoglycerate kinase [Bacteroides dorei 5_1_36/D4]_x0001_gi|392635863|gb|EIY29755.1| phosphoglycerate kinase [Bacteroides dorei CL02T00C15]_x0001_gi|392643965|gb|EIY37710.1| phosphoglycerate kinase [Bacteroides dorei CL02T12C06]_x0001_gi|524...	8.69	126.55	0	632	0	0	0	0	0	0	0	12960	950	1424	0	0	0	0	0	0	8320	0	0	0	2	22	1	TMT6plex	43892	NA	NA	NA	NA	NA	NA	NA	NA	NA	NA
9.56e-16	gi|524388169	uncharacterized protein BN543_01426	111 kDa	Bacteroides dorei CAG:222	TRUE	FALSE	TRUE	FALSE	gi|524388169	uncharacterized protein BN543_01426 [Bacteroides dorei CAG:222]	9.19	180.39	60660	93810	10110	8352	21170	20510	35080	148300	170000	237500	412600	423100	47490	28290	16830	75070	123800	296100	313300	74620	76610	222900	16	30	17	Carbamidomethylation; TMT6plex; Deamidation (NQ)	110732	NA	NA	NA	NA	NA	NA	NA	NA	NA	NA
7.64e-05	gi|524386519	uncharacterized protein BN543_02847	87 kDa	Bacteroides dorei CAG:222	TRUE	FALSE	TRUE	FALSE	gi|524386519	uncharacterized protein BN543_02847 [Bacteroides dorei CAG:222]	3.93	89.35	2920	17410	704	3880	11150	0	0	7684	16330	4384	8864	6208	32380	20340	0	0	26340	20700	9728	18320	0	25700	2	10	2	TMT6plex	86874	NA	NA	NA	NA	NA	NA	NA	NA	NA	NA
0.000133852	gi|524388146	putative uncharacterized protein	63 kDa	Bacteroides dorei CAG:222	FALSE	FALSE	TRUE	FALSE	NA	NA	NA	NA	NA	NA	NA	NA	NA	NA	NA	NA	NA	NA	NA	NA	NA	NA	NA	NA	NA	NA	NA	NA	NA	NA	NA	NA	NA	NA	NA	NA	NA	NA	NA	NA	NA	NA	NA	NA	NA
0.00121123	gi|524386516	uncharacterized protein BN543_02844	25.181	Bacteroides dorei CAG:222	FALSE	FALSE	TRUE	TRUE	NA	NA	NA	NA	NA	NA	NA	NA	NA	NA	NA	NA	NA	NA	NA	NA	NA	NA	NA	NA	NA	NA	NA	NA	NA	NA	NA	NA	NA	NA	NA	NA	NA	NA	NA	NA	NA	NA	NA	NA	NA
0.00339073	gi|524387787	glycoside hydrolase family 57 protein	53.249	Bacteroides dorei CAG:222	FALSE	FALSE	TRUE	TRUE	NA	NA	NA	NA	NA	NA	NA	NA	NA	NA	NA	NA	NA	NA	NA	NA	NA	NA	NA	NA	NA	NA	NA	NA	NA	NA	NA	NA	NA	NA	NA	NA	NA	NA	NA	NA	NA	NA	NA	NA	NA
0.0163551	gi|524387534	putative uncharacterized protein	47 kDa	Bacteroides dorei CAG:222	FALSE	FALSE	TRUE	FALSE	NA	NA	NA	NA	NA	NA	NA	NA	NA	NA	NA	NA	NA	NA	NA	NA	NA	NA	NA	NA	NA	NA	NA	NA	NA	NA	NA	NA	NA	NA	NA	NA	NA	NA	NA	NA	NA	NA	NA	NA	NA
0.0286124	gi|524388091	uncharacterized protein BN543_01533	75 kDa	Bacteroides dorei CAG:222	FALSE	FALSE	TRUE	FALSE	NA	NA	NA	NA	NA	NA	NA	NA	NA	NA	NA	NA	NA	NA	NA	NA	NA	NA	NA	NA	NA	NA	NA	NA	NA	NA	NA	NA	NA	NA	NA	NA	NA	NA	NA	NA	NA	NA	NA	NA	NA
0.031205	gi|524386237	uncharacterized protein BN543_00432	33.204	Bacteroides dorei CAG:222	FALSE	FALSE	FALSE	TRUE	NA	NA	NA	NA	NA	NA	NA	NA	NA	NA	NA	NA	NA	NA	NA	NA	NA	NA	NA	NA	NA	NA	NA	NA	NA	NA	NA	NA	NA	NA	NA	NA	NA	NA	NA	NA	NA	NA	NA	NA	NA
0.0369647	gi|524387854	phosphoserine aminotransferase	44 kDa	Bacteroides dorei CAG:222	FALSE	FALSE	TRUE	FALSE	NA	NA	NA	NA	NA	NA	NA	NA	NA	NA	NA	NA	NA	NA	NA	NA	NA	NA	NA	NA	NA	NA	NA	NA	NA	NA	NA	NA	NA	NA	NA	NA	NA	NA	NA	NA	NA	NA	NA	NA	NA
0.0782346	gi|524386464	putative uncharacterized protein	80 kDa	Bacteroides dorei CAG:222	FALSE	FALSE	TRUE	FALSE	NA	NA	NA	NA	NA	NA	NA	NA	NA	NA	NA	NA	NA	NA	NA	NA	NA	NA	NA	NA	NA	NA	NA	NA	NA	NA	NA	NA	NA	NA	NA	NA	NA	NA	NA	NA	NA	NA	NA	NA	NA
0.133688	gi|524387469	methionine--tRNA ligase	78 kDa	Bacteroides dorei CAG:222	FALSE	FALSE	TRUE	FALSE	NA	NA	NA	NA	NA	NA	NA	NA	NA	NA	NA	NA	NA	NA	NA	NA	NA	NA	NA	NA	NA	NA	NA	NA	NA	NA	NA	NA	NA	NA	NA	NA	NA	NA	NA	NA	NA	NA	NA	NA	NA
0.168284	gi|524387737	dihydroorotate dehydrogenase	32 kDa	Bacteroides dorei CAG:222	FALSE	FALSE	TRUE	FALSE	NA	NA	NA	NA	NA	NA	NA	NA	NA	NA	NA	NA	NA	NA	NA	NA	NA	NA	NA	NA	NA	NA	NA	NA	NA	NA	NA	NA	NA	NA	NA	NA	NA	NA	NA	NA	NA	NA	NA	NA	NA
0.22743	gi|524385829	diaminopimelate dehydrogenase	32 kDa	Bacteroides dorei CAG:222	FALSE	FALSE	TRUE	FALSE	NA	NA	NA	NA	NA	NA	NA	NA	NA	NA	NA	NA	NA	NA	NA	NA	NA	NA	NA	NA	NA	NA	NA	NA	NA	NA	NA	NA	NA	NA	NA	NA	NA	NA	NA	NA	NA	NA	NA	NA	NA
0.0167594	gi|392634133	SusC/RagA family TonB-linked outer membrane protein	114 kDa	Bacteroides dorei CL02T12C06	TRUE	TRUE	TRUE	FALSE	gi|392634133	SusC/RagA family TonB-linked outer membrane protein [Bacteroides dorei CL02T12C06]	1.83	82.35	9696	75780	0	0	0	0	0	574	3512	23550	24960	43010	0	0	0	0	8352	14370	24380	0	0	4336	1	5	2	Carbamidomethylation; TMT6plex	114205	gi|392634133	-1.32916	1.63691	0	0	0	0	0	-2.92139	-0.305788
0.0191319	gi|392631303	SusC/RagA family TonB-linked outer membrane protein	117.71	Bacteroides dorei CL02T12C06	FALSE	FALSE	TRUE	TRUE	NA	NA	NA	NA	NA	NA	NA	NA	NA	NA	NA	NA	NA	NA	NA	NA	NA	NA	NA	NA	NA	NA	NA	NA	NA	NA	NA	NA	NA	NA	NA	NA	NA	NA	NA	NA	NA	NA	NA	NA	NA
0.000126057	gi|392645810	hypothetical protein HMPREF1065_01509	75.029	Bacteroides dorei CL03T12C01	FALSE	FALSE	FALSE	TRUE	NA	NA	NA	NA	NA	NA	NA	NA	NA	NA	NA	NA	NA	NA	NA	NA	NA	NA	NA	NA	NA	NA	NA	NA	NA	NA	NA	NA	NA	NA	NA	NA	NA	NA	NA	NA	NA	NA	NA	NA	NA
0.0255606	gi|392640636	efflux transporter, RND family, MFP subunit	43.451	Bacteroides dorei CL03T12C01	FALSE	FALSE	TRUE	TRUE	NA	NA	NA	NA	NA	NA	NA	NA	NA	NA	NA	NA	NA	NA	NA	NA	NA	NA	NA	NA	NA	NA	NA	NA	NA	NA	NA	NA	NA	NA	NA	NA	NA	NA	NA	NA	NA	NA	NA	NA	NA
10	gi|392647404	hypothetical protein HMPREF1065_00732	75952	Bacteroides dorei CL03T12C01	TRUE	FALSE	FALSE	FALSE	gi|392647404	hypothetical protein HMPREF1065_00732 [Bacteroides dorei CL03T12C01]	8.57	91.43	0	0	0	0	1152	0	0	0	0	0	0	0	8160	3424	0	0	0	0	0	4464	0	0	2	12	1	TMT6plex	75952	NA	NA	NA	NA	NA	NA	NA	NA	NA	NA
10	gi|392645714	phosphoglycerate kinase	43920	Bacteroides dorei CL03T12C01	TRUE	FALSE	FALSE	FALSE	gi|392645714	phosphoglycerate kinase [Bacteroides dorei CL03T12C01]	8.69	126.55	0	632	0	0	0	0	0	0	0	12960	950	1424	0	0	0	0	0	0	8320	0	0	0	2	22	1	TMT6plex	43920	NA	NA	NA	NA	NA	NA	NA	NA	NA	NA
4.40971e-06	gi|212665750	TonB-linked outer membrane protein, SusC/RagA family, partial	108.19	Bacteroides dorei DSM 17855	FALSE	FALSE	FALSE	TRUE	NA	NA	NA	NA	NA	NA	NA	NA	NA	NA	NA	NA	NA	NA	NA	NA	NA	NA	NA	NA	NA	NA	NA	NA	NA	NA	NA	NA	NA	NA	NA	NA	NA	NA	NA	NA	NA	NA	NA	NA	NA
0.000308746	gi|212665582	peptidase T	46 kDa	Bacteroides dorei DSM 17855	FALSE	FALSE	TRUE	FALSE	NA	NA	NA	NA	NA	NA	NA	NA	NA	NA	NA	NA	NA	NA	NA	NA	NA	NA	NA	NA	NA	NA	NA	NA	NA	NA	NA	NA	NA	NA	NA	NA	NA	NA	NA	NA	NA	NA	NA	NA	NA
0.00104262	gi|212664713	hypothetical protein BACDOR_02275	49.414	Bacteroides dorei DSM 17855	FALSE	FALSE	TRUE	TRUE	NA	NA	NA	NA	NA	NA	NA	NA	NA	NA	NA	NA	NA	NA	NA	NA	NA	NA	NA	NA	NA	NA	NA	NA	NA	NA	NA	NA	NA	NA	NA	NA	NA	NA	NA	NA	NA	NA	NA	NA	NA
0.00245695	gi|212663754	hydrolyase, tartrate beta subunit/fumarate domain protein, Fe-S type	59.215	Bacteroides dorei DSM 17855	TRUE	FALSE	TRUE	TRUE	gi|212663754	hydrolyase tartrate beta subunit/fumarate domain protein Fe-S type [Bacteroides dorei DSM 17855]	1.71	129.5	2128	71040	0	4464	5920	0	0	0	0	59260	15970	20540	25090	5728	0	0	0	0	49150	17220	0	0	2	19	1	TMT6plex	59216	NA	NA	NA	NA	NA	NA	NA	NA	NA	NA
0.00281103	gi|212663403	oxidoreductase, NAD-binding domain protein	56.275	Bacteroides dorei DSM 17855	FALSE	FALSE	FALSE	TRUE	NA	NA	NA	NA	NA	NA	NA	NA	NA	NA	NA	NA	NA	NA	NA	NA	NA	NA	NA	NA	NA	NA	NA	NA	NA	NA	NA	NA	NA	NA	NA	NA	NA	NA	NA	NA	NA	NA	NA	NA	NA
0.00727198	gi|212662469	DNA polymerase III, beta subunit	37.514	Bacteroides dorei DSM 17855	FALSE	FALSE	TRUE	TRUE	NA	NA	NA	NA	NA	NA	NA	NA	NA	NA	NA	NA	NA	NA	NA	NA	NA	NA	NA	NA	NA	NA	NA	NA	NA	NA	NA	NA	NA	NA	NA	NA	NA	NA	NA	NA	NA	NA	NA	NA	NA
0.0105345	gi|212663398	peptidase family M13	79 kDa	Bacteroides dorei DSM 17855	FALSE	FALSE	TRUE	FALSE	NA	NA	NA	NA	NA	NA	NA	NA	NA	NA	NA	NA	NA	NA	NA	NA	NA	NA	NA	NA	NA	NA	NA	NA	NA	NA	NA	NA	NA	NA	NA	NA	NA	NA	NA	NA	NA	NA	NA	NA	NA
0.0111138	gi|212664728	hypothetical protein BACDOR_02290, partial	89 kDa	Bacteroides dorei DSM 17855	TRUE	TRUE	TRUE	FALSE	gi|212664728	hypothetical protein BACDOR_02290 partial [Bacteroides dorei DSM 17855]	70.46	129.76	37240	49150	0	0	0	9620	30300	29630	43010	253800	60760	218800	0	0	3034	87460	227000	403400	185800	0	77490	177500	7	17	7	TMT6plex; Deamidation (NQ)	89083	gi|212664728	-2.32193	-1.91594	0	0	0	-3.01159	-1.35476	-2.59075	-2.04692
0.0243148	gi|212662477	starch synthase catalytic domain protein	33 kDa	Bacteroides dorei DSM 17855	FALSE	FALSE	TRUE	FALSE	NA	NA	NA	NA	NA	NA	NA	NA	NA	NA	NA	NA	NA	NA	NA	NA	NA	NA	NA	NA	NA	NA	NA	NA	NA	NA	NA	NA	NA	NA	NA	NA	NA	NA	NA	NA	NA	NA	NA	NA	NA
0.0244066	gi|212666708	efflux transporter, outer membrane factor lipoprotein, NodT family	51 kDa	Bacteroides dorei DSM 17855	FALSE	FALSE	TRUE	FALSE	NA	NA	NA	NA	NA	NA	NA	NA	NA	NA	NA	NA	NA	NA	NA	NA	NA	NA	NA	NA	NA	NA	NA	NA	NA	NA	NA	NA	NA	NA	NA	NA	NA	NA	NA	NA	NA	NA	NA	NA	NA
0.0435803	gi|212664705	2,3-bisphosphoglycerate-independent phosphoglycerate mutase	58 kDa	Bacteroides dorei DSM 17855	FALSE	FALSE	TRUE	FALSE	NA	NA	NA	NA	NA	NA	NA	NA	NA	NA	NA	NA	NA	NA	NA	NA	NA	NA	NA	NA	NA	NA	NA	NA	NA	NA	NA	NA	NA	NA	NA	NA	NA	NA	NA	NA	NA	NA	NA	NA	NA
0.0585414	gi|212666851	histidine--tRNA ligase	52 kDa	Bacteroides dorei DSM 17855	FALSE	FALSE	TRUE	FALSE	NA	NA	NA	NA	NA	NA	NA	NA	NA	NA	NA	NA	NA	NA	NA	NA	NA	NA	NA	NA	NA	NA	NA	NA	NA	NA	NA	NA	NA	NA	NA	NA	NA	NA	NA	NA	NA	NA	NA	NA	NA
0.0827841	gi|212666683	kinase, PfkB family	33 kDa	Bacteroides dorei DSM 17855	FALSE	FALSE	TRUE	FALSE	NA	NA	NA	NA	NA	NA	NA	NA	NA	NA	NA	NA	NA	NA	NA	NA	NA	NA	NA	NA	NA	NA	NA	NA	NA	NA	NA	NA	NA	NA	NA	NA	NA	NA	NA	NA	NA	NA	NA	NA	NA
0.085777	gi|212662977	dihydroxy-acid dehydratase	62 kDa	Bacteroides dorei DSM 17855	FALSE	FALSE	TRUE	FALSE	NA	NA	NA	NA	NA	NA	NA	NA	NA	NA	NA	NA	NA	NA	NA	NA	NA	NA	NA	NA	NA	NA	NA	NA	NA	NA	NA	NA	NA	NA	NA	NA	NA	NA	NA	NA	NA	NA	NA	NA	NA
0.0884394	gi|212663107	inositol-3-phosphate synthase	50 kDa	Bacteroides dorei DSM 17855	FALSE	FALSE	TRUE	FALSE	NA	NA	NA	NA	NA	NA	NA	NA	NA	NA	NA	NA	NA	NA	NA	NA	NA	NA	NA	NA	NA	NA	NA	NA	NA	NA	NA	NA	NA	NA	NA	NA	NA	NA	NA	NA	NA	NA	NA	NA	NA
0.105336	gi|212666414	N-acetylglucosamine-6-phosphate deacetylase	48 kDa	Bacteroides dorei DSM 17855	FALSE	FALSE	TRUE	FALSE	NA	NA	NA	NA	NA	NA	NA	NA	NA	NA	NA	NA	NA	NA	NA	NA	NA	NA	NA	NA	NA	NA	NA	NA	NA	NA	NA	NA	NA	NA	NA	NA	NA	NA	NA	NA	NA	NA	NA	NA	NA
0.128982	gi|212664229	pyruvate, phosphate dikinase	102 kDa	Bacteroides dorei DSM 17855	FALSE	FALSE	TRUE	FALSE	NA	NA	NA	NA	NA	NA	NA	NA	NA	NA	NA	NA	NA	NA	NA	NA	NA	NA	NA	NA	NA	NA	NA	NA	NA	NA	NA	NA	NA	NA	NA	NA	NA	NA	NA	NA	NA	NA	NA	NA	NA
0.162006	gi|212666215	hypothetical protein BACDOR_00473	41.924	Bacteroides dorei DSM 17855	FALSE	FALSE	FALSE	TRUE	NA	NA	NA	NA	NA	NA	NA	NA	NA	NA	NA	NA	NA	NA	NA	NA	NA	NA	NA	NA	NA	NA	NA	NA	NA	NA	NA	NA	NA	NA	NA	NA	NA	NA	NA	NA	NA	NA	NA	NA	NA
0.354267	gi|212664797	hypothetical protein BACDOR_02146, partial	92.648	Bacteroides dorei DSM 17855	FALSE	FALSE	FALSE	TRUE	NA	NA	NA	NA	NA	NA	NA	NA	NA	NA	NA	NA	NA	NA	NA	NA	NA	NA	NA	NA	NA	NA	NA	NA	NA	NA	NA	NA	NA	NA	NA	NA	NA	NA	NA	NA	NA	NA	NA	NA	NA
0.589895	gi|212662950	hypothetical protein BACDOR_03977	29 kDa	Bacteroides dorei DSM 17855	FALSE	FALSE	TRUE	FALSE	NA	NA	NA	NA	NA	NA	NA	NA	NA	NA	NA	NA	NA	NA	NA	NA	NA	NA	NA	NA	NA	NA	NA	NA	NA	NA	NA	NA	NA	NA	NA	NA	NA	NA	NA	NA	NA	NA	NA	NA	NA
10	gi|212666689	fructose-1,6-bisphosphate aldolase, class II	40226	Bacteroides dorei DSM 17855	TRUE	FALSE	FALSE	FALSE	gi|212666689	fructose-1 6-bisphosphate aldolase class II [Bacteroides dorei DSM 17855]_x0001_gi|345455893|gb|EEO48016.2| fructose-1 6-bisphosphate aldolase class II [Bacteroides dorei 5_1_36/D4]_x0001_gi|392622984|gb|EIY17093.1| fructose-1 6-bisphos...	8.73	134.08	1208	6784	0	0	0	0	0	1596	5536	67330	8608	15620	0	0	0	0	36860	27900	10270	0	0	12830	4	19	1	Carbamidomethylation; TMT6plex	40226	NA	NA	NA	NA	NA	NA	NA	NA	NA	NA
10	gi|212664799	hypothetical protein BACDOR_02132, partial	87723	Bacteroides dorei DSM 17855	TRUE	FALSE	FALSE	FALSE	gi|212664799	hypothetical protein BACDOR_02132 partial [Bacteroides dorei DSM 17855]	2.1	96.07	8512	5712	0	0	0	0	0	0	0	1216	14180	13380	0	0	0	0	0	0	11260	0	0	0	1	8	1	TMT6plex	87723	NA	NA	NA	NA	NA	NA	NA	NA	NA	NA
0.298505	gi|490419882	elongation factor P	21 kDa	Bacteroides eggerthii	TRUE	FALSE	TRUE	FALSE	gi|490419882	elongation factor P [Bacteroides eggerthii]_x0001_gi|217985846|gb|EEC52186.1| translation elongation factor P [Bacteroides eggerthii DSM 20697]_x0001_gi|316909110|gb|EFV30790.1| translation elongation factor P [Bacteroides eggerthii ...	2.47	66.23	0	0	29310	11460	9920	0	0	0	0	0	0	0	48510	12830	0	0	0	0	0	50050	0	0	4	2	1	TMT6plex	21237	NA	NA	NA	NA	NA	NA	NA	NA	NA	NA
10	gi|490417626	ferritin	18001	Bacteroides eggerthii	TRUE	FALSE	FALSE	FALSE	gi|490417626	ferritin [Bacteroides eggerthii]_x0001_gi|217987593|gb|EEC53921.1| ferritin [Bacteroides eggerthii DSM 20697]_x0001_gi|316907258|gb|EFV28966.1| ferritin-like domain-containing protein [Bacteroides eggerthii 1_2_48FAA]_x0001_gi|524076479|em...	7.74	69.38	8224	40060	0	0	0	0	0	0	0	2904	1384	2744	0	0	0	0	0	0	4464	0	0	0	6	4	1	Carbamidomethylation; TMT6plex	18001	NA	NA	NA	NA	NA	NA	NA	NA	NA	NA
0.063607	gi|640648563	uronate isomerase	55 kDa	Bacteroides faecichinchillae	FALSE	FALSE	TRUE	FALSE	NA	NA	NA	NA	NA	NA	NA	NA	NA	NA	NA	NA	NA	NA	NA	NA	NA	NA	NA	NA	NA	NA	NA	NA	NA	NA	NA	NA	NA	NA	NA	NA	NA	NA	NA	NA	NA	NA	NA	NA	NA
0.174092	gi|640647619	hypothetical protein	39.187	Bacteroides faecichinchillae	FALSE	FALSE	FALSE	TRUE	NA	NA	NA	NA	NA	NA	NA	NA	NA	NA	NA	NA	NA	NA	NA	NA	NA	NA	NA	NA	NA	NA	NA	NA	NA	NA	NA	NA	NA	NA	NA	NA	NA	NA	NA	NA	NA	NA	NA	NA	NA
10	gi|640649205	molecular chaperone GroES	9710	Bacteroides faecichinchillae	TRUE	FALSE	FALSE	FALSE	gi|640649205	molecular chaperone GroES [Bacteroides faecichinchillae]	8.7	84.6	2968	2880	0	0	0	0	0	0	0	12190	5600	11650	0	0	0	0	0	0	29950	0	0	0	10	4	1	TMT6plex	9710	NA	NA	NA	NA	NA	NA	NA	NA	NA	NA
10	gi|498224767	fructose-bisphosphate aldolase	36483	Bacteroides faecis	TRUE	FALSE	FALSE	FALSE	gi|498224767	fructose-bisphosphate aldolase [Bacteroides faecis]_x0001_gi|933327752|emb|CUP70846.1| fructose-bisphosphate aldolase [Bacteroides thetaiotaomicron]	8.73	133.53	1208	6784	0	0	0	0	0	1596	5536	67330	8608	15620	0	0	0	0	36860	27900	10270	0	0	12830	4	19	1	Carbamidomethylation; TMT6plex	36483	NA	NA	NA	NA	NA	NA	NA	NA	NA	NA
0.0458054	gi|933175499	sulfatase yidJ	62 kDa	Bacteroides finegoldii	FALSE	FALSE	TRUE	FALSE	NA	NA	NA	NA	NA	NA	NA	NA	NA	NA	NA	NA	NA	NA	NA	NA	NA	NA	NA	NA	NA	NA	NA	NA	NA	NA	NA	NA	NA	NA	NA	NA	NA	NA	NA	NA	NA	NA	NA	NA	NA
0.0793028	gi|933173687	GMP synthase	48 kDa	Bacteroides finegoldii	FALSE	FALSE	TRUE	FALSE	NA	NA	NA	NA	NA	NA	NA	NA	NA	NA	NA	NA	NA	NA	NA	NA	NA	NA	NA	NA	NA	NA	NA	NA	NA	NA	NA	NA	NA	NA	NA	NA	NA	NA	NA	NA	NA	NA	NA	NA	NA
0.0829253	gi|496415558	6-phosphofructokinase	35 kDa	Bacteroides fluxus	FALSE	FALSE	TRUE	FALSE	NA	NA	NA	NA	NA	NA	NA	NA	NA	NA	NA	NA	NA	NA	NA	NA	NA	NA	NA	NA	NA	NA	NA	NA	NA	NA	NA	NA	NA	NA	NA	NA	NA	NA	NA	NA	NA	NA	NA	NA	NA
10	gi|496414642	aminopeptidase	45668	Bacteroides fluxus	TRUE	FALSE	FALSE	FALSE	gi|496414642	aminopeptidase [Bacteroides fluxus]_x0001_gi|328533056|gb|EGF59829.1| peptidase C1-like family protein [Bacteroides fluxus YIT 12057]	2.82	83.35	10560	68100	3668	12350	43170	15780	19260	10500	32260	16100	5856	18690	10140	3498	4128	2744	5832	22480	31420	17900	15900	28420	2	5	1	TMT6plex	45668	NA	NA	NA	NA	NA	NA	NA	NA	NA	NA
10	gi|496415336	ferritin	17941	Bacteroides fluxus	TRUE	FALSE	FALSE	FALSE	gi|496415336	ferritin [Bacteroides fluxus]_x0001_gi|328532063|gb|EGF58873.1| ferritin [Bacteroides fluxus YIT 12057]	7.74	69.38	8224	40060	0	0	0	0	0	0	0	2904	1384	2744	0	0	0	0	0	0	4464	0	0	0	6	4	1	Carbamidomethylation; TMT6plex	17941	NA	NA	NA	NA	NA	NA	NA	NA	NA	NA
0.0196613	gi|328531838	hypothetical protein HMPREF9446_01049	22.444	Bacteroides fluxus YIT 12057	FALSE	FALSE	TRUE	TRUE	NA	NA	NA	NA	NA	NA	NA	NA	NA	NA	NA	NA	NA	NA	NA	NA	NA	NA	NA	NA	NA	NA	NA	NA	NA	NA	NA	NA	NA	NA	NA	NA	NA	NA	NA	NA	NA	NA	NA	NA	NA
7.00774e-05	gi|949707715	50S ribosomal protein L1, partial	24.363	Bacteroides fragilis	FALSE	FALSE	FALSE	TRUE	NA	NA	NA	NA	NA	NA	NA	NA	NA	NA	NA	NA	NA	NA	NA	NA	NA	NA	NA	NA	NA	NA	NA	NA	NA	NA	NA	NA	NA	NA	NA	NA	NA	NA	NA	NA	NA	NA	NA	NA	NA
0.0712527	gi|949707170	threonine--tRNA ligase	72.215	Bacteroides fragilis	FALSE	FALSE	FALSE	TRUE	NA	NA	NA	NA	NA	NA	NA	NA	NA	NA	NA	NA	NA	NA	NA	NA	NA	NA	NA	NA	NA	NA	NA	NA	NA	NA	NA	NA	NA	NA	NA	NA	NA	NA	NA	NA	NA	NA	NA	NA	NA
0.267689	gi|896048653	O-acetylhomoserine aminocarboxypropyltransferase	46.423	Bacteroides fragilis	FALSE	FALSE	FALSE	TRUE	NA	NA	NA	NA	NA	NA	NA	NA	NA	NA	NA	NA	NA	NA	NA	NA	NA	NA	NA	NA	NA	NA	NA	NA	NA	NA	NA	NA	NA	NA	NA	NA	NA	NA	NA	NA	NA	NA	NA	NA	NA
0.334353	gi|695464301	glycine--tRNA ligase	59.41	Bacteroides fragilis	FALSE	FALSE	FALSE	TRUE	NA	NA	NA	NA	NA	NA	NA	NA	NA	NA	NA	NA	NA	NA	NA	NA	NA	NA	NA	NA	NA	NA	NA	NA	NA	NA	NA	NA	NA	NA	NA	NA	NA	NA	NA	NA	NA	NA	NA	NA	NA
0.0123949	gi|595918374	hypothetical protein M080_6132	20.902	Bacteroides fragilis str. 3397 T10	FALSE	FALSE	TRUE	TRUE	NA	NA	NA	NA	NA	NA	NA	NA	NA	NA	NA	NA	NA	NA	NA	NA	NA	NA	NA	NA	NA	NA	NA	NA	NA	NA	NA	NA	NA	NA	NA	NA	NA	NA	NA	NA	NA	NA	NA	NA	NA
1.30834e-07	gi|596123638	ferritin	15.511	Bacteroides fragilis str. B1 (UDC16-1)	FALSE	FALSE	TRUE	TRUE	NA	NA	NA	NA	NA	NA	NA	NA	NA	NA	NA	NA	NA	NA	NA	NA	NA	NA	NA	NA	NA	NA	NA	NA	NA	NA	NA	NA	NA	NA	NA	NA	NA	NA	NA	NA	NA	NA	NA	NA	NA
0.0900907	gi|596157285	glycoside hydrolase xylanase family protein	75.104	Bacteroides fragilis str. S6R6	FALSE	FALSE	FALSE	TRUE	NA	NA	NA	NA	NA	NA	NA	NA	NA	NA	NA	NA	NA	NA	NA	NA	NA	NA	NA	NA	NA	NA	NA	NA	NA	NA	NA	NA	NA	NA	NA	NA	NA	NA	NA	NA	NA	NA	NA	NA	NA
0.156838	gi|517495047	rubrerythrin	22 kDa	Bacteroides gallinarum	FALSE	FALSE	TRUE	FALSE	NA	NA	NA	NA	NA	NA	NA	NA	NA	NA	NA	NA	NA	NA	NA	NA	NA	NA	NA	NA	NA	NA	NA	NA	NA	NA	NA	NA	NA	NA	NA	NA	NA	NA	NA	NA	NA	NA	NA	NA	NA
0.0535766	gi|653067006	molecular chaperone HtpG	78 kDa	Bacteroides graminisolvens	FALSE	FALSE	TRUE	FALSE	NA	NA	NA	NA	NA	NA	NA	NA	NA	NA	NA	NA	NA	NA	NA	NA	NA	NA	NA	NA	NA	NA	NA	NA	NA	NA	NA	NA	NA	NA	NA	NA	NA	NA	NA	NA	NA	NA	NA	NA	NA
0.454794	gi|640566516	ATP-dependent Clp protease proteolytic subunit	25 kDa	Bacteroides graminisolvens	FALSE	FALSE	TRUE	FALSE	NA	NA	NA	NA	NA	NA	NA	NA	NA	NA	NA	NA	NA	NA	NA	NA	NA	NA	NA	NA	NA	NA	NA	NA	NA	NA	NA	NA	NA	NA	NA	NA	NA	NA	NA	NA	NA	NA	NA	NA	NA
0.0805188	gi|503313990	electron transfer flavoprotein subunit alpha	37 kDa	Bacteroides helcogenes	FALSE	FALSE	TRUE	FALSE	NA	NA	NA	NA	NA	NA	NA	NA	NA	NA	NA	NA	NA	NA	NA	NA	NA	NA	NA	NA	NA	NA	NA	NA	NA	NA	NA	NA	NA	NA	NA	NA	NA	NA	NA	NA	NA	NA	NA	NA	NA
10	gi|503312526	histone H1	6184	Bacteroides helcogenes	TRUE	FALSE	FALSE	FALSE	gi|503312526	histone H1 [Bacteroides helcogenes]_x0001_gi|319416482|gb|ADV43593.1| hypothetical protein Bache_1588 [Bacteroides helcogenes P 36-108]	1.43	71.1	11810	35970	0	1284	608	0	0	0	0	7760	10240	16830	7824	1616	0	0	0	0	24260	8096	0	0	19	4	1	TMT6plex; Deamidation (NQ)	6184	NA	NA	NA	NA	NA	NA	NA	NA	NA	NA
0.0357353	gi|763293797	hypothetical protein	91.077	Bacteroides intestinalis	FALSE	FALSE	FALSE	TRUE	NA	NA	NA	NA	NA	NA	NA	NA	NA	NA	NA	NA	NA	NA	NA	NA	NA	NA	NA	NA	NA	NA	NA	NA	NA	NA	NA	NA	NA	NA	NA	NA	NA	NA	NA	NA	NA	NA	NA	NA	NA
10	gi|764965396	IMP dehydrogenase	52568	Bacteroides intestinalis	TRUE	FALSE	FALSE	FALSE	gi|764965396	IMP dehydrogenase [Bacteroides intestinalis]	2.28	101.04	4992	11520	7072	11940	37250	8960	16770	28770	34720	6656	4704	10300	24900	3680	1048	1528	57470	41710	10690	28610	21570	53340	3	9	2	TMT6plex	52568	NA	NA	NA	NA	NA	NA	NA	NA	NA	NA
0.0462138	gi|524111630	uncharacterized protein BN711_01123	92 kDa	Bacteroides intestinalis CAG:564	FALSE	FALSE	TRUE	FALSE	NA	NA	NA	NA	NA	NA	NA	NA	NA	NA	NA	NA	NA	NA	NA	NA	NA	NA	NA	NA	NA	NA	NA	NA	NA	NA	NA	NA	NA	NA	NA	NA	NA	NA	NA	NA	NA	NA	NA	NA	NA
1.30834e-07	gi|511024326	hypothetical protein	73.993	Bacteroides massiliensis	FALSE	FALSE	FALSE	TRUE	NA	NA	NA	NA	NA	NA	NA	NA	NA	NA	NA	NA	NA	NA	NA	NA	NA	NA	NA	NA	NA	NA	NA	NA	NA	NA	NA	NA	NA	NA	NA	NA	NA	NA	NA	NA	NA	NA	NA	NA	NA
0.000253627	gi|511022464	hypothetical protein	46.709	Bacteroides massiliensis	FALSE	FALSE	FALSE	TRUE	NA	NA	NA	NA	NA	NA	NA	NA	NA	NA	NA	NA	NA	NA	NA	NA	NA	NA	NA	NA	NA	NA	NA	NA	NA	NA	NA	NA	NA	NA	NA	NA	NA	NA	NA	NA	NA	NA	NA	NA	NA
0.00060132	gi|511021450	hypothetical protein	56.434	Bacteroides massiliensis	FALSE	FALSE	FALSE	TRUE	NA	NA	NA	NA	NA	NA	NA	NA	NA	NA	NA	NA	NA	NA	NA	NA	NA	NA	NA	NA	NA	NA	NA	NA	NA	NA	NA	NA	NA	NA	NA	NA	NA	NA	NA	NA	NA	NA	NA	NA	NA
0.000617327	gi|492741626	hypothetical protein	19.224	Bacteroides massiliensis	FALSE	FALSE	FALSE	TRUE	NA	NA	NA	NA	NA	NA	NA	NA	NA	NA	NA	NA	NA	NA	NA	NA	NA	NA	NA	NA	NA	NA	NA	NA	NA	NA	NA	NA	NA	NA	NA	NA	NA	NA	NA	NA	NA	NA	NA	NA	NA
0.000726477	gi|492741510	glycine cleavage system protein H	14.091	Bacteroides massiliensis	TRUE	TRUE	FALSE	TRUE	gi|492741510	glycine cleavage system protein H [Bacteroides massiliensis]_x0001_gi|482604485|gb|EOA52601.1| glycine cleavage system H protein [Bacteroides massiliensis B84634 = Timone 84634 = DSM 17679 = JCM 13223]_x0001_gi|524821237|emb|CDF16241...	7.39	107.89	98220	268800	5116	7720	5980	7904	6464	3832	3528	8622	6862	16580	21580	12500	2464	618	5168	5296	73950	30720	20670	12480	35	8	6	TMT6plex	14092	gi|492741510	0.411426	1.86394	-2.58208	-1.99424	-2.35845	-1.38836	-1.68038	-1.7084	-1.82623
0.000856595	gi|492740734	hypothetical protein	18 kDa	Bacteroides massiliensis	FALSE	FALSE	TRUE	FALSE	NA	NA	NA	NA	NA	NA	NA	NA	NA	NA	NA	NA	NA	NA	NA	NA	NA	NA	NA	NA	NA	NA	NA	NA	NA	NA	NA	NA	NA	NA	NA	NA	NA	NA	NA	NA	NA	NA	NA	NA	NA
0.00114254	gi|492724544	sialidase	60.361	Bacteroides massiliensis	FALSE	FALSE	TRUE	TRUE	NA	NA	NA	NA	NA	NA	NA	NA	NA	NA	NA	NA	NA	NA	NA	NA	NA	NA	NA	NA	NA	NA	NA	NA	NA	NA	NA	NA	NA	NA	NA	NA	NA	NA	NA	NA	NA	NA	NA	NA	NA
0.00174182	gi|492723824	orotidine 5'-phosphate decarboxylase	30.801	Bacteroides massiliensis	FALSE	FALSE	TRUE	TRUE	NA	NA	NA	NA	NA	NA	NA	NA	NA	NA	NA	NA	NA	NA	NA	NA	NA	NA	NA	NA	NA	NA	NA	NA	NA	NA	NA	NA	NA	NA	NA	NA	NA	NA	NA	NA	NA	NA	NA	NA	NA
0.00308991	gi|492723857	hypothetical protein	45.816	Bacteroides massiliensis	TRUE	FALSE	TRUE	TRUE	gi|492723857	hypothetical protein [Bacteroides massiliensis]_x0001_gi|482610245|gb|EOA58288.1| hypothetical protein HMPREF1534_00252 [Bacteroides massiliensis B84634 = Timone 84634 = DSM 17679 = JCM 13223]_x0001_gi|524820791|emb|CDF16640.1| uncha...	4.94	82.16	7920	7600	0	0	0	0	0	0	0	1244	1404	1192	0	0	0	0	0	0	6192	0	0	0	2	5	1	TMT6plex	45817	NA	NA	NA	NA	NA	NA	NA	NA	NA	NA
0.00635051	gi|492724350	galactose mutarotase	39.95	Bacteroides massiliensis	FALSE	FALSE	FALSE	TRUE	NA	NA	NA	NA	NA	NA	NA	NA	NA	NA	NA	NA	NA	NA	NA	NA	NA	NA	NA	NA	NA	NA	NA	NA	NA	NA	NA	NA	NA	NA	NA	NA	NA	NA	NA	NA	NA	NA	NA	NA	NA
0.00688169	gi|492736770	S9 family peptidase	83.339	Bacteroides massiliensis	FALSE	FALSE	TRUE	TRUE	NA	NA	NA	NA	NA	NA	NA	NA	NA	NA	NA	NA	NA	NA	NA	NA	NA	NA	NA	NA	NA	NA	NA	NA	NA	NA	NA	NA	NA	NA	NA	NA	NA	NA	NA	NA	NA	NA	NA	NA	NA
0.00865573	gi|492736480	translation elongation factor G	80.661	Bacteroides massiliensis	FALSE	FALSE	TRUE	TRUE	NA	NA	NA	NA	NA	NA	NA	NA	NA	NA	NA	NA	NA	NA	NA	NA	NA	NA	NA	NA	NA	NA	NA	NA	NA	NA	NA	NA	NA	NA	NA	NA	NA	NA	NA	NA	NA	NA	NA	NA	NA
0.0100587	gi|492735125	glycine cleavage system protein T	39.584	Bacteroides massiliensis	FALSE	FALSE	FALSE	TRUE	NA	NA	NA	NA	NA	NA	NA	NA	NA	NA	NA	NA	NA	NA	NA	NA	NA	NA	NA	NA	NA	NA	NA	NA	NA	NA	NA	NA	NA	NA	NA	NA	NA	NA	NA	NA	NA	NA	NA	NA	NA
0.0105366	gi|492724658	glucosamine-6-phosphate deaminase	29.059	Bacteroides massiliensis	FALSE	FALSE	TRUE	TRUE	NA	NA	NA	NA	NA	NA	NA	NA	NA	NA	NA	NA	NA	NA	NA	NA	NA	NA	NA	NA	NA	NA	NA	NA	NA	NA	NA	NA	NA	NA	NA	NA	NA	NA	NA	NA	NA	NA	NA	NA	NA
0.0130689	gi|511024019	hypothetical protein	63.86	Bacteroides massiliensis	FALSE	FALSE	FALSE	TRUE	NA	NA	NA	NA	NA	NA	NA	NA	NA	NA	NA	NA	NA	NA	NA	NA	NA	NA	NA	NA	NA	NA	NA	NA	NA	NA	NA	NA	NA	NA	NA	NA	NA	NA	NA	NA	NA	NA	NA	NA	NA
0.0180886	gi|492742147	polyribonucleotide nucleotidyltransferase	78.637	Bacteroides massiliensis	TRUE	FALSE	TRUE	TRUE	gi|492742147	polyribonucleotide nucleotidyltransferase [Bacteroides massiliensis]_x0001_gi|482604810|gb|EOA52926.1| polyribonucleotide nucleotidyltransferase [Bacteroides massiliensis B84634 = Timone 84634 = DSM 17679 = JCM 13223]	8.7	133.79	680	7104	0	0	0	0	0	0	0	0	0	0	0	0	0	0	0	0	3424	0	0	0	2	16	1	TMT6plex	78638	NA	NA	NA	NA	NA	NA	NA	NA	NA	NA
0.0294785	gi|492728185	UDP-glucose 4-epimerase GalE	37.991	Bacteroides massiliensis	FALSE	FALSE	TRUE	TRUE	NA	NA	NA	NA	NA	NA	NA	NA	NA	NA	NA	NA	NA	NA	NA	NA	NA	NA	NA	NA	NA	NA	NA	NA	NA	NA	NA	NA	NA	NA	NA	NA	NA	NA	NA	NA	NA	NA	NA	NA	NA
0.0295914	gi|511020700	lactaldehyde reductase	40.829	Bacteroides massiliensis	FALSE	FALSE	FALSE	TRUE	NA	NA	NA	NA	NA	NA	NA	NA	NA	NA	NA	NA	NA	NA	NA	NA	NA	NA	NA	NA	NA	NA	NA	NA	NA	NA	NA	NA	NA	NA	NA	NA	NA	NA	NA	NA	NA	NA	NA	NA	NA
0.0329183	gi|492736487	phosphoglucosamine mutase	50 kDa	Bacteroides massiliensis	FALSE	FALSE	TRUE	FALSE	NA	NA	NA	NA	NA	NA	NA	NA	NA	NA	NA	NA	NA	NA	NA	NA	NA	NA	NA	NA	NA	NA	NA	NA	NA	NA	NA	NA	NA	NA	NA	NA	NA	NA	NA	NA	NA	NA	NA	NA	NA
0.0535524	gi|511020431	hydroxylamine reductase	62 kDa	Bacteroides massiliensis	FALSE	FALSE	TRUE	FALSE	NA	NA	NA	NA	NA	NA	NA	NA	NA	NA	NA	NA	NA	NA	NA	NA	NA	NA	NA	NA	NA	NA	NA	NA	NA	NA	NA	NA	NA	NA	NA	NA	NA	NA	NA	NA	NA	NA	NA	NA	NA
0.0548294	gi|492723013	thiol reductase thioredoxin	11.498	Bacteroides massiliensis	TRUE	FALSE	FALSE	TRUE	gi|492723013	thiol reductase thioredoxin [Bacteroides massiliensis]_x0001_gi|482610709|gb|EOA58746.1| thioredoxin [Bacteroides massiliensis B84634 = Timone 84634 = DSM 17679 = JCM 13223]_x0001_gi|524822738|emb|CDF14158.1| thioredoxin [Bacteroides...	1.49	77.13	37120	72060	0	0	0	0	0	0	0	20740	25180	41760	0	0	0	0	0	0	36690	0	0	0	17	9	2	TMT6plex	11498	NA	NA	NA	NA	NA	NA	NA	NA	NA	NA
0.0564185	gi|492734027	serine--tRNA ligase	47.908	Bacteroides massiliensis	FALSE	FALSE	FALSE	TRUE	NA	NA	NA	NA	NA	NA	NA	NA	NA	NA	NA	NA	NA	NA	NA	NA	NA	NA	NA	NA	NA	NA	NA	NA	NA	NA	NA	NA	NA	NA	NA	NA	NA	NA	NA	NA	NA	NA	NA	NA	NA
0.0570599	gi|492736984	chaperonin	9.7262	Bacteroides massiliensis	TRUE	FALSE	FALSE	TRUE	gi|492736984	chaperonin [Bacteroides massiliensis]_x0001_gi|482606355|gb|EOA54446.1| chaperonin [Bacteroides massiliensis B84634 = Timone 84634 = DSM 17679 = JCM 13223]_x0001_gi|524821482|emb|CDF15987.1| 10 kDa chaperonin 2 [Bacteroides sp. CAG:9...	8.79	92.74	0	0	0	0	0	5600	2640	3048	4864	0	0	0	0	0	584	7776	78850	59520	0	0	10370	25410	12	4	1	TMT6plex	9726	NA	NA	NA	NA	NA	NA	NA	NA	NA	NA
0.059153	gi|492737305	hypothetical protein	69 kDa	Bacteroides massiliensis	FALSE	FALSE	TRUE	FALSE	NA	NA	NA	NA	NA	NA	NA	NA	NA	NA	NA	NA	NA	NA	NA	NA	NA	NA	NA	NA	NA	NA	NA	NA	NA	NA	NA	NA	NA	NA	NA	NA	NA	NA	NA	NA	NA	NA	NA	NA	NA
0.0603659	gi|492733980	peptidase M16	107 kDa	Bacteroides massiliensis	FALSE	FALSE	TRUE	FALSE	NA	NA	NA	NA	NA	NA	NA	NA	NA	NA	NA	NA	NA	NA	NA	NA	NA	NA	NA	NA	NA	NA	NA	NA	NA	NA	NA	NA	NA	NA	NA	NA	NA	NA	NA	NA	NA	NA	NA	NA	NA
0.0616687	gi|492737450	hypothetical protein	88.722	Bacteroides massiliensis	FALSE	FALSE	FALSE	TRUE	NA	NA	NA	NA	NA	NA	NA	NA	NA	NA	NA	NA	NA	NA	NA	NA	NA	NA	NA	NA	NA	NA	NA	NA	NA	NA	NA	NA	NA	NA	NA	NA	NA	NA	NA	NA	NA	NA	NA	NA	NA
0.0625549	gi|492729304	phosphoserine aminotransferase	40 kDa	Bacteroides massiliensis	FALSE	FALSE	TRUE	FALSE	NA	NA	NA	NA	NA	NA	NA	NA	NA	NA	NA	NA	NA	NA	NA	NA	NA	NA	NA	NA	NA	NA	NA	NA	NA	NA	NA	NA	NA	NA	NA	NA	NA	NA	NA	NA	NA	NA	NA	NA	NA
0.065935	gi|492725048	hypothetical protein	57 kDa	Bacteroides massiliensis	FALSE	FALSE	TRUE	FALSE	NA	NA	NA	NA	NA	NA	NA	NA	NA	NA	NA	NA	NA	NA	NA	NA	NA	NA	NA	NA	NA	NA	NA	NA	NA	NA	NA	NA	NA	NA	NA	NA	NA	NA	NA	NA	NA	NA	NA	NA	NA
0.068103	gi|492731293	thiazole synthase	27.673	Bacteroides massiliensis	FALSE	FALSE	FALSE	TRUE	NA	NA	NA	NA	NA	NA	NA	NA	NA	NA	NA	NA	NA	NA	NA	NA	NA	NA	NA	NA	NA	NA	NA	NA	NA	NA	NA	NA	NA	NA	NA	NA	NA	NA	NA	NA	NA	NA	NA	NA	NA
0.0681339	gi|492736959	hypothetical protein	66.163	Bacteroides massiliensis	FALSE	FALSE	FALSE	TRUE	NA	NA	NA	NA	NA	NA	NA	NA	NA	NA	NA	NA	NA	NA	NA	NA	NA	NA	NA	NA	NA	NA	NA	NA	NA	NA	NA	NA	NA	NA	NA	NA	NA	NA	NA	NA	NA	NA	NA	NA	NA
0.0691187	gi|492728339	hypothetical protein	17.967	Bacteroides massiliensis	TRUE	FALSE	FALSE	TRUE	gi|492728339	hypothetical protein [Bacteroides massiliensis]_x0001_gi|482608981|gb|EOA57036.1| hypothetical protein HMPREF1534_00847 [Bacteroides massiliensis B84634 = Timone 84634 = DSM 17679 = JCM 13223]_x0001_gi|524821136|emb|CDF16316.1| uncha...	4.78	71.05	7840	21890	0	0	0	0	0	0	0	1528	1492	4672	0	0	0	0	0	0	4800	0	0	0	6	6	1	TMT6plex	17967	NA	NA	NA	NA	NA	NA	NA	NA	NA	NA
0.0754775	gi|492725650	malonyl CoA-acyl carrier protein transacylase	31 kDa	Bacteroides massiliensis	FALSE	FALSE	TRUE	FALSE	NA	NA	NA	NA	NA	NA	NA	NA	NA	NA	NA	NA	NA	NA	NA	NA	NA	NA	NA	NA	NA	NA	NA	NA	NA	NA	NA	NA	NA	NA	NA	NA	NA	NA	NA	NA	NA	NA	NA	NA	NA
0.0755682	gi|492741050	hypothetical protein	93207	Bacteroides massiliensis	TRUE	TRUE	FALSE	FALSE	gi|492741050	hypothetical protein [Bacteroides massiliensis]_x0001_gi|482605011|gb|EOA53125.1| hypothetical protein HMPREF1534_03199 [Bacteroides massiliensis B84634 = Timone 84634 = DSM 17679 = JCM 13223]	8.87	100.04	59830	224100	984	1528	72700	22140	1304	0	0	5732	8184	10900	678	738	0	0	0	0	22370	13540	1212	0	3	15	3	TMT6plex; Mutation	93207	gi|492741050	1.41684	3.32193	-3.77794	-3.14561	2.43029	4.19377	0.0976109	0	0
0.0835296	gi|492740820	diaminopimelate dehydrogenase	32 kDa	Bacteroides massiliensis	FALSE	FALSE	TRUE	FALSE	NA	NA	NA	NA	NA	NA	NA	NA	NA	NA	NA	NA	NA	NA	NA	NA	NA	NA	NA	NA	NA	NA	NA	NA	NA	NA	NA	NA	NA	NA	NA	NA	NA	NA	NA	NA	NA	NA	NA	NA	NA
0.0853653	gi|492737599	SusC/RagA family TonB-linked outer membrane protein	124.93	Bacteroides massiliensis	FALSE	FALSE	FALSE	TRUE	NA	NA	NA	NA	NA	NA	NA	NA	NA	NA	NA	NA	NA	NA	NA	NA	NA	NA	NA	NA	NA	NA	NA	NA	NA	NA	NA	NA	NA	NA	NA	NA	NA	NA	NA	NA	NA	NA	NA	NA	NA
0.0903348	gi|492742605	acyl carrier protein	8 kDa	Bacteroides massiliensis	TRUE	FALSE	TRUE	FALSE	gi|492742605	acyl carrier protein [Bacteroides massiliensis]_x0001_gi|482604121|gb|EOA52240.1| acyl carrier protein [Bacteroides massiliensis B84634 = Timone 84634 = DSM 17679 = JCM 13223]_x0001_gi|524822207|emb|CDF15016.1| acyl carrier protein [...	4.49	134.6	12450	160800	0	27780	8384	66300	38270	29340	21570	7696	10210	30460	3592	0	0	1496	15170	33820	28480	9504	15940	40610	13	10	1	TMT6plex	8423	NA	NA	NA	NA	NA	NA	NA	NA	NA	NA
0.0947055	gi|511021608	phosphopyruvate hydratase	46.66	Bacteroides massiliensis	FALSE	FALSE	TRUE	TRUE	NA	NA	NA	NA	NA	NA	NA	NA	NA	NA	NA	NA	NA	NA	NA	NA	NA	NA	NA	NA	NA	NA	NA	NA	NA	NA	NA	NA	NA	NA	NA	NA	NA	NA	NA	NA	NA	NA	NA	NA	NA
0.103621	gi|492735131	peptidase T	45.248	Bacteroides massiliensis	FALSE	FALSE	TRUE	TRUE	NA	NA	NA	NA	NA	NA	NA	NA	NA	NA	NA	NA	NA	NA	NA	NA	NA	NA	NA	NA	NA	NA	NA	NA	NA	NA	NA	NA	NA	NA	NA	NA	NA	NA	NA	NA	NA	NA	NA	NA	NA
0.110643	gi|492731771	hypothetical protein	19.753	Bacteroides massiliensis	FALSE	FALSE	FALSE	TRUE	NA	NA	NA	NA	NA	NA	NA	NA	NA	NA	NA	NA	NA	NA	NA	NA	NA	NA	NA	NA	NA	NA	NA	NA	NA	NA	NA	NA	NA	NA	NA	NA	NA	NA	NA	NA	NA	NA	NA	NA	NA
0.111491	gi|492742885	rubrerythrin family protein	21.657	Bacteroides massiliensis	TRUE	FALSE	FALSE	TRUE	gi|492742885	rubrerythrin family protein [Bacteroides massiliensis]_x0001_gi|482604215|gb|EOA52334.1| hypothetical protein HMPREF1534_03760 [Bacteroides massiliensis B84634 = Timone 84634 = DSM 17679 = JCM 13223]_x0001_gi|524822109|emb|CDF15187.1...	1.13	129.69	106000	223800	8976	41390	18820	23870	13930	14080	24960	77500	68560	56220	52110	50430	6392	11850	48260	29020	97380	38450	20100	53060	9	14	3	Carbamidomethylation; TMT6plex	21657	NA	NA	NA	NA	NA	NA	NA	NA	NA	NA
0.113948	gi|492737717	50S ribosomal protein L4	22.917	Bacteroides massiliensis	FALSE	FALSE	TRUE	TRUE	NA	NA	NA	NA	NA	NA	NA	NA	NA	NA	NA	NA	NA	NA	NA	NA	NA	NA	NA	NA	NA	NA	NA	NA	NA	NA	NA	NA	NA	NA	NA	NA	NA	NA	NA	NA	NA	NA	NA	NA	NA
0.143833	gi|492730752	hypothetical protein	45.741	Bacteroides massiliensis	FALSE	FALSE	FALSE	TRUE	NA	NA	NA	NA	NA	NA	NA	NA	NA	NA	NA	NA	NA	NA	NA	NA	NA	NA	NA	NA	NA	NA	NA	NA	NA	NA	NA	NA	NA	NA	NA	NA	NA	NA	NA	NA	NA	NA	NA	NA	NA
0.14695	gi|511023696	glycine cleavage system protein T	39.642	Bacteroides massiliensis	FALSE	FALSE	FALSE	TRUE	NA	NA	NA	NA	NA	NA	NA	NA	NA	NA	NA	NA	NA	NA	NA	NA	NA	NA	NA	NA	NA	NA	NA	NA	NA	NA	NA	NA	NA	NA	NA	NA	NA	NA	NA	NA	NA	NA	NA	NA	NA
0.149899	gi|492724198	hypothetical protein	60.519	Bacteroides massiliensis	FALSE	FALSE	FALSE	TRUE	NA	NA	NA	NA	NA	NA	NA	NA	NA	NA	NA	NA	NA	NA	NA	NA	NA	NA	NA	NA	NA	NA	NA	NA	NA	NA	NA	NA	NA	NA	NA	NA	NA	NA	NA	NA	NA	NA	NA	NA	NA
0.156443	gi|511021257	orotidine 5'-phosphate decarboxylase	30.57	Bacteroides massiliensis	FALSE	FALSE	TRUE	TRUE	NA	NA	NA	NA	NA	NA	NA	NA	NA	NA	NA	NA	NA	NA	NA	NA	NA	NA	NA	NA	NA	NA	NA	NA	NA	NA	NA	NA	NA	NA	NA	NA	NA	NA	NA	NA	NA	NA	NA	NA	NA
0.163998	gi|492740335	hypothetical protein	84.113	Bacteroides massiliensis	FALSE	FALSE	TRUE	TRUE	NA	NA	NA	NA	NA	NA	NA	NA	NA	NA	NA	NA	NA	NA	NA	NA	NA	NA	NA	NA	NA	NA	NA	NA	NA	NA	NA	NA	NA	NA	NA	NA	NA	NA	NA	NA	NA	NA	NA	NA	NA
0.196602	gi|511020714	KpsF/GutQ family sugar isomerase	21.797	Bacteroides massiliensis	FALSE	FALSE	FALSE	TRUE	NA	NA	NA	NA	NA	NA	NA	NA	NA	NA	NA	NA	NA	NA	NA	NA	NA	NA	NA	NA	NA	NA	NA	NA	NA	NA	NA	NA	NA	NA	NA	NA	NA	NA	NA	NA	NA	NA	NA	NA	NA
0.223142	gi|492741642	pyruvate kinase	54.48	Bacteroides massiliensis	FALSE	FALSE	FALSE	TRUE	NA	NA	NA	NA	NA	NA	NA	NA	NA	NA	NA	NA	NA	NA	NA	NA	NA	NA	NA	NA	NA	NA	NA	NA	NA	NA	NA	NA	NA	NA	NA	NA	NA	NA	NA	NA	NA	NA	NA	NA	NA
0.228574	gi|492737196	hypothetical protein	36 kDa	Bacteroides massiliensis	FALSE	FALSE	TRUE	FALSE	NA	NA	NA	NA	NA	NA	NA	NA	NA	NA	NA	NA	NA	NA	NA	NA	NA	NA	NA	NA	NA	NA	NA	NA	NA	NA	NA	NA	NA	NA	NA	NA	NA	NA	NA	NA	NA	NA	NA	NA	NA
0.233525	gi|492723233	6-phosphofructokinase	35 kDa	Bacteroides massiliensis	FALSE	FALSE	TRUE	FALSE	NA	NA	NA	NA	NA	NA	NA	NA	NA	NA	NA	NA	NA	NA	NA	NA	NA	NA	NA	NA	NA	NA	NA	NA	NA	NA	NA	NA	NA	NA	NA	NA	NA	NA	NA	NA	NA	NA	NA	NA	NA
0.342718	gi|492736578	phosphoglycerate kinase	44.064	Bacteroides massiliensis	FALSE	FALSE	TRUE	TRUE	NA	NA	NA	NA	NA	NA	NA	NA	NA	NA	NA	NA	NA	NA	NA	NA	NA	NA	NA	NA	NA	NA	NA	NA	NA	NA	NA	NA	NA	NA	NA	NA	NA	NA	NA	NA	NA	NA	NA	NA	NA
0.384776	gi|492737159	ATP-dependent Clp protease proteolytic subunit	25 kDa	Bacteroides massiliensis	FALSE	FALSE	TRUE	FALSE	NA	NA	NA	NA	NA	NA	NA	NA	NA	NA	NA	NA	NA	NA	NA	NA	NA	NA	NA	NA	NA	NA	NA	NA	NA	NA	NA	NA	NA	NA	NA	NA	NA	NA	NA	NA	NA	NA	NA	NA	NA
0.388383	gi|492741623	hypothetical protein	19.033	Bacteroides massiliensis	FALSE	FALSE	FALSE	TRUE	NA	NA	NA	NA	NA	NA	NA	NA	NA	NA	NA	NA	NA	NA	NA	NA	NA	NA	NA	NA	NA	NA	NA	NA	NA	NA	NA	NA	NA	NA	NA	NA	NA	NA	NA	NA	NA	NA	NA	NA	NA
0.429565	gi|492737610	hypothetical protein	34.164	Bacteroides massiliensis	FALSE	FALSE	FALSE	TRUE	NA	NA	NA	NA	NA	NA	NA	NA	NA	NA	NA	NA	NA	NA	NA	NA	NA	NA	NA	NA	NA	NA	NA	NA	NA	NA	NA	NA	NA	NA	NA	NA	NA	NA	NA	NA	NA	NA	NA	NA	NA
0.518845	gi|511024324	hypothetical protein	35 kDa	Bacteroides massiliensis	FALSE	FALSE	TRUE	FALSE	NA	NA	NA	NA	NA	NA	NA	NA	NA	NA	NA	NA	NA	NA	NA	NA	NA	NA	NA	NA	NA	NA	NA	NA	NA	NA	NA	NA	NA	NA	NA	NA	NA	NA	NA	NA	NA	NA	NA	NA	NA
0.542069	gi|916954183	beta-galactosidase	115.13	Bacteroides massiliensis	FALSE	FALSE	FALSE	TRUE	NA	NA	NA	NA	NA	NA	NA	NA	NA	NA	NA	NA	NA	NA	NA	NA	NA	NA	NA	NA	NA	NA	NA	NA	NA	NA	NA	NA	NA	NA	NA	NA	NA	NA	NA	NA	NA	NA	NA	NA	NA
0.657654	gi|492743151	hypothetical protein	107.9	Bacteroides massiliensis	FALSE	FALSE	TRUE	TRUE	NA	NA	NA	NA	NA	NA	NA	NA	NA	NA	NA	NA	NA	NA	NA	NA	NA	NA	NA	NA	NA	NA	NA	NA	NA	NA	NA	NA	NA	NA	NA	NA	NA	NA	NA	NA	NA	NA	NA	NA	NA
10	gi|492737719	50S ribosomal protein L3	21899	Bacteroides massiliensis	TRUE	FALSE	FALSE	FALSE	gi|492737719	50S ribosomal protein L3 [Bacteroides massiliensis]_x0001_gi|482606049|gb|EOA54144.1| 50S ribosomal protein L3 [Bacteroides massiliensis B84634 = Timone 84634 = DSM 17679 = JCM 13223]	2.23	83.28	348200	249200	1244	35200	93440	0	0	39170	44160	161100	75370	150600	44800	21950	0	0	55300	42370	171500	35580	0	50430	18	10	5	Carbamidomethylation; TMT6plex	21899	NA	NA	NA	NA	NA	NA	NA	NA	NA	NA
10	gi|511022474	ferritin	17983	Bacteroides massiliensis	TRUE	FALSE	FALSE	FALSE	gi|511022474	ferritin [Bacteroides massiliensis]_x0001_gi|507752913|gb|EOS11855.1| ferritin [Bacteroides massiliensis dnLKV3]	3.78	78.99	1268	5168	0	0	0	0	0	0	0	6080	5312	7728	0	0	0	0	0	0	8896	0	0	0	9	7	1	TMT6plex	17983	NA	NA	NA	NA	NA	NA	NA	NA	NA	NA
10	gi|492722924	fumarate hydratase class I, aerobic	60515	Bacteroides massiliensis	TRUE	FALSE	FALSE	FALSE	gi|492722924	fumarate hydratase class I aerobic [Bacteroides massiliensis]_x0001_gi|482610687|gb|EOA58724.1| fumarate hydratase class I aerobic [Bacteroides massiliensis B84634 = Timone 84634 = DSM 17679 = JCM 13223]_x0001_gi|524822318|emb|CDF1...	2.32	124.06	3232	33660	0	0	0	0	0	0	0	8352	3128	5728	0	0	0	0	0	0	11100	0	0	0	2	17	1	TMT6plex	60515	NA	NA	NA	NA	NA	NA	NA	NA	NA	NA
10	gi|511023833	fumarate hydratase class I, aerobic	60439	Bacteroides massiliensis	TRUE	FALSE	FALSE	FALSE	gi|511023833	fumarate hydratase class I aerobic [Bacteroides massiliensis]_x0001_gi|507750441|gb|EOS09421.1| fumarate hydratase class I aerobic [Bacteroides massiliensis dnLKV3]	1.71	129.5	2128	71040	0	4464	5920	0	0	0	0	59260	15970	20540	25090	5728	0	0	0	0	49150	17220	0	0	2	19	1	TMT6plex	60439	NA	NA	NA	NA	NA	NA	NA	NA	NA	NA
10	gi|492741564	glycosyl hydrolase family 109 protein 1	53263	Bacteroides massiliensis	TRUE	FALSE	FALSE	FALSE	gi|492741564	glycosyl hydrolase family 109 protein 1 [Bacteroides massiliensis]_x0001_gi|482604505|gb|EOA52621.1| glycosyl hydrolase family 109 protein 1 [Bacteroides massiliensis B84634 = Timone 84634 = DSM 17679 = JCM 13223]	6.05	68.88	12670	55420	994	8608	5200	19810	22780	0	0	1608	3480	4608	4224	4992	1666	4860	0	0	6880	7136	11260	0	2	5	1	TMT6plex	53263	NA	NA	NA	NA	NA	NA	NA	NA	NA	NA
10	gi|511020839	L-fucose isomerase	65665	Bacteroides massiliensis	TRUE	FALSE	FALSE	FALSE	gi|511020839	L-fucose isomerase [Bacteroides massiliensis]_x0001_gi|507755785|gb|EOS14678.1| L-fucose isomerase [Bacteroides massiliensis dnLKV3]	1.94	130.62	5088	19330	0	2920	3488	0	0	1576	7728	2058	2288	2664	3416	2752	0	0	2904	5728	7000	3280	0	8256	2	10	1	TMT6plex	65665	NA	NA	NA	NA	NA	NA	NA	NA	NA	NA
10	gi|492736981	molecular chaperone GroEL	58160	Bacteroides massiliensis	TRUE	FALSE	FALSE	FALSE	gi|492736981	molecular chaperone GroEL [Bacteroides massiliensis]_x0001_gi|482606354|gb|EOA54445.1| chaperonin [Bacteroides massiliensis B84634 = Timone 84634 = DSM 17679 = JCM 13223]	2.17	246.41	4656	26240	0	6448	3192	0	0	1216	6064	4336	3200	4928	8864	3184	0	0	9280	5408	10080	3336	0	22140	2	80	1	TMT6plex	58160	NA	NA	NA	NA	NA	NA	NA	NA	NA	NA
0.0604451	gi|482606964	hypothetical protein HMPREF1534_01863	50 kDa	Bacteroides massiliensis B84634 = Timone 84634 = DSM 17679 = JCM 13223	FALSE	FALSE	TRUE	FALSE	NA	NA	NA	NA	NA	NA	NA	NA	NA	NA	NA	NA	NA	NA	NA	NA	NA	NA	NA	NA	NA	NA	NA	NA	NA	NA	NA	NA	NA	NA	NA	NA	NA	NA	NA	NA	NA	NA	NA	NA	NA
10	gi|507749755	fructose-1,6-bisphosphate aldolase, class II	40240	Bacteroides massiliensis dnLKV3	TRUE	FALSE	FALSE	FALSE	gi|507749755	fructose-1 6-bisphosphate aldolase class II [Bacteroides massiliensis dnLKV3]	8.73	134.08	1208	6784	0	0	0	0	0	1596	5536	67330	8608	15620	0	0	0	0	36860	27900	10270	0	0	12830	4	19	1	Carbamidomethylation; TMT6plex	40240	NA	NA	NA	NA	NA	NA	NA	NA	NA	NA
10	gi|507750498	hsp20-like protein	16819	Bacteroides massiliensis dnLKV3	TRUE	FALSE	FALSE	FALSE	gi|507750498	hsp20-like protein [Bacteroides massiliensis dnLKV3]_x0001_gi|524823949|emb|CDF19390.1| uncharacterized protein BN728_00063 [Bacteroides vulgatus CAG:6]_x0001_gi|933257791|emb|CUP40089.1| small heat shock protein [Bacteroides vulgatus]	8.61	84.52	0	0	505	0	0	0	0	0	0	0	0	0	17280	9088	0	0	0	0	0	8048	0	0	5	5	1	TMT6plex	16819	NA	NA	NA	NA	NA	NA	NA	NA	NA	NA
0.0438559	gi|496423735	50S ribosomal protein L11	15.819	Bacteroides oleiciplenus	FALSE	FALSE	FALSE	TRUE	NA	NA	NA	NA	NA	NA	NA	NA	NA	NA	NA	NA	NA	NA	NA	NA	NA	NA	NA	NA	NA	NA	NA	NA	NA	NA	NA	NA	NA	NA	NA	NA	NA	NA	NA	NA	NA	NA	NA	NA	NA
0.0886511	gi|496420812	phosphoglycerate mutase (2,3-diphosphoglycerate-independent)	56 kDa	Bacteroides oleiciplenus	FALSE	FALSE	TRUE	FALSE	NA	NA	NA	NA	NA	NA	NA	NA	NA	NA	NA	NA	NA	NA	NA	NA	NA	NA	NA	NA	NA	NA	NA	NA	NA	NA	NA	NA	NA	NA	NA	NA	NA	NA	NA	NA	NA	NA	NA	NA	NA
0.233523	gi|496420181	xylosidase/arabinosidase	37.126	Bacteroides oleiciplenus	FALSE	FALSE	FALSE	TRUE	NA	NA	NA	NA	NA	NA	NA	NA	NA	NA	NA	NA	NA	NA	NA	NA	NA	NA	NA	NA	NA	NA	NA	NA	NA	NA	NA	NA	NA	NA	NA	NA	NA	NA	NA	NA	NA	NA	NA	NA	NA
0.164561	gi|490423794	proline--tRNA ligase	56.899	Bacteroides ovatus	FALSE	FALSE	FALSE	TRUE	NA	NA	NA	NA	NA	NA	NA	NA	NA	NA	NA	NA	NA	NA	NA	NA	NA	NA	NA	NA	NA	NA	NA	NA	NA	NA	NA	NA	NA	NA	NA	NA	NA	NA	NA	NA	NA	NA	NA	NA	NA
5.00474e-08	gi|640563420	methylmalonyl-CoA epimerase	14.529	Bacteroides paurosaccharolyticus	FALSE	FALSE	TRUE	TRUE	NA	NA	NA	NA	NA	NA	NA	NA	NA	NA	NA	NA	NA	NA	NA	NA	NA	NA	NA	NA	NA	NA	NA	NA	NA	NA	NA	NA	NA	NA	NA	NA	NA	NA	NA	NA	NA	NA	NA	NA	NA
0.0105578	gi|640562824	serine hydroxymethyltransferase	47 kDa	Bacteroides paurosaccharolyticus	FALSE	FALSE	TRUE	FALSE	NA	NA	NA	NA	NA	NA	NA	NA	NA	NA	NA	NA	NA	NA	NA	NA	NA	NA	NA	NA	NA	NA	NA	NA	NA	NA	NA	NA	NA	NA	NA	NA	NA	NA	NA	NA	NA	NA	NA	NA	NA
0.0414102	gi|640561729	ribonuclease R	83 kDa	Bacteroides paurosaccharolyticus	FALSE	FALSE	TRUE	FALSE	NA	NA	NA	NA	NA	NA	NA	NA	NA	NA	NA	NA	NA	NA	NA	NA	NA	NA	NA	NA	NA	NA	NA	NA	NA	NA	NA	NA	NA	NA	NA	NA	NA	NA	NA	NA	NA	NA	NA	NA	NA
0.0424402	gi|640562093	30S ribosomal protein S5	17.823	Bacteroides paurosaccharolyticus	FALSE	FALSE	FALSE	TRUE	NA	NA	NA	NA	NA	NA	NA	NA	NA	NA	NA	NA	NA	NA	NA	NA	NA	NA	NA	NA	NA	NA	NA	NA	NA	NA	NA	NA	NA	NA	NA	NA	NA	NA	NA	NA	NA	NA	NA	NA	NA
0.0827152	gi|640561857	2,3-bisphosphoglycerate-independent phosphoglycerate mutase	56 kDa	Bacteroides paurosaccharolyticus	FALSE	FALSE	TRUE	FALSE	NA	NA	NA	NA	NA	NA	NA	NA	NA	NA	NA	NA	NA	NA	NA	NA	NA	NA	NA	NA	NA	NA	NA	NA	NA	NA	NA	NA	NA	NA	NA	NA	NA	NA	NA	NA	NA	NA	NA	NA	NA
0.351052	gi|640562082	30S ribosomal protein S3	27.003	Bacteroides paurosaccharolyticus	FALSE	FALSE	FALSE	TRUE	NA	NA	NA	NA	NA	NA	NA	NA	NA	NA	NA	NA	NA	NA	NA	NA	NA	NA	NA	NA	NA	NA	NA	NA	NA	NA	NA	NA	NA	NA	NA	NA	NA	NA	NA	NA	NA	NA	NA	NA	NA
0.583846	gi|640562086	50S ribosomal protein L14	13.045	Bacteroides paurosaccharolyticus	FALSE	FALSE	FALSE	TRUE	NA	NA	NA	NA	NA	NA	NA	NA	NA	NA	NA	NA	NA	NA	NA	NA	NA	NA	NA	NA	NA	NA	NA	NA	NA	NA	NA	NA	NA	NA	NA	NA	NA	NA	NA	NA	NA	NA	NA	NA	NA
10	gi|640562933	rubrerythrin	20709	Bacteroides paurosaccharolyticus	TRUE	FALSE	FALSE	FALSE	gi|640562933	rubrerythrin [Bacteroides paurosaccharolyticus]	2.09	149.51	20220	39420	0	0	0	0	0	0	0	27390	54140	17090	0	0	0	0	0	0	21950	0	0	0	4	15	1	TMT6plex	20709	NA	NA	NA	NA	NA	NA	NA	NA	NA	NA
10	gi|545407332	molecular chaperone DnaK	68349	Bacteroides pyogenes	TRUE	FALSE	FALSE	FALSE	gi|545407332	molecular chaperone DnaK [Bacteroides pyogenes]_x0001_gi|542993186|gb|ERI88668.1| chaperone protein DnaK [Bacteroides pyogenes F0041]_x0001_gi|567224168|dbj|GAE22837.1| chaperone protein DnaK [Bacteroides pyogenes JCM 10003]	2.38	140.57	1184	2752	0	0	0	0	0	12640	29310	6704	9152	12860	0	0	0	0	12700	7552	25150	0	0	18750	1	19	1	TMT6plex	68349	NA	NA	NA	NA	NA	NA	NA	NA	NA	NA
10	gi|653075337	molecular chaperone DnaK	68233	Bacteroides pyogenes	TRUE	FALSE	FALSE	FALSE	gi|653075337	molecular chaperone DnaK [Bacteroides pyogenes]_x0001_gi|567763266|dbj|GAE17818.1| chaperone protein DnaK [Bacteroides pyogenes DSM 20611 = JCM 6294]_x0001_gi|567765193|dbj|GAE15921.1| chaperone protein DnaK [Bacteroides pyogenes JCM...	2.38	140.57	1184	2752	0	0	0	0	0	12640	29310	6704	9152	12860	0	0	0	0	12700	7552	25150	0	0	18750	1	19	1	TMT6plex	68233	NA	NA	NA	NA	NA	NA	NA	NA	NA	NA
0.378667	gi|567223686	alpha-glucosidase SusB	61.754	Bacteroides pyogenes JCM 10003	FALSE	FALSE	FALSE	TRUE	NA	NA	NA	NA	NA	NA	NA	NA	NA	NA	NA	NA	NA	NA	NA	NA	NA	NA	NA	NA	NA	NA	NA	NA	NA	NA	NA	NA	NA	NA	NA	NA	NA	NA	NA	NA	NA	NA	NA	NA	NA
10	gi|763300314	acyl carrier protein	8448	Bacteroides reticulotermitis	TRUE	FALSE	FALSE	FALSE	gi|763300314	acyl carrier protein [Bacteroides reticulotermitis]_x0001_gi|576504951|dbj|GAE82602.1| acyl carrier protein [Bacteroides reticulotermitis JCM 10512]	8.72	131.69	830	24580	0	0	0	0	0	0	0	3392	2904	1364	0	0	0	0	0	0	1072	0	0	0	17	8	1	TMT6plex	8448	NA	NA	NA	NA	NA	NA	NA	NA	NA	NA
0.0133001	gi|503384686	N-acetylneuraminate synthase	33.199	Bacteroides salanitronis	FALSE	FALSE	FALSE	TRUE	NA	NA	NA	NA	NA	NA	NA	NA	NA	NA	NA	NA	NA	NA	NA	NA	NA	NA	NA	NA	NA	NA	NA	NA	NA	NA	NA	NA	NA	NA	NA	NA	NA	NA	NA	NA	NA	NA	NA	NA	NA
0.0584414	gi|503384306	ATP-dependent Clp protease proteolytic subunit	24.769	Bacteroides salanitronis	FALSE	FALSE	FALSE	TRUE	NA	NA	NA	NA	NA	NA	NA	NA	NA	NA	NA	NA	NA	NA	NA	NA	NA	NA	NA	NA	NA	NA	NA	NA	NA	NA	NA	NA	NA	NA	NA	NA	NA	NA	NA	NA	NA	NA	NA	NA	NA
0.211162	gi|503383828	diaminopimelate dehydrogenase	32 kDa	Bacteroides salanitronis	FALSE	FALSE	TRUE	FALSE	NA	NA	NA	NA	NA	NA	NA	NA	NA	NA	NA	NA	NA	NA	NA	NA	NA	NA	NA	NA	NA	NA	NA	NA	NA	NA	NA	NA	NA	NA	NA	NA	NA	NA	NA	NA	NA	NA	NA	NA	NA
10	gi|503381631	3-phosphoglycerate dehydrogenase	33272	Bacteroides salanitronis	TRUE	FALSE	FALSE	FALSE	gi|503381631	3-phosphoglycerate dehydrogenase [Bacteroides salanitronis]_x0001_gi|324316939|gb|ADY34830.1| Phosphoglycerate dehydrogenase [Bacteroides salanitronis DSM 18170]	8.7	95.19	0	0	0	0	0	0	0	0	0	14110	1264	6912	0	0	0	0	0	0	14020	0	0	0	4	10	1	TMT6plex	33272	NA	NA	NA	NA	NA	NA	NA	NA	NA	NA
7.44e-06	gi|492698802	malate dehydrogenase	36.454	Bacteroides salyersiae	FALSE	FALSE	TRUE	TRUE	NA	NA	NA	NA	NA	NA	NA	NA	NA	NA	NA	NA	NA	NA	NA	NA	NA	NA	NA	NA	NA	NA	NA	NA	NA	NA	NA	NA	NA	NA	NA	NA	NA	NA	NA	NA	NA	NA	NA	NA	NA
0.0674436	gi|492694410	SusC/RagA family TonB-linked outer membrane protein	115 kDa	Bacteroides salyersiae	FALSE	FALSE	TRUE	FALSE	NA	NA	NA	NA	NA	NA	NA	NA	NA	NA	NA	NA	NA	NA	NA	NA	NA	NA	NA	NA	NA	NA	NA	NA	NA	NA	NA	NA	NA	NA	NA	NA	NA	NA	NA	NA	NA	NA	NA	NA	NA
0.0746585	gi|492707837	pyruvate:ferredoxin (flavodoxin) oxidoreductase	129786	Bacteroides salyersiae	TRUE	TRUE	FALSE	FALSE	gi|492707837	pyruvate:ferredoxin (flavodoxin) oxidoreductase [Bacteroides salyersiae]_x0001_gi|482601445|gb|EOA49597.1| pyruvate:ferredoxin (flavodoxin) oxidoreductase [Bacteroides salyersiae WAL 10018 = DSM 18765 = JCM 12988]_x0001_gi|933272401|...	8.91	181	11070	124400	0	4592	4400	2792	23870	7520	22020	20130	10710	14620	1204	972	0	0	8992	3800	60830	5680	1152	14780	2	37	2	TMT6plex; Deamidation (NQ)	129786	gi|492707837	-2.45008	1.02857	-3.41889	-0.307573	-0.367732	1.28096	4.37851	-0.9771	0.575312
10	gi|494746062	pyruvate:ferredoxin (flavodoxin) oxidoreductase	129800	Bacteroides salyersiae	TRUE	FALSE	FALSE	FALSE	gi|494746062	pyruvate:ferredoxin (flavodoxin) oxidoreductase [Bacteroides salyersiae]_x0001_gi|392666176|gb|EIY59693.1| pyruvate:ferredoxin (flavodoxin) oxidoreductase [Bacteroides salyersiae CL02T12C01]	8.91	181	11070	124400	0	4592	4400	2792	23870	7520	22020	20130	10710	14620	1204	972	0	0	8992	3800	60830	5680	1152	14780	2	37	2	TMT6plex; Deamidation (NQ)	129800	NA	NA	NA	NA	NA	NA	NA	NA	NA	NA
0.000184434	gi|640590009	ATP synthase subunit alpha	57.64	Bacteroides sartorii	FALSE	FALSE	FALSE	TRUE	NA	NA	NA	NA	NA	NA	NA	NA	NA	NA	NA	NA	NA	NA	NA	NA	NA	NA	NA	NA	NA	NA	NA	NA	NA	NA	NA	NA	NA	NA	NA	NA	NA	NA	NA	NA	NA	NA	NA	NA	NA
0.0416241	gi|640590208	adenylosuccinate lyase	50.92	Bacteroides sartorii	FALSE	FALSE	FALSE	TRUE	NA	NA	NA	NA	NA	NA	NA	NA	NA	NA	NA	NA	NA	NA	NA	NA	NA	NA	NA	NA	NA	NA	NA	NA	NA	NA	NA	NA	NA	NA	NA	NA	NA	NA	NA	NA	NA	NA	NA	NA	NA
0.0632241	gi|640588459	tryptophan synthase subunit alpha	28.885	Bacteroides sartorii	FALSE	FALSE	FALSE	TRUE	NA	NA	NA	NA	NA	NA	NA	NA	NA	NA	NA	NA	NA	NA	NA	NA	NA	NA	NA	NA	NA	NA	NA	NA	NA	NA	NA	NA	NA	NA	NA	NA	NA	NA	NA	NA	NA	NA	NA	NA	NA
0.0890484	gi|640589063	methylmalonyl-CoA epimerase	14932	Bacteroides sartorii	TRUE	TRUE	FALSE	FALSE	gi|640589063	methylmalonyl-CoA epimerase [Bacteroides sartorii]	8.56	71.23	600	23740	2224	5480	4204	9024	5344	3931	19600	8176	18430	21890	37310	11060	1104	4752	61820	66530	18240	30400	25600	57700	13	5	2	TMT6plex	14932	gi|640589063	-4.92139	0.378512	-3.77596	-2.47393	-2.85726	-1.50635	-2.25842	-3.8762	-1.55639
0.117272	gi|640588392	6-phosphofructokinase	35.408	Bacteroides sartorii	FALSE	FALSE	FALSE	TRUE	NA	NA	NA	NA	NA	NA	NA	NA	NA	NA	NA	NA	NA	NA	NA	NA	NA	NA	NA	NA	NA	NA	NA	NA	NA	NA	NA	NA	NA	NA	NA	NA	NA	NA	NA	NA	NA	NA	NA	NA	NA
0.140144	gi|640588326	acetyl-CoA carboxylase biotin carboxylase subunit	56.969	Bacteroides sartorii	FALSE	FALSE	FALSE	TRUE	NA	NA	NA	NA	NA	NA	NA	NA	NA	NA	NA	NA	NA	NA	NA	NA	NA	NA	NA	NA	NA	NA	NA	NA	NA	NA	NA	NA	NA	NA	NA	NA	NA	NA	NA	NA	NA	NA	NA	NA	NA
0.140304	gi|640588056	2-deoxyribose-5-phosphate aldolase	33.134	Bacteroides sartorii	FALSE	FALSE	FALSE	TRUE	NA	NA	NA	NA	NA	NA	NA	NA	NA	NA	NA	NA	NA	NA	NA	NA	NA	NA	NA	NA	NA	NA	NA	NA	NA	NA	NA	NA	NA	NA	NA	NA	NA	NA	NA	NA	NA	NA	NA	NA	NA
0.161544	gi|640587752	L-asparaginase	37.748	Bacteroides sartorii	FALSE	FALSE	FALSE	TRUE	NA	NA	NA	NA	NA	NA	NA	NA	NA	NA	NA	NA	NA	NA	NA	NA	NA	NA	NA	NA	NA	NA	NA	NA	NA	NA	NA	NA	NA	NA	NA	NA	NA	NA	NA	NA	NA	NA	NA	NA	NA
0.350426	gi|640588303	5-(carboxyamino)imidazole ribonucleotide mutase	17.742	Bacteroides sartorii	FALSE	FALSE	FALSE	TRUE	NA	NA	NA	NA	NA	NA	NA	NA	NA	NA	NA	NA	NA	NA	NA	NA	NA	NA	NA	NA	NA	NA	NA	NA	NA	NA	NA	NA	NA	NA	NA	NA	NA	NA	NA	NA	NA	NA	NA	NA	NA
0.523178	gi|640589794	methionine--tRNA ligase	77.615	Bacteroides sartorii	FALSE	FALSE	FALSE	TRUE	NA	NA	NA	NA	NA	NA	NA	NA	NA	NA	NA	NA	NA	NA	NA	NA	NA	NA	NA	NA	NA	NA	NA	NA	NA	NA	NA	NA	NA	NA	NA	NA	NA	NA	NA	NA	NA	NA	NA	NA	NA
10	gi|640588285	ferritin	17964	Bacteroides sartorii	TRUE	FALSE	FALSE	FALSE	gi|640588285	ferritin [Bacteroides sartorii]	3.78	78.99	1268	5168	0	0	0	0	0	0	0	6080	5312	7728	0	0	0	0	0	0	8896	0	0	0	9	7	1	TMT6plex	17964	NA	NA	NA	NA	NA	NA	NA	NA	NA	NA
0.21646	gi|496041145	xylose isomerase	49 kDa	Bacteroides sp. 1_1_6	FALSE	FALSE	TRUE	FALSE	NA	NA	NA	NA	NA	NA	NA	NA	NA	NA	NA	NA	NA	NA	NA	NA	NA	NA	NA	NA	NA	NA	NA	NA	NA	NA	NA	NA	NA	NA	NA	NA	NA	NA	NA	NA	NA	NA	NA	NA	NA
0.000678967	gi|736515967	SusC/RagA family TonB-linked outer membrane protein	103.61	Bacteroides sp. 2_1_33B	FALSE	FALSE	FALSE	TRUE	NA	NA	NA	NA	NA	NA	NA	NA	NA	NA	NA	NA	NA	NA	NA	NA	NA	NA	NA	NA	NA	NA	NA	NA	NA	NA	NA	NA	NA	NA	NA	NA	NA	NA	NA	NA	NA	NA	NA	NA	NA
0.398101	gi|495926633	histone H1	7 kDa	Bacteroides sp. 3_1_23	FALSE	FALSE	TRUE	FALSE	NA	NA	NA	NA	NA	NA	NA	NA	NA	NA	NA	NA	NA	NA	NA	NA	NA	NA	NA	NA	NA	NA	NA	NA	NA	NA	NA	NA	NA	NA	NA	NA	NA	NA	NA	NA	NA	NA	NA	NA	NA
1.09883e-05	gi|263234789	TonB-linked outer membrane protein, SusC/RagA family	110.38	Bacteroides sp. 3_1_33FAA	FALSE	FALSE	FALSE	TRUE	NA	NA	NA	NA	NA	NA	NA	NA	NA	NA	NA	NA	NA	NA	NA	NA	NA	NA	NA	NA	NA	NA	NA	NA	NA	NA	NA	NA	NA	NA	NA	NA	NA	NA	NA	NA	NA	NA	NA	NA	NA
0.000307149	gi|495932232	alkaline phosphatase	52 kDa	Bacteroides sp. 3_1_33FAA	FALSE	FALSE	TRUE	FALSE	NA	NA	NA	NA	NA	NA	NA	NA	NA	NA	NA	NA	NA	NA	NA	NA	NA	NA	NA	NA	NA	NA	NA	NA	NA	NA	NA	NA	NA	NA	NA	NA	NA	NA	NA	NA	NA	NA	NA	NA	NA
0.000688384	gi|495931683	hypothetical protein	25.461	Bacteroides sp. 3_1_33FAA	FALSE	FALSE	FALSE	TRUE	NA	NA	NA	NA	NA	NA	NA	NA	NA	NA	NA	NA	NA	NA	NA	NA	NA	NA	NA	NA	NA	NA	NA	NA	NA	NA	NA	NA	NA	NA	NA	NA	NA	NA	NA	NA	NA	NA	NA	NA	NA
0.00156352	gi|495931686	aminoacyl-histidine dipeptidase	53.214	Bacteroides sp. 3_1_33FAA	TRUE	FALSE	FALSE	TRUE	gi|495931686	aminoacyl-histidine dipeptidase [Bacteroides sp. 3_1_33FAA]_x0001_gi|263234032|gb|EEZ19633.1| Xaa-His dipeptidase [Bacteroides sp. 3_1_33FAA]_x0001_gi|671715727|gb|AII67999.1| aminoacyl-histidine dipeptidase [Bacteroides dorei]_x0001_gi|92...	8.64	102.02	0	0	0	0	0	0	0	0	968	0	0	0	0	0	0	0	4704	3696	0	0	0	9344	2	6	1	TMT6plex	53215	NA	NA	NA	NA	NA	NA	NA	NA	NA	NA
0.00281236	gi|263234521	SusD family protein	56.629	Bacteroides sp. 3_1_33FAA	FALSE	FALSE	TRUE	TRUE	NA	NA	NA	NA	NA	NA	NA	NA	NA	NA	NA	NA	NA	NA	NA	NA	NA	NA	NA	NA	NA	NA	NA	NA	NA	NA	NA	NA	NA	NA	NA	NA	NA	NA	NA	NA	NA	NA	NA	NA	NA
0.0124569	gi|263236181	pyruvate kinase	54 kDa	Bacteroides sp. 3_1_33FAA	FALSE	FALSE	TRUE	FALSE	NA	NA	NA	NA	NA	NA	NA	NA	NA	NA	NA	NA	NA	NA	NA	NA	NA	NA	NA	NA	NA	NA	NA	NA	NA	NA	NA	NA	NA	NA	NA	NA	NA	NA	NA	NA	NA	NA	NA	NA	NA
0.0185109	gi|495928553	threonine synthase	47.778	Bacteroides sp. 3_1_33FAA	FALSE	FALSE	FALSE	TRUE	NA	NA	NA	NA	NA	NA	NA	NA	NA	NA	NA	NA	NA	NA	NA	NA	NA	NA	NA	NA	NA	NA	NA	NA	NA	NA	NA	NA	NA	NA	NA	NA	NA	NA	NA	NA	NA	NA	NA	NA	NA
0.0198258	gi|263234520	TonB-linked outer membrane protein, SusC/RagA family	102.16	Bacteroides sp. 3_1_33FAA	FALSE	FALSE	FALSE	TRUE	NA	NA	NA	NA	NA	NA	NA	NA	NA	NA	NA	NA	NA	NA	NA	NA	NA	NA	NA	NA	NA	NA	NA	NA	NA	NA	NA	NA	NA	NA	NA	NA	NA	NA	NA	NA	NA	NA	NA	NA	NA
0.0241744	gi|263237966	hypothetical protein HMPREF0105_0799	38.707	Bacteroides sp. 3_1_33FAA	FALSE	FALSE	TRUE	TRUE	NA	NA	NA	NA	NA	NA	NA	NA	NA	NA	NA	NA	NA	NA	NA	NA	NA	NA	NA	NA	NA	NA	NA	NA	NA	NA	NA	NA	NA	NA	NA	NA	NA	NA	NA	NA	NA	NA	NA	NA	NA
0.115048	gi|495929604	prolyl tripeptidyl peptidase	83.687	Bacteroides sp. 3_1_33FAA	FALSE	FALSE	FALSE	TRUE	NA	NA	NA	NA	NA	NA	NA	NA	NA	NA	NA	NA	NA	NA	NA	NA	NA	NA	NA	NA	NA	NA	NA	NA	NA	NA	NA	NA	NA	NA	NA	NA	NA	NA	NA	NA	NA	NA	NA	NA	NA
0.169406	gi|495931738	peptidase S9	83 kDa	Bacteroides sp. 3_1_33FAA	FALSE	FALSE	TRUE	FALSE	NA	NA	NA	NA	NA	NA	NA	NA	NA	NA	NA	NA	NA	NA	NA	NA	NA	NA	NA	NA	NA	NA	NA	NA	NA	NA	NA	NA	NA	NA	NA	NA	NA	NA	NA	NA	NA	NA	NA	NA	NA
0.172552	gi|495930776	branched chain amino acid aminotransferase	37.888	Bacteroides sp. 3_1_33FAA	FALSE	FALSE	FALSE	TRUE	NA	NA	NA	NA	NA	NA	NA	NA	NA	NA	NA	NA	NA	NA	NA	NA	NA	NA	NA	NA	NA	NA	NA	NA	NA	NA	NA	NA	NA	NA	NA	NA	NA	NA	NA	NA	NA	NA	NA	NA	NA
0.214718	gi|263236950	TonB-linked outer membrane protein, SusC/RagA family	112.63	Bacteroides sp. 3_1_33FAA	FALSE	FALSE	FALSE	TRUE	NA	NA	NA	NA	NA	NA	NA	NA	NA	NA	NA	NA	NA	NA	NA	NA	NA	NA	NA	NA	NA	NA	NA	NA	NA	NA	NA	NA	NA	NA	NA	NA	NA	NA	NA	NA	NA	NA	NA	NA	NA
0.222391	gi|495927700	4-alpha-glucanotransferase	47.605	Bacteroides sp. 3_1_33FAA	FALSE	FALSE	FALSE	TRUE	NA	NA	NA	NA	NA	NA	NA	NA	NA	NA	NA	NA	NA	NA	NA	NA	NA	NA	NA	NA	NA	NA	NA	NA	NA	NA	NA	NA	NA	NA	NA	NA	NA	NA	NA	NA	NA	NA	NA	NA	NA
0.227659	gi|263236123	Beta galactosidase small chain	126 kDa	Bacteroides sp. 3_1_33FAA	FALSE	FALSE	TRUE	FALSE	NA	NA	NA	NA	NA	NA	NA	NA	NA	NA	NA	NA	NA	NA	NA	NA	NA	NA	NA	NA	NA	NA	NA	NA	NA	NA	NA	NA	NA	NA	NA	NA	NA	NA	NA	NA	NA	NA	NA	NA	NA
0.294226	gi|263238261	peptidase family M49	76.985	Bacteroides sp. 3_1_33FAA	FALSE	FALSE	FALSE	TRUE	NA	NA	NA	NA	NA	NA	NA	NA	NA	NA	NA	NA	NA	NA	NA	NA	NA	NA	NA	NA	NA	NA	NA	NA	NA	NA	NA	NA	NA	NA	NA	NA	NA	NA	NA	NA	NA	NA	NA	NA	NA
0.314081	gi|495927723	phosphoribosylglycinamide formyltransferase 2	42.921	Bacteroides sp. 3_1_33FAA	FALSE	FALSE	FALSE	TRUE	NA	NA	NA	NA	NA	NA	NA	NA	NA	NA	NA	NA	NA	NA	NA	NA	NA	NA	NA	NA	NA	NA	NA	NA	NA	NA	NA	NA	NA	NA	NA	NA	NA	NA	NA	NA	NA	NA	NA	NA	NA
0.33367	gi|263236586	papain family cysteine protease	44.188	Bacteroides sp. 3_1_33FAA	FALSE	FALSE	FALSE	TRUE	NA	NA	NA	NA	NA	NA	NA	NA	NA	NA	NA	NA	NA	NA	NA	NA	NA	NA	NA	NA	NA	NA	NA	NA	NA	NA	NA	NA	NA	NA	NA	NA	NA	NA	NA	NA	NA	NA	NA	NA	NA
0.404009	gi|495929153	ribonucleoside-diphosphate reductase, adenosylcobalamin-dependent	96.356	Bacteroides sp. 3_1_33FAA	FALSE	FALSE	FALSE	TRUE	NA	NA	NA	NA	NA	NA	NA	NA	NA	NA	NA	NA	NA	NA	NA	NA	NA	NA	NA	NA	NA	NA	NA	NA	NA	NA	NA	NA	NA	NA	NA	NA	NA	NA	NA	NA	NA	NA	NA	NA	NA
0.787696	gi|495930171	DNA gyrase subunit A	96.15	Bacteroides sp. 3_1_33FAA	FALSE	FALSE	FALSE	TRUE	NA	NA	NA	NA	NA	NA	NA	NA	NA	NA	NA	NA	NA	NA	NA	NA	NA	NA	NA	NA	NA	NA	NA	NA	NA	NA	NA	NA	NA	NA	NA	NA	NA	NA	NA	NA	NA	NA	NA	NA	NA
10	gi|495930975	hypothetical protein	89629	Bacteroides sp. 3_1_33FAA	TRUE	FALSE	FALSE	FALSE	gi|495930975	hypothetical protein [Bacteroides sp. 3_1_33FAA]_x0001_gi|263234801|gb|EEZ20369.1| hypothetical protein HMPREF0105_3405 [Bacteroides sp. 3_1_33FAA]	70.46	129.76	37240	49150	0	0	0	9620	30300	29630	43010	253800	60760	218800	0	0	3034	87460	227000	403400	185800	0	77490	177500	7	17	7	TMT6plex; Deamidation (NQ)	89629	NA	NA	NA	NA	NA	NA	NA	NA	NA	NA
10	gi|495929600	hypothetical protein	110696	Bacteroides sp. 3_1_33FAA	TRUE	FALSE	FALSE	FALSE	gi|495929600	hypothetical protein [Bacteroides sp. 3_1_33FAA]_x0001_gi|263235983|gb|EEZ21478.1| hypothetical protein HMPREF0105_2032 [Bacteroides sp. 3_1_33FAA]	9.19	180.39	60660	93810	10110	8352	21170	20510	35080	148300	170000	237500	412600	423100	47490	28290	16830	75070	123800	296100	313300	74620	76610	222900	16	30	17	Carbamidomethylation; TMT6plex; Deamidation (NQ)	110696	NA	NA	NA	NA	NA	NA	NA	NA	NA	NA
1.7e-08	gi|496057955	hypothetical protein	74 kDa	Bacteroides sp. 3_1_40A	FALSE	FALSE	TRUE	FALSE	NA	NA	NA	NA	NA	NA	NA	NA	NA	NA	NA	NA	NA	NA	NA	NA	NA	NA	NA	NA	NA	NA	NA	NA	NA	NA	NA	NA	NA	NA	NA	NA	NA	NA	NA	NA	NA	NA	NA	NA	NA
1.39e-05	gi|496057957	hypothetical protein	35 kDa	Bacteroides sp. 3_1_40A	FALSE	FALSE	TRUE	FALSE	NA	NA	NA	NA	NA	NA	NA	NA	NA	NA	NA	NA	NA	NA	NA	NA	NA	NA	NA	NA	NA	NA	NA	NA	NA	NA	NA	NA	NA	NA	NA	NA	NA	NA	NA	NA	NA	NA	NA	NA	NA
0.0431496	gi|317384647	secreted peptidase	57.453	Bacteroides sp. 3_1_40A	FALSE	FALSE	FALSE	TRUE	NA	NA	NA	NA	NA	NA	NA	NA	NA	NA	NA	NA	NA	NA	NA	NA	NA	NA	NA	NA	NA	NA	NA	NA	NA	NA	NA	NA	NA	NA	NA	NA	NA	NA	NA	NA	NA	NA	NA	NA	NA
0.100892	gi|317385812	NADH dehydrogenase/NAD(P)H nitroreductase	20.326	Bacteroides sp. 3_1_40A	FALSE	FALSE	FALSE	TRUE	NA	NA	NA	NA	NA	NA	NA	NA	NA	NA	NA	NA	NA	NA	NA	NA	NA	NA	NA	NA	NA	NA	NA	NA	NA	NA	NA	NA	NA	NA	NA	NA	NA	NA	NA	NA	NA	NA	NA	NA	NA
0.116018	gi|495939169	alpha-amylase	71 kDa	Bacteroides sp. 4_1_36	FALSE	FALSE	TRUE	FALSE	NA	NA	NA	NA	NA	NA	NA	NA	NA	NA	NA	NA	NA	NA	NA	NA	NA	NA	NA	NA	NA	NA	NA	NA	NA	NA	NA	NA	NA	NA	NA	NA	NA	NA	NA	NA	NA	NA	NA	NA	NA
0.00098272	gi|254834399	Hsp20/alpha crystallin family protein	17 kDa	Bacteroides sp. 4_3_47FAA	FALSE	FALSE	TRUE	FALSE	NA	NA	NA	NA	NA	NA	NA	NA	NA	NA	NA	NA	NA	NA	NA	NA	NA	NA	NA	NA	NA	NA	NA	NA	NA	NA	NA	NA	NA	NA	NA	NA	NA	NA	NA	NA	NA	NA	NA	NA	NA
0.0294648	gi|495942045	hypothetical protein	21.5	Bacteroides sp. 4_3_47FAA	FALSE	FALSE	FALSE	TRUE	NA	NA	NA	NA	NA	NA	NA	NA	NA	NA	NA	NA	NA	NA	NA	NA	NA	NA	NA	NA	NA	NA	NA	NA	NA	NA	NA	NA	NA	NA	NA	NA	NA	NA	NA	NA	NA	NA	NA	NA	NA
0.159188	gi|495946932	hypothetical protein, partial	89.944	Bacteroides sp. 4_3_47FAA	FALSE	FALSE	FALSE	TRUE	NA	NA	NA	NA	NA	NA	NA	NA	NA	NA	NA	NA	NA	NA	NA	NA	NA	NA	NA	NA	NA	NA	NA	NA	NA	NA	NA	NA	NA	NA	NA	NA	NA	NA	NA	NA	NA	NA	NA	NA	NA
0.000172643	gi|495949729	alpha-glucosidase	84.33	Bacteroides sp. 9_1_42FAA	FALSE	FALSE	FALSE	TRUE	NA	NA	NA	NA	NA	NA	NA	NA	NA	NA	NA	NA	NA	NA	NA	NA	NA	NA	NA	NA	NA	NA	NA	NA	NA	NA	NA	NA	NA	NA	NA	NA	NA	NA	NA	NA	NA	NA	NA	NA	NA
0.00034865	gi|495949988	hypothetical protein	19.54	Bacteroides sp. 9_1_42FAA	FALSE	FALSE	FALSE	TRUE	NA	NA	NA	NA	NA	NA	NA	NA	NA	NA	NA	NA	NA	NA	NA	NA	NA	NA	NA	NA	NA	NA	NA	NA	NA	NA	NA	NA	NA	NA	NA	NA	NA	NA	NA	NA	NA	NA	NA	NA	NA
0.000586116	gi|495948212	alpha-1 2-mannosidase	87.819	Bacteroides sp. 9_1_42FAA	FALSE	FALSE	FALSE	TRUE	NA	NA	NA	NA	NA	NA	NA	NA	NA	NA	NA	NA	NA	NA	NA	NA	NA	NA	NA	NA	NA	NA	NA	NA	NA	NA	NA	NA	NA	NA	NA	NA	NA	NA	NA	NA	NA	NA	NA	NA	NA
0.00195192	gi|495950079	acyl dehydratase	17.691	Bacteroides sp. 9_1_42FAA	FALSE	FALSE	FALSE	TRUE	NA	NA	NA	NA	NA	NA	NA	NA	NA	NA	NA	NA	NA	NA	NA	NA	NA	NA	NA	NA	NA	NA	NA	NA	NA	NA	NA	NA	NA	NA	NA	NA	NA	NA	NA	NA	NA	NA	NA	NA	NA
0.00312646	gi|887752288	hypothetical protein BSBG_03740	105.36	Bacteroides sp. 9_1_42FAA	FALSE	FALSE	FALSE	TRUE	NA	NA	NA	NA	NA	NA	NA	NA	NA	NA	NA	NA	NA	NA	NA	NA	NA	NA	NA	NA	NA	NA	NA	NA	NA	NA	NA	NA	NA	NA	NA	NA	NA	NA	NA	NA	NA	NA	NA	NA	NA
0.00389563	gi|495949661	peptidase	71.576	Bacteroides sp. 9_1_42FAA	FALSE	FALSE	FALSE	TRUE	NA	NA	NA	NA	NA	NA	NA	NA	NA	NA	NA	NA	NA	NA	NA	NA	NA	NA	NA	NA	NA	NA	NA	NA	NA	NA	NA	NA	NA	NA	NA	NA	NA	NA	NA	NA	NA	NA	NA	NA	NA
0.0229836	gi|495948219	glycosidase	37.6	Bacteroides sp. 9_1_42FAA	FALSE	FALSE	FALSE	TRUE	NA	NA	NA	NA	NA	NA	NA	NA	NA	NA	NA	NA	NA	NA	NA	NA	NA	NA	NA	NA	NA	NA	NA	NA	NA	NA	NA	NA	NA	NA	NA	NA	NA	NA	NA	NA	NA	NA	NA	NA	NA
0.0549152	gi|229457257	hypothetical protein BSBG_03951	15.97	Bacteroides sp. 9_1_42FAA	FALSE	FALSE	TRUE	TRUE	NA	NA	NA	NA	NA	NA	NA	NA	NA	NA	NA	NA	NA	NA	NA	NA	NA	NA	NA	NA	NA	NA	NA	NA	NA	NA	NA	NA	NA	NA	NA	NA	NA	NA	NA	NA	NA	NA	NA	NA	NA
0.065935	gi|887751359	5-aminoimidazole-4-carboxamide ribonucleotide transformylase	48 kDa	Bacteroides sp. 9_1_42FAA	FALSE	FALSE	TRUE	FALSE	NA	NA	NA	NA	NA	NA	NA	NA	NA	NA	NA	NA	NA	NA	NA	NA	NA	NA	NA	NA	NA	NA	NA	NA	NA	NA	NA	NA	NA	NA	NA	NA	NA	NA	NA	NA	NA	NA	NA	NA	NA
0.0908254	gi|891197199	hypothetical protein	116.57	Bacteroides sp. 9_1_42FAA	FALSE	FALSE	FALSE	TRUE	NA	NA	NA	NA	NA	NA	NA	NA	NA	NA	NA	NA	NA	NA	NA	NA	NA	NA	NA	NA	NA	NA	NA	NA	NA	NA	NA	NA	NA	NA	NA	NA	NA	NA	NA	NA	NA	NA	NA	NA	NA
0.106835	gi|891197214	2-polyprenylphenol hydroxylase	82.964	Bacteroides sp. 9_1_42FAA	FALSE	FALSE	FALSE	TRUE	NA	NA	NA	NA	NA	NA	NA	NA	NA	NA	NA	NA	NA	NA	NA	NA	NA	NA	NA	NA	NA	NA	NA	NA	NA	NA	NA	NA	NA	NA	NA	NA	NA	NA	NA	NA	NA	NA	NA	NA	NA
0.107432	gi|495948560	peptidylprolyl isomerase	20.71	Bacteroides sp. 9_1_42FAA	FALSE	FALSE	FALSE	TRUE	NA	NA	NA	NA	NA	NA	NA	NA	NA	NA	NA	NA	NA	NA	NA	NA	NA	NA	NA	NA	NA	NA	NA	NA	NA	NA	NA	NA	NA	NA	NA	NA	NA	NA	NA	NA	NA	NA	NA	NA	NA
0.274106	gi|495949987	glycoside hydrolase	75.422	Bacteroides sp. 9_1_42FAA	FALSE	FALSE	FALSE	TRUE	NA	NA	NA	NA	NA	NA	NA	NA	NA	NA	NA	NA	NA	NA	NA	NA	NA	NA	NA	NA	NA	NA	NA	NA	NA	NA	NA	NA	NA	NA	NA	NA	NA	NA	NA	NA	NA	NA	NA	NA	NA
0.561588	gi|696358760	DNA polymerase III subunit epsilon	29.633	Bacteroides sp. 9_1_42FAA	FALSE	FALSE	FALSE	TRUE	NA	NA	NA	NA	NA	NA	NA	NA	NA	NA	NA	NA	NA	NA	NA	NA	NA	NA	NA	NA	NA	NA	NA	NA	NA	NA	NA	NA	NA	NA	NA	NA	NA	NA	NA	NA	NA	NA	NA	NA	NA
10	gi|495950004	acetyl-CoA hydrolase	53994	Bacteroides sp. 9_1_42FAA	TRUE	FALSE	FALSE	FALSE	gi|495950004	acetyl-CoA hydrolase [Bacteroides sp. 9_1_42FAA]_x0001_gi|229456879|gb|EEO62600.1| hypothetical protein BSBG_03573 [Bacteroides sp. 9_1_42FAA]	1.92	67.21	0	0	0	0	0	0	0	4976	5776	0	0	0	0	0	0	0	12320	8288	0	0	0	5696	2	3	1	TMT6plex	53994	NA	NA	NA	NA	NA	NA	NA	NA	NA	NA
10	gi|495950086	heat-shock protein	16905	Bacteroides sp. 9_1_42FAA	TRUE	FALSE	FALSE	FALSE	gi|495950086	heat-shock protein [Bacteroides sp. 9_1_42FAA]_x0001_gi|229456941|gb|EEO62662.1| small heat shock protein [Bacteroides sp. 9_1_42FAA]	8.61	84.52	0	0	505	0	0	0	0	0	0	0	0	0	17280	9088	0	0	0	0	0	8048	0	0	5	5	1	TMT6plex	16905	NA	NA	NA	NA	NA	NA	NA	NA	NA	NA
10	gi|495949731	hypothetical protein	89585	Bacteroides sp. 9_1_42FAA	TRUE	FALSE	FALSE	FALSE	gi|495949731	hypothetical protein [Bacteroides sp. 9_1_42FAA]_x0001_gi|229456539|gb|EEO62260.1| hypothetical protein BSBG_03232 [Bacteroides sp. 9_1_42FAA]	70.46	129.76	37240	49150	0	0	0	9620	30300	29630	43010	253800	60760	218800	0	0	3034	87460	227000	403400	185800	0	77490	177500	7	17	7	TMT6plex; Deamidation (NQ)	89585	NA	NA	NA	NA	NA	NA	NA	NA	NA	NA
10	gi|891197198	hypothetical protein	91054	Bacteroides sp. 9_1_42FAA	TRUE	FALSE	FALSE	FALSE	gi|891197198	hypothetical protein [Bacteroides sp. 9_1_42FAA]_x0001_gi|887752528|gb|EEO63786.2| hypothetical protein BSBG_04762 [Bacteroides sp. 9_1_42FAA]	2.1	96.07	8512	5712	0	0	0	0	0	0	0	1216	14180	13380	0	0	0	0	0	0	11260	0	0	0	1	8	1	TMT6plex	91054	NA	NA	NA	NA	NA	NA	NA	NA	NA	NA
2.9484e-05	gi|523973884	branched-chain-amino-acid transaminase	42.07	Bacteroides sp. CAG:1060	FALSE	FALSE	FALSE	TRUE	NA	NA	NA	NA	NA	NA	NA	NA	NA	NA	NA	NA	NA	NA	NA	NA	NA	NA	NA	NA	NA	NA	NA	NA	NA	NA	NA	NA	NA	NA	NA	NA	NA	NA	NA	NA	NA	NA	NA	NA	NA
0.0462435	gi|524114271	triosephosphate isomerase	27 kDa	Bacteroides sp. CAG:1076	FALSE	FALSE	TRUE	FALSE	NA	NA	NA	NA	NA	NA	NA	NA	NA	NA	NA	NA	NA	NA	NA	NA	NA	NA	NA	NA	NA	NA	NA	NA	NA	NA	NA	NA	NA	NA	NA	NA	NA	NA	NA	NA	NA	NA	NA	NA	NA
2.32e-11	gi|524259153	50S ribosomal protein L2	31 kDa	Bacteroides sp. CAG:144	FALSE	FALSE	TRUE	FALSE	NA	NA	NA	NA	NA	NA	NA	NA	NA	NA	NA	NA	NA	NA	NA	NA	NA	NA	NA	NA	NA	NA	NA	NA	NA	NA	NA	NA	NA	NA	NA	NA	NA	NA	NA	NA	NA	NA	NA	NA	NA
0.000137649	gi|524257185	phosphoserine aminotransferase	39.437	Bacteroides sp. CAG:144	FALSE	FALSE	TRUE	TRUE	NA	NA	NA	NA	NA	NA	NA	NA	NA	NA	NA	NA	NA	NA	NA	NA	NA	NA	NA	NA	NA	NA	NA	NA	NA	NA	NA	NA	NA	NA	NA	NA	NA	NA	NA	NA	NA	NA	NA	NA	NA
0.0119201	gi|524257040	putative uncharacterized protein	47.31	Bacteroides sp. CAG:144	FALSE	FALSE	FALSE	TRUE	NA	NA	NA	NA	NA	NA	NA	NA	NA	NA	NA	NA	NA	NA	NA	NA	NA	NA	NA	NA	NA	NA	NA	NA	NA	NA	NA	NA	NA	NA	NA	NA	NA	NA	NA	NA	NA	NA	NA	NA	NA
0.0771792	gi|524258654	putative uncharacterized protein	65 kDa	Bacteroides sp. CAG:144	FALSE	FALSE	TRUE	FALSE	NA	NA	NA	NA	NA	NA	NA	NA	NA	NA	NA	NA	NA	NA	NA	NA	NA	NA	NA	NA	NA	NA	NA	NA	NA	NA	NA	NA	NA	NA	NA	NA	NA	NA	NA	NA	NA	NA	NA	NA	NA
1.9e-08	gi|524011074	malate dehydrogenase	25.057	Bacteroides sp. CAG:20	FALSE	FALSE	TRUE	TRUE	NA	NA	NA	NA	NA	NA	NA	NA	NA	NA	NA	NA	NA	NA	NA	NA	NA	NA	NA	NA	NA	NA	NA	NA	NA	NA	NA	NA	NA	NA	NA	NA	NA	NA	NA	NA	NA	NA	NA	NA	NA
0.000355685	gi|524012807	phosphoserine aminotransferase	39 kDa	Bacteroides sp. CAG:20	FALSE	FALSE	TRUE	FALSE	NA	NA	NA	NA	NA	NA	NA	NA	NA	NA	NA	NA	NA	NA	NA	NA	NA	NA	NA	NA	NA	NA	NA	NA	NA	NA	NA	NA	NA	NA	NA	NA	NA	NA	NA	NA	NA	NA	NA	NA	NA
0.00364756	gi|524012399	lL-diaminopimelate aminotransferase	46 kDa	Bacteroides sp. CAG:20	FALSE	FALSE	TRUE	FALSE	NA	NA	NA	NA	NA	NA	NA	NA	NA	NA	NA	NA	NA	NA	NA	NA	NA	NA	NA	NA	NA	NA	NA	NA	NA	NA	NA	NA	NA	NA	NA	NA	NA	NA	NA	NA	NA	NA	NA	NA	NA
0.0171689	gi|524012162	aspartate 4-decarboxylase	64 kDa	Bacteroides sp. CAG:20	FALSE	FALSE	TRUE	FALSE	NA	NA	NA	NA	NA	NA	NA	NA	NA	NA	NA	NA	NA	NA	NA	NA	NA	NA	NA	NA	NA	NA	NA	NA	NA	NA	NA	NA	NA	NA	NA	NA	NA	NA	NA	NA	NA	NA	NA	NA	NA
0.021573	gi|524012905	uncharacterized protein BN530_01740	56 kDa	Bacteroides sp. CAG:20	FALSE	FALSE	TRUE	FALSE	NA	NA	NA	NA	NA	NA	NA	NA	NA	NA	NA	NA	NA	NA	NA	NA	NA	NA	NA	NA	NA	NA	NA	NA	NA	NA	NA	NA	NA	NA	NA	NA	NA	NA	NA	NA	NA	NA	NA	NA	NA
0.0367814	gi|524012718	triosephosphate isomerase	27 kDa	Bacteroides sp. CAG:20	FALSE	FALSE	TRUE	FALSE	NA	NA	NA	NA	NA	NA	NA	NA	NA	NA	NA	NA	NA	NA	NA	NA	NA	NA	NA	NA	NA	NA	NA	NA	NA	NA	NA	NA	NA	NA	NA	NA	NA	NA	NA	NA	NA	NA	NA	NA	NA
2.32e-09	gi|524671548	phosphoribosylaminoimidazole-succinocarboxamide synthase	36 kDa	Bacteroides sp. CAG:462	FALSE	FALSE	TRUE	FALSE	NA	NA	NA	NA	NA	NA	NA	NA	NA	NA	NA	NA	NA	NA	NA	NA	NA	NA	NA	NA	NA	NA	NA	NA	NA	NA	NA	NA	NA	NA	NA	NA	NA	NA	NA	NA	NA	NA	NA	NA	NA
0.047985	gi|524669173	elongation factor P	21.346	Bacteroides sp. CAG:462	TRUE	FALSE	FALSE	TRUE	gi|524669173	elongation factor P [Bacteroides sp. CAG:462]	2.47	69.49	0	0	29310	11460	9920	0	0	0	0	0	0	0	48510	12830	0	0	0	0	0	50050	0	0	4	2	1	TMT6plex	21346	NA	NA	NA	NA	NA	NA	NA	NA	NA	NA
0.410777	gi|524670941	50S ribosomal protein L5	20.851	Bacteroides sp. CAG:462	FALSE	FALSE	FALSE	TRUE	NA	NA	NA	NA	NA	NA	NA	NA	NA	NA	NA	NA	NA	NA	NA	NA	NA	NA	NA	NA	NA	NA	NA	NA	NA	NA	NA	NA	NA	NA	NA	NA	NA	NA	NA	NA	NA	NA	NA	NA	NA
0.875787	gi|524670167	adenylate kinase	20.866	Bacteroides sp. CAG:462	FALSE	FALSE	FALSE	TRUE	NA	NA	NA	NA	NA	NA	NA	NA	NA	NA	NA	NA	NA	NA	NA	NA	NA	NA	NA	NA	NA	NA	NA	NA	NA	NA	NA	NA	NA	NA	NA	NA	NA	NA	NA	NA	NA	NA	NA	NA	NA
10	gi|524670514	10 kDa chaperonin	9700	Bacteroides sp. CAG:462	TRUE	FALSE	FALSE	FALSE	gi|524670514	10 kDa chaperonin [Bacteroides sp. CAG:462]	5.67	72.34	686	1128	0	0	0	0	0	0	0	1460	3424	3592	0	0	0	0	0	0	3808	0	0	0	11	3	1	TMT6plex	9700	NA	NA	NA	NA	NA	NA	NA	NA	NA	NA
10	gi|524317347	putative uncharacterized protein	20639	Bacteroides sp. CAG:530	TRUE	FALSE	FALSE	FALSE	gi|524317347	putative uncharacterized protein [Bacteroides sp. CAG:530]	4.65	166.29	7520	17470	0	0	0	0	0	1188	3784	1084	1540	3896	0	0	0	0	910	6032	11490	0	0	11040	4	21	1	TMT6plex	20639	NA	NA	NA	NA	NA	NA	NA	NA	NA	NA
0.0198869	gi|523974934	pyruvate-flavodoxin oxidoreductase	130 kDa	Bacteroides sp. CAG:598	FALSE	FALSE	TRUE	FALSE	NA	NA	NA	NA	NA	NA	NA	NA	NA	NA	NA	NA	NA	NA	NA	NA	NA	NA	NA	NA	NA	NA	NA	NA	NA	NA	NA	NA	NA	NA	NA	NA	NA	NA	NA	NA	NA	NA	NA	NA	NA
0.0917089	gi|523974507	30S ribosomal protein S1	67 kDa	Bacteroides sp. CAG:598	FALSE	FALSE	TRUE	FALSE	NA	NA	NA	NA	NA	NA	NA	NA	NA	NA	NA	NA	NA	NA	NA	NA	NA	NA	NA	NA	NA	NA	NA	NA	NA	NA	NA	NA	NA	NA	NA	NA	NA	NA	NA	NA	NA	NA	NA	NA	NA
0.0991131	gi|523976772	xylose isomerase	50 kDa	Bacteroides sp. CAG:598	FALSE	FALSE	TRUE	FALSE	NA	NA	NA	NA	NA	NA	NA	NA	NA	NA	NA	NA	NA	NA	NA	NA	NA	NA	NA	NA	NA	NA	NA	NA	NA	NA	NA	NA	NA	NA	NA	NA	NA	NA	NA	NA	NA	NA	NA	NA	NA
0.106033	gi|523975590	kinase PfkB family	33 kDa	Bacteroides sp. CAG:598	FALSE	FALSE	TRUE	FALSE	NA	NA	NA	NA	NA	NA	NA	NA	NA	NA	NA	NA	NA	NA	NA	NA	NA	NA	NA	NA	NA	NA	NA	NA	NA	NA	NA	NA	NA	NA	NA	NA	NA	NA	NA	NA	NA	NA	NA	NA	NA
0.239551	gi|523976711	glutamate dehydrogenase	49 kDa	Bacteroides sp. CAG:598	FALSE	FALSE	TRUE	FALSE	NA	NA	NA	NA	NA	NA	NA	NA	NA	NA	NA	NA	NA	NA	NA	NA	NA	NA	NA	NA	NA	NA	NA	NA	NA	NA	NA	NA	NA	NA	NA	NA	NA	NA	NA	NA	NA	NA	NA	NA	NA
0.65631	gi|523974374	transcription termination factor Rho	75.06	Bacteroides sp. CAG:598	FALSE	FALSE	FALSE	TRUE	NA	NA	NA	NA	NA	NA	NA	NA	NA	NA	NA	NA	NA	NA	NA	NA	NA	NA	NA	NA	NA	NA	NA	NA	NA	NA	NA	NA	NA	NA	NA	NA	NA	NA	NA	NA	NA	NA	NA	NA	NA
10	gi|523975689	elongation factor G	77641	Bacteroides sp. CAG:598	TRUE	FALSE	FALSE	FALSE	gi|523975689	elongation factor G [Bacteroides sp. CAG:598]	0.22	134.21	0	0	1092	23170	30720	0	0	0	0	0	0	0	34690	21440	0	0	0	0	0	26690	0	0	1	18	1	TMT6plex	77641	NA	NA	NA	NA	NA	NA	NA	NA	NA	NA
0.0615204	gi|524356022	histidine--tRNA ligase	50 kDa	Bacteroides sp. CAG:633	FALSE	FALSE	TRUE	FALSE	NA	NA	NA	NA	NA	NA	NA	NA	NA	NA	NA	NA	NA	NA	NA	NA	NA	NA	NA	NA	NA	NA	NA	NA	NA	NA	NA	NA	NA	NA	NA	NA	NA	NA	NA	NA	NA	NA	NA	NA	NA
0.0644096	gi|524357474	nucleotidyltransferase family protein	34 kDa	Bacteroides sp. CAG:633	FALSE	FALSE	TRUE	FALSE	NA	NA	NA	NA	NA	NA	NA	NA	NA	NA	NA	NA	NA	NA	NA	NA	NA	NA	NA	NA	NA	NA	NA	NA	NA	NA	NA	NA	NA	NA	NA	NA	NA	NA	NA	NA	NA	NA	NA	NA	NA
0.000724612	gi|524201138	phosphoglycerate dehydrogenase	33 kDa	Bacteroides sp. CAG:702	TRUE	FALSE	TRUE	FALSE	gi|524201138	phosphoglycerate dehydrogenase [Bacteroides sp. CAG:702]	8.7	94.07	0	0	0	0	0	0	0	0	0	14110	1264	6912	0	0	0	0	0	0	14020	0	0	0	4	10	1	TMT6plex	33242	NA	NA	NA	NA	NA	NA	NA	NA	NA	NA
0.124734	gi|524337557	phosphoglycerate kinase	44.91	Bacteroides sp. CAG:709	FALSE	FALSE	FALSE	TRUE	NA	NA	NA	NA	NA	NA	NA	NA	NA	NA	NA	NA	NA	NA	NA	NA	NA	NA	NA	NA	NA	NA	NA	NA	NA	NA	NA	NA	NA	NA	NA	NA	NA	NA	NA	NA	NA	NA	NA	NA	NA
10	gi|524338916	60 kDa chaperonin	57557	Bacteroides sp. CAG:709	TRUE	FALSE	FALSE	FALSE	gi|524338916	60 kDa chaperonin [Bacteroides sp. CAG:709]	23.44	155.74	5140	8292	0	982	2856	3282	1660	1010	4448	130400	46050	113500	18620	4816	3808	36540	24580	31490	85310	10850	31780	23230	2	24	1	TMT6plex; Deamidation (NQ)	57557	NA	NA	NA	NA	NA	NA	NA	NA	NA	NA
3.68e-08	gi|524327835	putative uncharacterized protein	38.421	Bacteroides sp. CAG:754	FALSE	FALSE	TRUE	TRUE	NA	NA	NA	NA	NA	NA	NA	NA	NA	NA	NA	NA	NA	NA	NA	NA	NA	NA	NA	NA	NA	NA	NA	NA	NA	NA	NA	NA	NA	NA	NA	NA	NA	NA	NA	NA	NA	NA	NA	NA	NA
1.97742e-06	gi|524327834	putative uncharacterized protein	43.856	Bacteroides sp. CAG:754	FALSE	FALSE	TRUE	TRUE	NA	NA	NA	NA	NA	NA	NA	NA	NA	NA	NA	NA	NA	NA	NA	NA	NA	NA	NA	NA	NA	NA	NA	NA	NA	NA	NA	NA	NA	NA	NA	NA	NA	NA	NA	NA	NA	NA	NA	NA	NA
0.326581	gi|524329718	alpha-glucosidase	84.113	Bacteroides sp. CAG:754	FALSE	FALSE	FALSE	TRUE	NA	NA	NA	NA	NA	NA	NA	NA	NA	NA	NA	NA	NA	NA	NA	NA	NA	NA	NA	NA	NA	NA	NA	NA	NA	NA	NA	NA	NA	NA	NA	NA	NA	NA	NA	NA	NA	NA	NA	NA	NA
0.223879	gi|524530409	rubrerythrin	21 kDa	Bacteroides sp. CAG:770	FALSE	FALSE	TRUE	FALSE	NA	NA	NA	NA	NA	NA	NA	NA	NA	NA	NA	NA	NA	NA	NA	NA	NA	NA	NA	NA	NA	NA	NA	NA	NA	NA	NA	NA	NA	NA	NA	NA	NA	NA	NA	NA	NA	NA	NA	NA	NA
0.0447415	gi|524633888	putative uncharacterized protein	21.4	Bacteroides sp. CAG:875	FALSE	FALSE	FALSE	TRUE	NA	NA	NA	NA	NA	NA	NA	NA	NA	NA	NA	NA	NA	NA	NA	NA	NA	NA	NA	NA	NA	NA	NA	NA	NA	NA	NA	NA	NA	NA	NA	NA	NA	NA	NA	NA	NA	NA	NA	NA	NA
2.71e-12	gi|514046736	phosphoenolpyruvate carboxykinase (ATP)	58.974	Bacteroides sp. CAG:927	TRUE	TRUE	TRUE	TRUE	gi|514046736	phosphoenolpyruvate carboxykinase [ATP] [Bacteroides sp. CAG:927]	45.76	192.51	35950	97840	944	5086	12660	8320	5308	61190	72230	910500	170200	493600	66570	9792	0	26940	286100	389800	509900	54610	49860	254000	8	55	11	TMT6plex; Oxidation (M); Deamidation (NQ); Mutation	58975	gi|514046736	-3.82419	-2.38082	-5.85308	-3.42353	-2.1016	-2.58208	-3.23786	-2.05289	-1.81604
1.1e-10	gi|514045029	triosephosphate isomerase	26.83	Bacteroides sp. CAG:927	TRUE	TRUE	TRUE	TRUE	gi|514045029	triosephosphate isomerase [Bacteroides sp. CAG:927]	101.91	177.16	176500	141200	3212	34770	36040	64010	41110	135000	63950	2401000	667200	1570000	240800	152500	21360	152000	328400	723500	899500	250100	178500	580500	19	28	12	Carbamidomethylation; TMT6plex; Oxidation (M); Deamidation (NQ)	26830	gi|514045029	-2.34373	-2.67116	-6.28771	-2.84684	-2.79586	-1.48197	-2.12029	-2.1078	-3.18443
4.8e-10	gi|514047290	enolase	48.532	Bacteroides sp. CAG:927	TRUE	FALSE	TRUE	TRUE	gi|514047290	enolase [Bacteroides sp. CAG:927]	7.92	163.87	5270	10900	7928	34110	45450	1562	712	30060	51870	135400	38980	53500	164600	52640	4216	27390	85310	58500	105700	157400	201500	97090	2	26	1	TMT6plex	48532	NA	NA	NA	NA	NA	NA	NA	NA	NA	NA
9.19e-08	gi|514046052	phosphoglycerate kinase	44.386	Bacteroides sp. CAG:927	FALSE	FALSE	TRUE	TRUE	NA	NA	NA	NA	NA	NA	NA	NA	NA	NA	NA	NA	NA	NA	NA	NA	NA	NA	NA	NA	NA	NA	NA	NA	NA	NA	NA	NA	NA	NA	NA	NA	NA	NA	NA	NA	NA	NA	NA	NA	NA
3.19e-06	gi|514045223	6-phosphofructokinase 2	35 kDa	Bacteroides sp. CAG:927	FALSE	FALSE	TRUE	FALSE	NA	NA	NA	NA	NA	NA	NA	NA	NA	NA	NA	NA	NA	NA	NA	NA	NA	NA	NA	NA	NA	NA	NA	NA	NA	NA	NA	NA	NA	NA	NA	NA	NA	NA	NA	NA	NA	NA	NA	NA	NA
1.87e-05	gi|514046882	putative uncharacterized protein	36.182	Bacteroides sp. CAG:927	FALSE	FALSE	TRUE	TRUE	NA	NA	NA	NA	NA	NA	NA	NA	NA	NA	NA	NA	NA	NA	NA	NA	NA	NA	NA	NA	NA	NA	NA	NA	NA	NA	NA	NA	NA	NA	NA	NA	NA	NA	NA	NA	NA	NA	NA	NA	NA
2.08103e-05	gi|514047269	50S ribosomal protein L29	7.6929	Bacteroides sp. CAG:927	FALSE	FALSE	TRUE	TRUE	NA	NA	NA	NA	NA	NA	NA	NA	NA	NA	NA	NA	NA	NA	NA	NA	NA	NA	NA	NA	NA	NA	NA	NA	NA	NA	NA	NA	NA	NA	NA	NA	NA	NA	NA	NA	NA	NA	NA	NA	NA
2.69767e-05	gi|514045323	fructose-1 6-bisphosphate aldolase class II	36.338	Bacteroides sp. CAG:927	TRUE	FALSE	TRUE	TRUE	gi|514045323	fructose-1 6-bisphosphate aldolase class II [Bacteroides sp. CAG:927]	7.81	158.6	3192	11070	3024	4768	14850	8352	14590	10850	9960	87640	37310	34090	18500	18770	5056	11230	8572	24810	95360	34840	47620	56800	4	21	1	TMT6plex	36338	NA	NA	NA	NA	NA	NA	NA	NA	NA	NA
2.73e-05	gi|514045310	50S ribosomal protein L1	25 kDa	Bacteroides sp. CAG:927	FALSE	FALSE	TRUE	FALSE	NA	NA	NA	NA	NA	NA	NA	NA	NA	NA	NA	NA	NA	NA	NA	NA	NA	NA	NA	NA	NA	NA	NA	NA	NA	NA	NA	NA	NA	NA	NA	NA	NA	NA	NA	NA	NA	NA	NA	NA	NA
2.8e-05	gi|514045985	peptidase T	46 kDa	Bacteroides sp. CAG:927	FALSE	FALSE	TRUE	FALSE	NA	NA	NA	NA	NA	NA	NA	NA	NA	NA	NA	NA	NA	NA	NA	NA	NA	NA	NA	NA	NA	NA	NA	NA	NA	NA	NA	NA	NA	NA	NA	NA	NA	NA	NA	NA	NA	NA	NA	NA	NA
3e-05	gi|514047276	50S ribosomal protein L6	20.021	Bacteroides sp. CAG:927	FALSE	FALSE	TRUE	TRUE	NA	NA	NA	NA	NA	NA	NA	NA	NA	NA	NA	NA	NA	NA	NA	NA	NA	NA	NA	NA	NA	NA	NA	NA	NA	NA	NA	NA	NA	NA	NA	NA	NA	NA	NA	NA	NA	NA	NA	NA	NA
4.81e-05	gi|514046653	phosphoribosylaminoimidazole-succinocarboxamide synthase	36 kDa	Bacteroides sp. CAG:927	TRUE	TRUE	TRUE	FALSE	gi|514046653	phosphoribosylaminoimidazole-succinocarboxamide synthase [Bacteroides sp. CAG:927]	4.71	92.06	12030	27250	580	12700	10140	32220	30580	4088	8916	160300	53390	149300	139800	33020	6048	20210	15100	17920	133700	67070	22320	23500	6	6	3	TMT6plex	36047	gi|514046653	-3.48036	-2.29336	-6.85475	-2.40354	-2.72738	0.526069	0.454176	-2.52284	-1.39593
6.85797e-05	gi|514045686	d-isomer specific 2-hydroxyacid dehydrogenase	32.853	Bacteroides sp. CAG:927	FALSE	FALSE	TRUE	TRUE	NA	NA	NA	NA	NA	NA	NA	NA	NA	NA	NA	NA	NA	NA	NA	NA	NA	NA	NA	NA	NA	NA	NA	NA	NA	NA	NA	NA	NA	NA	NA	NA	NA	NA	NA	NA	NA	NA	NA	NA	NA
8.64207e-05	gi|514046985	50S ribosomal protein L25	23.42	Bacteroides sp. CAG:927	FALSE	FALSE	TRUE	TRUE	NA	NA	NA	NA	NA	NA	NA	NA	NA	NA	NA	NA	NA	NA	NA	NA	NA	NA	NA	NA	NA	NA	NA	NA	NA	NA	NA	NA	NA	NA	NA	NA	NA	NA	NA	NA	NA	NA	NA	NA	NA
0.000326425	gi|514046671	aTP synthase subunit beta	55.557	Bacteroides sp. CAG:927	FALSE	FALSE	FALSE	TRUE	NA	NA	NA	NA	NA	NA	NA	NA	NA	NA	NA	NA	NA	NA	NA	NA	NA	NA	NA	NA	NA	NA	NA	NA	NA	NA	NA	NA	NA	NA	NA	NA	NA	NA	NA	NA	NA	NA	NA	NA	NA
0.000568435	gi|514045022	putative uncharacterized protein	78.021	Bacteroides sp. CAG:927	FALSE	FALSE	TRUE	TRUE	NA	NA	NA	NA	NA	NA	NA	NA	NA	NA	NA	NA	NA	NA	NA	NA	NA	NA	NA	NA	NA	NA	NA	NA	NA	NA	NA	NA	NA	NA	NA	NA	NA	NA	NA	NA	NA	NA	NA	NA	NA
0.000794585	gi|514046127	30S ribosomal protein S15	10.536	Bacteroides sp. CAG:927	FALSE	FALSE	TRUE	TRUE	NA	NA	NA	NA	NA	NA	NA	NA	NA	NA	NA	NA	NA	NA	NA	NA	NA	NA	NA	NA	NA	NA	NA	NA	NA	NA	NA	NA	NA	NA	NA	NA	NA	NA	NA	NA	NA	NA	NA	NA	NA
0.000816331	gi|514046915	elongation factor Ts	35.92	Bacteroides sp. CAG:927	FALSE	FALSE	TRUE	TRUE	NA	NA	NA	NA	NA	NA	NA	NA	NA	NA	NA	NA	NA	NA	NA	NA	NA	NA	NA	NA	NA	NA	NA	NA	NA	NA	NA	NA	NA	NA	NA	NA	NA	NA	NA	NA	NA	NA	NA	NA	NA
0.000848757	gi|514045934	pyruvate-flavodoxin oxidoreductase	130.87	Bacteroides sp. CAG:927	FALSE	FALSE	TRUE	TRUE	NA	NA	NA	NA	NA	NA	NA	NA	NA	NA	NA	NA	NA	NA	NA	NA	NA	NA	NA	NA	NA	NA	NA	NA	NA	NA	NA	NA	NA	NA	NA	NA	NA	NA	NA	NA	NA	NA	NA	NA	NA
0.00210298	gi|514046624	60 kDa chaperonin	58.222	Bacteroides sp. CAG:927	TRUE	FALSE	TRUE	TRUE	gi|514046624	60 kDa chaperonin [Bacteroides sp. CAG:927]	1.45	181.22	49150	56060	0	0	0	0	0	0	0	49540	46720	77570	0	0	0	0	0	0	52100	0	0	0	2	35	1	TMT6plex; Deamidation followed by a methylation	58223	NA	NA	NA	NA	NA	NA	NA	NA	NA	NA
0.00240693	gi|514047287	30S ribosomal protein S4	22.571	Bacteroides sp. CAG:927	FALSE	FALSE	FALSE	TRUE	NA	NA	NA	NA	NA	NA	NA	NA	NA	NA	NA	NA	NA	NA	NA	NA	NA	NA	NA	NA	NA	NA	NA	NA	NA	NA	NA	NA	NA	NA	NA	NA	NA	NA	NA	NA	NA	NA	NA	NA	NA
0.00277789	gi|514046879	putative uncharacterized protein	33 kDa	Bacteroides sp. CAG:927	FALSE	FALSE	TRUE	FALSE	NA	NA	NA	NA	NA	NA	NA	NA	NA	NA	NA	NA	NA	NA	NA	NA	NA	NA	NA	NA	NA	NA	NA	NA	NA	NA	NA	NA	NA	NA	NA	NA	NA	NA	NA	NA	NA	NA	NA	NA	NA
0.00395566	gi|514046731	glyceraldehyde-3-phosphate dehydrogenase type I	36 kDa	Bacteroides sp. CAG:927	FALSE	FALSE	TRUE	FALSE	NA	NA	NA	NA	NA	NA	NA	NA	NA	NA	NA	NA	NA	NA	NA	NA	NA	NA	NA	NA	NA	NA	NA	NA	NA	NA	NA	NA	NA	NA	NA	NA	NA	NA	NA	NA	NA	NA	NA	NA	NA
0.00456421	gi|514046941	purine nucleoside phosphorylase I inosine and guanosine-specific	32.149	Bacteroides sp. CAG:927	FALSE	FALSE	TRUE	TRUE	NA	NA	NA	NA	NA	NA	NA	NA	NA	NA	NA	NA	NA	NA	NA	NA	NA	NA	NA	NA	NA	NA	NA	NA	NA	NA	NA	NA	NA	NA	NA	NA	NA	NA	NA	NA	NA	NA	NA	NA	NA
0.00461124	gi|514047279	50S ribosomal protein L30	6.6119	Bacteroides sp. CAG:927	FALSE	FALSE	FALSE	TRUE	NA	NA	NA	NA	NA	NA	NA	NA	NA	NA	NA	NA	NA	NA	NA	NA	NA	NA	NA	NA	NA	NA	NA	NA	NA	NA	NA	NA	NA	NA	NA	NA	NA	NA	NA	NA	NA	NA	NA	NA	NA
0.00491997	gi|514046186	uridylate kinase	25.398	Bacteroides sp. CAG:927	FALSE	FALSE	TRUE	TRUE	NA	NA	NA	NA	NA	NA	NA	NA	NA	NA	NA	NA	NA	NA	NA	NA	NA	NA	NA	NA	NA	NA	NA	NA	NA	NA	NA	NA	NA	NA	NA	NA	NA	NA	NA	NA	NA	NA	NA	NA	NA
0.00520363	gi|514046990	phosphoglucomutase	49.159	Bacteroides sp. CAG:927	FALSE	FALSE	TRUE	TRUE	NA	NA	NA	NA	NA	NA	NA	NA	NA	NA	NA	NA	NA	NA	NA	NA	NA	NA	NA	NA	NA	NA	NA	NA	NA	NA	NA	NA	NA	NA	NA	NA	NA	NA	NA	NA	NA	NA	NA	NA	NA
0.00521699	gi|514046758	phosphatidylserine decarboxylase-related protein	47.074	Bacteroides sp. CAG:927	FALSE	FALSE	TRUE	TRUE	NA	NA	NA	NA	NA	NA	NA	NA	NA	NA	NA	NA	NA	NA	NA	NA	NA	NA	NA	NA	NA	NA	NA	NA	NA	NA	NA	NA	NA	NA	NA	NA	NA	NA	NA	NA	NA	NA	NA	NA	NA
0.00707036	gi|514045685	phosphoserine aminotransferase	39 kDa	Bacteroides sp. CAG:927	FALSE	FALSE	TRUE	FALSE	NA	NA	NA	NA	NA	NA	NA	NA	NA	NA	NA	NA	NA	NA	NA	NA	NA	NA	NA	NA	NA	NA	NA	NA	NA	NA	NA	NA	NA	NA	NA	NA	NA	NA	NA	NA	NA	NA	NA	NA	NA
0.00892222	gi|514045263	succinate dehydrogenase or fumarate reductase flavoprotein subunit	22 kDa	Bacteroides sp. CAG:927	TRUE	FALSE	TRUE	FALSE	gi|514045263	succinate dehydrogenase or fumarate reductase flavoprotein subunit [Bacteroides sp. CAG:927]	8.65	57.72	0	752	0	0	0	0	0	0	0	17280	8832	20030	0	0	0	0	0	0	9792	0	0	0	5	2	1	TMT6plex	21678	NA	NA	NA	NA	NA	NA	NA	NA	NA	NA
0.0109373	gi|514046090	glutamine--tRNA ligase	64.912	Bacteroides sp. CAG:927	FALSE	FALSE	TRUE	TRUE	NA	NA	NA	NA	NA	NA	NA	NA	NA	NA	NA	NA	NA	NA	NA	NA	NA	NA	NA	NA	NA	NA	NA	NA	NA	NA	NA	NA	NA	NA	NA	NA	NA	NA	NA	NA	NA	NA	NA	NA	NA
0.0170174	gi|514047259	elongation factor G	78.255	Bacteroides sp. CAG:927	FALSE	FALSE	TRUE	TRUE	NA	NA	NA	NA	NA	NA	NA	NA	NA	NA	NA	NA	NA	NA	NA	NA	NA	NA	NA	NA	NA	NA	NA	NA	NA	NA	NA	NA	NA	NA	NA	NA	NA	NA	NA	NA	NA	NA	NA	NA	NA
0.0240044	gi|514046526	oxalyl-CoA decarboxylase	61.751	Bacteroides sp. CAG:927	FALSE	FALSE	TRUE	TRUE	NA	NA	NA	NA	NA	NA	NA	NA	NA	NA	NA	NA	NA	NA	NA	NA	NA	NA	NA	NA	NA	NA	NA	NA	NA	NA	NA	NA	NA	NA	NA	NA	NA	NA	NA	NA	NA	NA	NA	NA	NA
0.0240248	gi|514046433	pyruvate phosphate dikinase	98.857	Bacteroides sp. CAG:927	FALSE	FALSE	TRUE	TRUE	NA	NA	NA	NA	NA	NA	NA	NA	NA	NA	NA	NA	NA	NA	NA	NA	NA	NA	NA	NA	NA	NA	NA	NA	NA	NA	NA	NA	NA	NA	NA	NA	NA	NA	NA	NA	NA	NA	NA	NA	NA
0.0251071	gi|514046399	glutamate dehydrogenase	48.739	Bacteroides sp. CAG:927	FALSE	FALSE	TRUE	TRUE	NA	NA	NA	NA	NA	NA	NA	NA	NA	NA	NA	NA	NA	NA	NA	NA	NA	NA	NA	NA	NA	NA	NA	NA	NA	NA	NA	NA	NA	NA	NA	NA	NA	NA	NA	NA	NA	NA	NA	NA	NA
0.0281379	gi|514045385	acyl carrier protein	8.5365	Bacteroides sp. CAG:927	TRUE	TRUE	TRUE	TRUE	gi|514045385	acyl carrier protein [Bacteroides sp. CAG:927]	22.61	109.6	104000	162700	19390	253500	520200	486500	224400	225100	360300	776400	185500	492000	2147000	530500	33030	206200	455800	738700	389400	898500	391200	713500	28	8	4	TMT6plex	8537	gi|514045385	-1.90509	-1.25498	-5.53282	-1.82113	-0.790859	0.321928	-0.803393	-1.66658	-0.988504
0.0291143	gi|514045067	putative uncharacterized protein	86 kDa	Bacteroides sp. CAG:927	FALSE	FALSE	TRUE	FALSE	NA	NA	NA	NA	NA	NA	NA	NA	NA	NA	NA	NA	NA	NA	NA	NA	NA	NA	NA	NA	NA	NA	NA	NA	NA	NA	NA	NA	NA	NA	NA	NA	NA	NA	NA	NA	NA	NA	NA	NA	NA
0.0319474	gi|514045307	dNA-directed RNA polymerase subunit beta	142 kDa	Bacteroides sp. CAG:927	FALSE	FALSE	TRUE	FALSE	NA	NA	NA	NA	NA	NA	NA	NA	NA	NA	NA	NA	NA	NA	NA	NA	NA	NA	NA	NA	NA	NA	NA	NA	NA	NA	NA	NA	NA	NA	NA	NA	NA	NA	NA	NA	NA	NA	NA	NA	NA
0.0323082	gi|514045788	methylmalonyl-CoA epimerase	15.087	Bacteroides sp. CAG:927	FALSE	FALSE	TRUE	TRUE	NA	NA	NA	NA	NA	NA	NA	NA	NA	NA	NA	NA	NA	NA	NA	NA	NA	NA	NA	NA	NA	NA	NA	NA	NA	NA	NA	NA	NA	NA	NA	NA	NA	NA	NA	NA	NA	NA	NA	NA	NA
0.0485869	gi|514046548	polyribonucleotide nucleotidyltransferase	84 kDa	Bacteroides sp. CAG:927	FALSE	FALSE	TRUE	FALSE	NA	NA	NA	NA	NA	NA	NA	NA	NA	NA	NA	NA	NA	NA	NA	NA	NA	NA	NA	NA	NA	NA	NA	NA	NA	NA	NA	NA	NA	NA	NA	NA	NA	NA	NA	NA	NA	NA	NA	NA	NA
0.0653235	gi|514046873	glutamate--tRNA ligase	57.846	Bacteroides sp. CAG:927	FALSE	FALSE	FALSE	TRUE	NA	NA	NA	NA	NA	NA	NA	NA	NA	NA	NA	NA	NA	NA	NA	NA	NA	NA	NA	NA	NA	NA	NA	NA	NA	NA	NA	NA	NA	NA	NA	NA	NA	NA	NA	NA	NA	NA	NA	NA	NA
0.0658886	gi|514047075	uncharacterized protein BN813_00585	33.689	Bacteroides sp. CAG:927	FALSE	FALSE	FALSE	TRUE	NA	NA	NA	NA	NA	NA	NA	NA	NA	NA	NA	NA	NA	NA	NA	NA	NA	NA	NA	NA	NA	NA	NA	NA	NA	NA	NA	NA	NA	NA	NA	NA	NA	NA	NA	NA	NA	NA	NA	NA	NA
0.0734467	gi|514047069	diphosphate-fructose-6-phosphate 1-phosphotransferase	60 kDa	Bacteroides sp. CAG:927	FALSE	FALSE	TRUE	FALSE	NA	NA	NA	NA	NA	NA	NA	NA	NA	NA	NA	NA	NA	NA	NA	NA	NA	NA	NA	NA	NA	NA	NA	NA	NA	NA	NA	NA	NA	NA	NA	NA	NA	NA	NA	NA	NA	NA	NA	NA	NA
0.0746895	gi|514046116	pullulanase type I	75 kDa	Bacteroides sp. CAG:927	FALSE	FALSE	TRUE	FALSE	NA	NA	NA	NA	NA	NA	NA	NA	NA	NA	NA	NA	NA	NA	NA	NA	NA	NA	NA	NA	NA	NA	NA	NA	NA	NA	NA	NA	NA	NA	NA	NA	NA	NA	NA	NA	NA	NA	NA	NA	NA
0.0754864	gi|514045445	rubrerythrin	20688	Bacteroides sp. CAG:927	TRUE	TRUE	FALSE	FALSE	gi|514045445	rubrerythrin [Bacteroides sp. CAG:927]	5.49	161.87	0	0	3016	3160	4672	14300	7904	7456	9888	0	0	0	25280	34690	5168	17410	14690	41860	0	32640	9696	41090	5	19	2	TMT6plex	20688	gi|514045445	0	0	-3.43284	-3.36736	-2.80591	0.555816	-0.296899	-2.45799	-2.05289
0.0775699	gi|514046527	formyl-coenzyme A transferase	47.479	Bacteroides sp. CAG:927	FALSE	FALSE	TRUE	TRUE	NA	NA	NA	NA	NA	NA	NA	NA	NA	NA	NA	NA	NA	NA	NA	NA	NA	NA	NA	NA	NA	NA	NA	NA	NA	NA	NA	NA	NA	NA	NA	NA	NA	NA	NA	NA	NA	NA	NA	NA	NA
0.0797346	gi|514047011	fumarate hydratase class I aerobic	60.625	Bacteroides sp. CAG:927	FALSE	FALSE	TRUE	TRUE	NA	NA	NA	NA	NA	NA	NA	NA	NA	NA	NA	NA	NA	NA	NA	NA	NA	NA	NA	NA	NA	NA	NA	NA	NA	NA	NA	NA	NA	NA	NA	NA	NA	NA	NA	NA	NA	NA	NA	NA	NA
0.0905512	gi|514046772	30S ribosomal protein S1	67.271	Bacteroides sp. CAG:927	FALSE	FALSE	TRUE	TRUE	NA	NA	NA	NA	NA	NA	NA	NA	NA	NA	NA	NA	NA	NA	NA	NA	NA	NA	NA	NA	NA	NA	NA	NA	NA	NA	NA	NA	NA	NA	NA	NA	NA	NA	NA	NA	NA	NA	NA	NA	NA
0.121322	gi|514045314	elongation factor Tu	43.547	Bacteroides sp. CAG:927	FALSE	FALSE	TRUE	TRUE	NA	NA	NA	NA	NA	NA	NA	NA	NA	NA	NA	NA	NA	NA	NA	NA	NA	NA	NA	NA	NA	NA	NA	NA	NA	NA	NA	NA	NA	NA	NA	NA	NA	NA	NA	NA	NA	NA	NA	NA	NA
0.157473	gi|514045787	uncharacterized protein BN813_01655	56 kDa	Bacteroides sp. CAG:927	FALSE	FALSE	TRUE	FALSE	NA	NA	NA	NA	NA	NA	NA	NA	NA	NA	NA	NA	NA	NA	NA	NA	NA	NA	NA	NA	NA	NA	NA	NA	NA	NA	NA	NA	NA	NA	NA	NA	NA	NA	NA	NA	NA	NA	NA	NA	NA
0.1714	gi|514045358	serine hydroxymethyltransferase	46.904	Bacteroides sp. CAG:927	FALSE	FALSE	FALSE	TRUE	NA	NA	NA	NA	NA	NA	NA	NA	NA	NA	NA	NA	NA	NA	NA	NA	NA	NA	NA	NA	NA	NA	NA	NA	NA	NA	NA	NA	NA	NA	NA	NA	NA	NA	NA	NA	NA	NA	NA	NA	NA
0.191272	gi|514046895	malate dehydrogenase	32.607	Bacteroides sp. CAG:927	FALSE	FALSE	TRUE	TRUE	NA	NA	NA	NA	NA	NA	NA	NA	NA	NA	NA	NA	NA	NA	NA	NA	NA	NA	NA	NA	NA	NA	NA	NA	NA	NA	NA	NA	NA	NA	NA	NA	NA	NA	NA	NA	NA	NA	NA	NA	NA
0.207752	gi|514045364	malonyl CoA-acyl carrier protein transacylase	31 kDa	Bacteroides sp. CAG:927	TRUE	FALSE	TRUE	FALSE	gi|514045364	malonyl CoA-acyl carrier protein transacylase [Bacteroides sp. CAG:927]	3.32	65.3	8192	24580	0	0	0	0	0	0	0	71170	6896	12480	0	0	0	0	0	0	29380	0	0	0	2	6	1	TMT6plex	30972	NA	NA	NA	NA	NA	NA	NA	NA	NA	NA
0.208539	gi|514045935	rubrerythrin	21 kDa	Bacteroides sp. CAG:927	FALSE	FALSE	TRUE	FALSE	NA	NA	NA	NA	NA	NA	NA	NA	NA	NA	NA	NA	NA	NA	NA	NA	NA	NA	NA	NA	NA	NA	NA	NA	NA	NA	NA	NA	NA	NA	NA	NA	NA	NA	NA	NA	NA	NA	NA	NA	NA
0.209115	gi|514046345	glutamate dehydrogenase	49.381	Bacteroides sp. CAG:927	FALSE	FALSE	TRUE	TRUE	NA	NA	NA	NA	NA	NA	NA	NA	NA	NA	NA	NA	NA	NA	NA	NA	NA	NA	NA	NA	NA	NA	NA	NA	NA	NA	NA	NA	NA	NA	NA	NA	NA	NA	NA	NA	NA	NA	NA	NA	NA
0.257263	gi|514047229	chaperone protein DnaK	68 kDa	Bacteroides sp. CAG:927	FALSE	FALSE	TRUE	FALSE	NA	NA	NA	NA	NA	NA	NA	NA	NA	NA	NA	NA	NA	NA	NA	NA	NA	NA	NA	NA	NA	NA	NA	NA	NA	NA	NA	NA	NA	NA	NA	NA	NA	NA	NA	NA	NA	NA	NA	NA	NA
0.359673	gi|514047273	50S ribosomal protein L5	20.656	Bacteroides sp. CAG:927	FALSE	FALSE	FALSE	TRUE	NA	NA	NA	NA	NA	NA	NA	NA	NA	NA	NA	NA	NA	NA	NA	NA	NA	NA	NA	NA	NA	NA	NA	NA	NA	NA	NA	NA	NA	NA	NA	NA	NA	NA	NA	NA	NA	NA	NA	NA	NA
0.374059	gi|514046764	putative uncharacterized protein	38.105	Bacteroides sp. CAG:927	FALSE	FALSE	TRUE	TRUE	NA	NA	NA	NA	NA	NA	NA	NA	NA	NA	NA	NA	NA	NA	NA	NA	NA	NA	NA	NA	NA	NA	NA	NA	NA	NA	NA	NA	NA	NA	NA	NA	NA	NA	NA	NA	NA	NA	NA	NA	NA
0.486652	gi|514047261	50S ribosomal protein L3	22.068	Bacteroides sp. CAG:927	FALSE	FALSE	FALSE	TRUE	NA	NA	NA	NA	NA	NA	NA	NA	NA	NA	NA	NA	NA	NA	NA	NA	NA	NA	NA	NA	NA	NA	NA	NA	NA	NA	NA	NA	NA	NA	NA	NA	NA	NA	NA	NA	NA	NA	NA	NA	NA
0.51432	gi|514046469	2 3-bisphosphoglycerate-independent phosphoglycerate mutase	54.856	Bacteroides sp. CAG:927	FALSE	FALSE	FALSE	TRUE	NA	NA	NA	NA	NA	NA	NA	NA	NA	NA	NA	NA	NA	NA	NA	NA	NA	NA	NA	NA	NA	NA	NA	NA	NA	NA	NA	NA	NA	NA	NA	NA	NA	NA	NA	NA	NA	NA	NA	NA	NA
6.74499e-05	gi|524821908	putative uncharacterized protein	92.917	Bacteroides sp. CAG:98	FALSE	FALSE	TRUE	TRUE	NA	NA	NA	NA	NA	NA	NA	NA	NA	NA	NA	NA	NA	NA	NA	NA	NA	NA	NA	NA	NA	NA	NA	NA	NA	NA	NA	NA	NA	NA	NA	NA	NA	NA	NA	NA	NA	NA	NA	NA	NA
0.00108615	gi|524823029	l-fucose isomerase	65.69	Bacteroides sp. CAG:98	FALSE	FALSE	TRUE	TRUE	NA	NA	NA	NA	NA	NA	NA	NA	NA	NA	NA	NA	NA	NA	NA	NA	NA	NA	NA	NA	NA	NA	NA	NA	NA	NA	NA	NA	NA	NA	NA	NA	NA	NA	NA	NA	NA	NA	NA	NA	NA
0.00287006	gi|524822188	alpha-xylosidase	144.38	Bacteroides sp. CAG:98	FALSE	FALSE	TRUE	TRUE	NA	NA	NA	NA	NA	NA	NA	NA	NA	NA	NA	NA	NA	NA	NA	NA	NA	NA	NA	NA	NA	NA	NA	NA	NA	NA	NA	NA	NA	NA	NA	NA	NA	NA	NA	NA	NA	NA	NA	NA	NA
0.00305231	gi|524821061	glycoside hydrolase family 2 candidate beta-galactosidase	116.88	Bacteroides sp. CAG:98	FALSE	FALSE	TRUE	TRUE	NA	NA	NA	NA	NA	NA	NA	NA	NA	NA	NA	NA	NA	NA	NA	NA	NA	NA	NA	NA	NA	NA	NA	NA	NA	NA	NA	NA	NA	NA	NA	NA	NA	NA	NA	NA	NA	NA	NA	NA	NA
0.0106151	gi|524823370	protein GrpE	23.678	Bacteroides sp. CAG:98	FALSE	FALSE	FALSE	TRUE	NA	NA	NA	NA	NA	NA	NA	NA	NA	NA	NA	NA	NA	NA	NA	NA	NA	NA	NA	NA	NA	NA	NA	NA	NA	NA	NA	NA	NA	NA	NA	NA	NA	NA	NA	NA	NA	NA	NA	NA	NA
0.0122836	gi|524822922	uncharacterized protein BN821_01745	151.05	Bacteroides sp. CAG:98	FALSE	FALSE	TRUE	TRUE	NA	NA	NA	NA	NA	NA	NA	NA	NA	NA	NA	NA	NA	NA	NA	NA	NA	NA	NA	NA	NA	NA	NA	NA	NA	NA	NA	NA	NA	NA	NA	NA	NA	NA	NA	NA	NA	NA	NA	NA	NA
0.0132005	gi|524822583	putative epimerase/reductase	35 kDa	Bacteroides sp. CAG:98	FALSE	FALSE	TRUE	FALSE	NA	NA	NA	NA	NA	NA	NA	NA	NA	NA	NA	NA	NA	NA	NA	NA	NA	NA	NA	NA	NA	NA	NA	NA	NA	NA	NA	NA	NA	NA	NA	NA	NA	NA	NA	NA	NA	NA	NA	NA	NA
0.0152403	gi|524820697	glycosyl hydrolase family 20 catalytic domain protein	74.95	Bacteroides sp. CAG:98	FALSE	FALSE	FALSE	TRUE	NA	NA	NA	NA	NA	NA	NA	NA	NA	NA	NA	NA	NA	NA	NA	NA	NA	NA	NA	NA	NA	NA	NA	NA	NA	NA	NA	NA	NA	NA	NA	NA	NA	NA	NA	NA	NA	NA	NA	NA	NA
0.0266026	gi|524820792	xaa-Pro aminopeptidase	51.728	Bacteroides sp. CAG:98	FALSE	FALSE	TRUE	TRUE	NA	NA	NA	NA	NA	NA	NA	NA	NA	NA	NA	NA	NA	NA	NA	NA	NA	NA	NA	NA	NA	NA	NA	NA	NA	NA	NA	NA	NA	NA	NA	NA	NA	NA	NA	NA	NA	NA	NA	NA	NA
0.0366263	gi|524821128	uncharacterized protein BN821_00784	56.739	Bacteroides sp. CAG:98	FALSE	FALSE	TRUE	TRUE	NA	NA	NA	NA	NA	NA	NA	NA	NA	NA	NA	NA	NA	NA	NA	NA	NA	NA	NA	NA	NA	NA	NA	NA	NA	NA	NA	NA	NA	NA	NA	NA	NA	NA	NA	NA	NA	NA	NA	NA	NA
0.0383596	gi|524820717	dNA-directed RNA polymerase	69.184	Bacteroides sp. CAG:98	FALSE	FALSE	FALSE	TRUE	NA	NA	NA	NA	NA	NA	NA	NA	NA	NA	NA	NA	NA	NA	NA	NA	NA	NA	NA	NA	NA	NA	NA	NA	NA	NA	NA	NA	NA	NA	NA	NA	NA	NA	NA	NA	NA	NA	NA	NA	NA
0.0399083	gi|524823408	putative outer membrane protein	62 kDa	Bacteroides sp. CAG:98	FALSE	FALSE	TRUE	FALSE	NA	NA	NA	NA	NA	NA	NA	NA	NA	NA	NA	NA	NA	NA	NA	NA	NA	NA	NA	NA	NA	NA	NA	NA	NA	NA	NA	NA	NA	NA	NA	NA	NA	NA	NA	NA	NA	NA	NA	NA	NA
0.0532367	gi|524822677	aspartate--tRNA ligase	66.392	Bacteroides sp. CAG:98	FALSE	FALSE	TRUE	TRUE	NA	NA	NA	NA	NA	NA	NA	NA	NA	NA	NA	NA	NA	NA	NA	NA	NA	NA	NA	NA	NA	NA	NA	NA	NA	NA	NA	NA	NA	NA	NA	NA	NA	NA	NA	NA	NA	NA	NA	NA	NA
0.0541592	gi|524820849	glycosyltransferase family alpha-glucan phosphorylase	98.195	Bacteroides sp. CAG:98	FALSE	FALSE	FALSE	TRUE	NA	NA	NA	NA	NA	NA	NA	NA	NA	NA	NA	NA	NA	NA	NA	NA	NA	NA	NA	NA	NA	NA	NA	NA	NA	NA	NA	NA	NA	NA	NA	NA	NA	NA	NA	NA	NA	NA	NA	NA	NA
0.0578788	gi|524822573	putative uncharacterized protein	38 kDa	Bacteroides sp. CAG:98	FALSE	FALSE	TRUE	FALSE	NA	NA	NA	NA	NA	NA	NA	NA	NA	NA	NA	NA	NA	NA	NA	NA	NA	NA	NA	NA	NA	NA	NA	NA	NA	NA	NA	NA	NA	NA	NA	NA	NA	NA	NA	NA	NA	NA	NA	NA	NA
0.0656357	gi|524822946	uncharacterized protein BN821_01769	111 kDa	Bacteroides sp. CAG:98	FALSE	FALSE	TRUE	FALSE	NA	NA	NA	NA	NA	NA	NA	NA	NA	NA	NA	NA	NA	NA	NA	NA	NA	NA	NA	NA	NA	NA	NA	NA	NA	NA	NA	NA	NA	NA	NA	NA	NA	NA	NA	NA	NA	NA	NA	NA	NA
0.0733005	gi|524823376	aspartate 4-decarboxylase	63 kDa	Bacteroides sp. CAG:98	FALSE	FALSE	TRUE	FALSE	NA	NA	NA	NA	NA	NA	NA	NA	NA	NA	NA	NA	NA	NA	NA	NA	NA	NA	NA	NA	NA	NA	NA	NA	NA	NA	NA	NA	NA	NA	NA	NA	NA	NA	NA	NA	NA	NA	NA	NA	NA
0.0733005	gi|524823287	uncharacterized protein BN821_01436	65 kDa	Bacteroides sp. CAG:98	FALSE	FALSE	TRUE	FALSE	NA	NA	NA	NA	NA	NA	NA	NA	NA	NA	NA	NA	NA	NA	NA	NA	NA	NA	NA	NA	NA	NA	NA	NA	NA	NA	NA	NA	NA	NA	NA	NA	NA	NA	NA	NA	NA	NA	NA	NA	NA
0.0858323	gi|524821282	aminoacyl-histidine dipeptidase	53.363	Bacteroides sp. CAG:98	FALSE	FALSE	FALSE	TRUE	NA	NA	NA	NA	NA	NA	NA	NA	NA	NA	NA	NA	NA	NA	NA	NA	NA	NA	NA	NA	NA	NA	NA	NA	NA	NA	NA	NA	NA	NA	NA	NA	NA	NA	NA	NA	NA	NA	NA	NA	NA
0.0869344	gi|524821314	branched-chain-amino-acid transaminase	38 kDa	Bacteroides sp. CAG:98	FALSE	FALSE	TRUE	FALSE	NA	NA	NA	NA	NA	NA	NA	NA	NA	NA	NA	NA	NA	NA	NA	NA	NA	NA	NA	NA	NA	NA	NA	NA	NA	NA	NA	NA	NA	NA	NA	NA	NA	NA	NA	NA	NA	NA	NA	NA	NA
0.0943588	gi|524821597	uncharacterized protein BN821_00417	106.6	Bacteroides sp. CAG:98	FALSE	FALSE	FALSE	TRUE	NA	NA	NA	NA	NA	NA	NA	NA	NA	NA	NA	NA	NA	NA	NA	NA	NA	NA	NA	NA	NA	NA	NA	NA	NA	NA	NA	NA	NA	NA	NA	NA	NA	NA	NA	NA	NA	NA	NA	NA	NA
0.105071	gi|524823288	putative secreted peptidase	61.382	Bacteroides sp. CAG:98	FALSE	FALSE	FALSE	TRUE	NA	NA	NA	NA	NA	NA	NA	NA	NA	NA	NA	NA	NA	NA	NA	NA	NA	NA	NA	NA	NA	NA	NA	NA	NA	NA	NA	NA	NA	NA	NA	NA	NA	NA	NA	NA	NA	NA	NA	NA	NA
0.134537	gi|524822957	putative uncharacterized protein	50.542	Bacteroides sp. CAG:98	FALSE	FALSE	TRUE	TRUE	NA	NA	NA	NA	NA	NA	NA	NA	NA	NA	NA	NA	NA	NA	NA	NA	NA	NA	NA	NA	NA	NA	NA	NA	NA	NA	NA	NA	NA	NA	NA	NA	NA	NA	NA	NA	NA	NA	NA	NA	NA
0.151291	gi|524821150	protease Do	54.048	Bacteroides sp. CAG:98	FALSE	FALSE	FALSE	TRUE	NA	NA	NA	NA	NA	NA	NA	NA	NA	NA	NA	NA	NA	NA	NA	NA	NA	NA	NA	NA	NA	NA	NA	NA	NA	NA	NA	NA	NA	NA	NA	NA	NA	NA	NA	NA	NA	NA	NA	NA	NA
0.151891	gi|524821487	putative uncharacterized protein	95.143	Bacteroides sp. CAG:98	FALSE	FALSE	FALSE	TRUE	NA	NA	NA	NA	NA	NA	NA	NA	NA	NA	NA	NA	NA	NA	NA	NA	NA	NA	NA	NA	NA	NA	NA	NA	NA	NA	NA	NA	NA	NA	NA	NA	NA	NA	NA	NA	NA	NA	NA	NA	NA
0.153982	gi|524822253	exported alpha-galactosidase	82.32	Bacteroides sp. CAG:98	FALSE	FALSE	FALSE	TRUE	NA	NA	NA	NA	NA	NA	NA	NA	NA	NA	NA	NA	NA	NA	NA	NA	NA	NA	NA	NA	NA	NA	NA	NA	NA	NA	NA	NA	NA	NA	NA	NA	NA	NA	NA	NA	NA	NA	NA	NA	NA
0.166002	gi|524821232	putative uncharacterized protein	115.36	Bacteroides sp. CAG:98	FALSE	FALSE	FALSE	TRUE	NA	NA	NA	NA	NA	NA	NA	NA	NA	NA	NA	NA	NA	NA	NA	NA	NA	NA	NA	NA	NA	NA	NA	NA	NA	NA	NA	NA	NA	NA	NA	NA	NA	NA	NA	NA	NA	NA	NA	NA	NA
0.167647	gi|524821115	putative uncharacterized protein	81 kDa	Bacteroides sp. CAG:98	FALSE	FALSE	TRUE	FALSE	NA	NA	NA	NA	NA	NA	NA	NA	NA	NA	NA	NA	NA	NA	NA	NA	NA	NA	NA	NA	NA	NA	NA	NA	NA	NA	NA	NA	NA	NA	NA	NA	NA	NA	NA	NA	NA	NA	NA	NA	NA
0.19521	gi|524822702	uncharacterized protein BN821_00132	36.688	Bacteroides sp. CAG:98	FALSE	FALSE	FALSE	TRUE	NA	NA	NA	NA	NA	NA	NA	NA	NA	NA	NA	NA	NA	NA	NA	NA	NA	NA	NA	NA	NA	NA	NA	NA	NA	NA	NA	NA	NA	NA	NA	NA	NA	NA	NA	NA	NA	NA	NA	NA	NA
0.218124	gi|524823089	glycoside hydrolase family alpha-glucosidase	70.843	Bacteroides sp. CAG:98	FALSE	FALSE	TRUE	TRUE	NA	NA	NA	NA	NA	NA	NA	NA	NA	NA	NA	NA	NA	NA	NA	NA	NA	NA	NA	NA	NA	NA	NA	NA	NA	NA	NA	NA	NA	NA	NA	NA	NA	NA	NA	NA	NA	NA	NA	NA	NA
0.304929	gi|524820731	4-phosphoerythronate dehydrogenase	33 kDa	Bacteroides sp. CAG:98	FALSE	FALSE	TRUE	FALSE	NA	NA	NA	NA	NA	NA	NA	NA	NA	NA	NA	NA	NA	NA	NA	NA	NA	NA	NA	NA	NA	NA	NA	NA	NA	NA	NA	NA	NA	NA	NA	NA	NA	NA	NA	NA	NA	NA	NA	NA	NA
0.316271	gi|524822254	acetate kinase	43.124	Bacteroides sp. CAG:98	FALSE	FALSE	FALSE	TRUE	NA	NA	NA	NA	NA	NA	NA	NA	NA	NA	NA	NA	NA	NA	NA	NA	NA	NA	NA	NA	NA	NA	NA	NA	NA	NA	NA	NA	NA	NA	NA	NA	NA	NA	NA	NA	NA	NA	NA	NA	NA
0.452451	gi|524821904	dipeptidyl peptidase IV	82.447	Bacteroides sp. CAG:98	FALSE	FALSE	FALSE	TRUE	NA	NA	NA	NA	NA	NA	NA	NA	NA	NA	NA	NA	NA	NA	NA	NA	NA	NA	NA	NA	NA	NA	NA	NA	NA	NA	NA	NA	NA	NA	NA	NA	NA	NA	NA	NA	NA	NA	NA	NA	NA
0.454867	gi|524820968	succinate CoA transferase	54.046	Bacteroides sp. CAG:98	TRUE	FALSE	FALSE	TRUE	gi|524820968	succinate CoA transferase [Bacteroides sp. CAG:98]	8.7	67.09	0	0	3232	15300	9280	11230	28610	0	0	0	0	0	966	718	1372	4224	0	0	0	5728	6112	0	2	2	1	TMT6plex	54047	NA	NA	NA	NA	NA	NA	NA	NA	NA	NA
0.484384	gi|524820944	putative uncharacterized protein	121.98	Bacteroides sp. CAG:98	FALSE	FALSE	FALSE	TRUE	NA	NA	NA	NA	NA	NA	NA	NA	NA	NA	NA	NA	NA	NA	NA	NA	NA	NA	NA	NA	NA	NA	NA	NA	NA	NA	NA	NA	NA	NA	NA	NA	NA	NA	NA	NA	NA	NA	NA	NA	NA
0.608718	gi|270275336	TonB-linked outer membrane protein, SusC/RagA family	115.24	Bacteroides sp. D20	FALSE	FALSE	FALSE	TRUE	NA	NA	NA	NA	NA	NA	NA	NA	NA	NA	NA	NA	NA	NA	NA	NA	NA	NA	NA	NA	NA	NA	NA	NA	NA	NA	NA	NA	NA	NA	NA	NA	NA	NA	NA	NA	NA	NA	NA	NA	NA
10	gi|548180220	aminopeptidase C	45459	Bacteroides sp. D20	TRUE	FALSE	FALSE	FALSE	gi|548180220	aminopeptidase C [Bacteroides sp. D20]_x0001_gi|524695174|emb|CDD99883.1| aminopeptidase C [Bacteroides uniformis CAG:3]_x0001_gi|933191492|emb|CUP52395.1| peptidase C1B [Bacteroides uniformis]	2.82	86.46	10560	68100	3668	12350	43170	15780	19260	10500	32260	16100	5856	18690	10140	3498	4128	2744	5832	22480	31420	17900	15900	28420	2	5	1	TMT6plex	45459	NA	NA	NA	NA	NA	NA	NA	NA	NA	NA
10	gi|270274980	peptidase C1-like family	45590	Bacteroides sp. D20	TRUE	FALSE	FALSE	FALSE	gi|270274980	peptidase C1-like family [Bacteroides sp. D20]	2.82	86.46	10560	68100	3668	12350	43170	15780	19260	10500	32260	16100	5856	18690	10140	3498	4128	2744	5832	22480	31420	17900	15900	28420	2	5	1	TMT6plex	45590	NA	NA	NA	NA	NA	NA	NA	NA	NA	NA
0.249964	gi|488622680	orotidine 5'-phosphate decarboxylase	31 kDa	Bacteroides sp. HPS0048	FALSE	FALSE	TRUE	FALSE	NA	NA	NA	NA	NA	NA	NA	NA	NA	NA	NA	NA	NA	NA	NA	NA	NA	NA	NA	NA	NA	NA	NA	NA	NA	NA	NA	NA	NA	NA	NA	NA	NA	NA	NA	NA	NA	NA	NA	NA	NA
10	gi|931539049	hypothetical protein AMS26_09315	8622	Bacteroides sp. SM23_62	TRUE	FALSE	FALSE	FALSE	gi|931539049	hypothetical protein AMS26_09315 [Bacteroides sp. SM23_62]_x0001_gi|931551002|gb|KPL25766.1| hypothetical protein AMS23_04530 [Bacteroides sp. SM1_62]	15.84	78.31	210400	276800	12640	56480	21440	41180	43810	85630	88400	301700	93890	136000	36260	47200	13780	42190	33260	93180	355600	98780	37140	297700	14	2	2	TMT6plex	8622	NA	NA	NA	NA	NA	NA	NA	NA	NA	NA
0.000104433	gi|647547817	methylmalonyl-CoA carboxyltransferase	56.532	Bacteroides stercorirosoris	FALSE	FALSE	FALSE	TRUE	NA	NA	NA	NA	NA	NA	NA	NA	NA	NA	NA	NA	NA	NA	NA	NA	NA	NA	NA	NA	NA	NA	NA	NA	NA	NA	NA	NA	NA	NA	NA	NA	NA	NA	NA	NA	NA	NA	NA	NA	NA
7.28339e-06	gi|514973576	hypothetical protein	88.67	Bacteroides stercoris	FALSE	FALSE	TRUE	TRUE	NA	NA	NA	NA	NA	NA	NA	NA	NA	NA	NA	NA	NA	NA	NA	NA	NA	NA	NA	NA	NA	NA	NA	NA	NA	NA	NA	NA	NA	NA	NA	NA	NA	NA	NA	NA	NA	NA	NA	NA	NA
0.203154	gi|514973626	glucose-6-phosphate isomerase	48.644	Bacteroides stercoris	FALSE	FALSE	FALSE	TRUE	NA	NA	NA	NA	NA	NA	NA	NA	NA	NA	NA	NA	NA	NA	NA	NA	NA	NA	NA	NA	NA	NA	NA	NA	NA	NA	NA	NA	NA	NA	NA	NA	NA	NA	NA	NA	NA	NA	NA	NA	NA
0.00168229	gi|880959392	SusC/RagA family TonB-linked outer membrane protein	114.04	Bacteroides thetaiotaomicron	TRUE	FALSE	FALSE	TRUE	gi|880959392	SusC/RagA family TonB-linked outer membrane protein [Bacteroides thetaiotaomicron]	8.62	116.86	0	0	0	0	0	0	0	0	0	5040	3800	1436	0	0	0	0	0	0	9952	0	0	0	1	12	1	Carbamidomethylation; TMT6plex	114039	NA	NA	NA	NA	NA	NA	NA	NA	NA	NA
0.00463245	gi|1011877782	hypothetical protein	101.43	Bacteroides thetaiotaomicron	FALSE	FALSE	FALSE	TRUE	NA	NA	NA	NA	NA	NA	NA	NA	NA	NA	NA	NA	NA	NA	NA	NA	NA	NA	NA	NA	NA	NA	NA	NA	NA	NA	NA	NA	NA	NA	NA	NA	NA	NA	NA	NA	NA	NA	NA	NA	NA
0.0117429	gi|938476430	hypothetical protein Btheta7330_01087	103 kDa	Bacteroides thetaiotaomicron	FALSE	FALSE	TRUE	FALSE	NA	NA	NA	NA	NA	NA	NA	NA	NA	NA	NA	NA	NA	NA	NA	NA	NA	NA	NA	NA	NA	NA	NA	NA	NA	NA	NA	NA	NA	NA	NA	NA	NA	NA	NA	NA	NA	NA	NA	NA	NA
0.0254684	gi|1011878700	hypothetical protein	131 kDa	Bacteroides thetaiotaomicron	FALSE	FALSE	TRUE	FALSE	NA	NA	NA	NA	NA	NA	NA	NA	NA	NA	NA	NA	NA	NA	NA	NA	NA	NA	NA	NA	NA	NA	NA	NA	NA	NA	NA	NA	NA	NA	NA	NA	NA	NA	NA	NA	NA	NA	NA	NA	NA
0.0685969	gi|499421760	hypothetical protein	47.845	Bacteroides thetaiotaomicron	FALSE	FALSE	FALSE	TRUE	NA	NA	NA	NA	NA	NA	NA	NA	NA	NA	NA	NA	NA	NA	NA	NA	NA	NA	NA	NA	NA	NA	NA	NA	NA	NA	NA	NA	NA	NA	NA	NA	NA	NA	NA	NA	NA	NA	NA	NA	NA
0.0755789	gi|939728469	glycosyl hydrolase, partial	43.01	Bacteroides thetaiotaomicron	FALSE	FALSE	FALSE	TRUE	NA	NA	NA	NA	NA	NA	NA	NA	NA	NA	NA	NA	NA	NA	NA	NA	NA	NA	NA	NA	NA	NA	NA	NA	NA	NA	NA	NA	NA	NA	NA	NA	NA	NA	NA	NA	NA	NA	NA	NA	NA
0.079423	gi|933332800	surface protein	130.83	Bacteroides thetaiotaomicron	FALSE	FALSE	FALSE	TRUE	NA	NA	NA	NA	NA	NA	NA	NA	NA	NA	NA	NA	NA	NA	NA	NA	NA	NA	NA	NA	NA	NA	NA	NA	NA	NA	NA	NA	NA	NA	NA	NA	NA	NA	NA	NA	NA	NA	NA	NA	NA
0.0805491	gi|933321750	surface protein	131.1	Bacteroides thetaiotaomicron	FALSE	FALSE	FALSE	TRUE	NA	NA	NA	NA	NA	NA	NA	NA	NA	NA	NA	NA	NA	NA	NA	NA	NA	NA	NA	NA	NA	NA	NA	NA	NA	NA	NA	NA	NA	NA	NA	NA	NA	NA	NA	NA	NA	NA	NA	NA	NA
0.114757	gi|939728119	2-dehydro-3-deoxygluconokinase, partial	26.916	Bacteroides thetaiotaomicron	FALSE	FALSE	FALSE	TRUE	NA	NA	NA	NA	NA	NA	NA	NA	NA	NA	NA	NA	NA	NA	NA	NA	NA	NA	NA	NA	NA	NA	NA	NA	NA	NA	NA	NA	NA	NA	NA	NA	NA	NA	NA	NA	NA	NA	NA	NA	NA
0.146148	gi|933321585	ferritin	18 kDa	Bacteroides thetaiotaomicron	FALSE	FALSE	TRUE	FALSE	NA	NA	NA	NA	NA	NA	NA	NA	NA	NA	NA	NA	NA	NA	NA	NA	NA	NA	NA	NA	NA	NA	NA	NA	NA	NA	NA	NA	NA	NA	NA	NA	NA	NA	NA	NA	NA	NA	NA	NA	NA
0.163874	gi|933328889	beta-galactosidase	118.46	Bacteroides thetaiotaomicron	FALSE	FALSE	FALSE	TRUE	NA	NA	NA	NA	NA	NA	NA	NA	NA	NA	NA	NA	NA	NA	NA	NA	NA	NA	NA	NA	NA	NA	NA	NA	NA	NA	NA	NA	NA	NA	NA	NA	NA	NA	NA	NA	NA	NA	NA	NA	NA
0.228977	gi|933331747	transketolase	72 kDa	Bacteroides thetaiotaomicron	FALSE	FALSE	TRUE	FALSE	NA	NA	NA	NA	NA	NA	NA	NA	NA	NA	NA	NA	NA	NA	NA	NA	NA	NA	NA	NA	NA	NA	NA	NA	NA	NA	NA	NA	NA	NA	NA	NA	NA	NA	NA	NA	NA	NA	NA	NA	NA
0.233904	gi|496053135	hypothetical protein	9.8389	Bacteroides thetaiotaomicron	FALSE	FALSE	FALSE	TRUE	NA	NA	NA	NA	NA	NA	NA	NA	NA	NA	NA	NA	NA	NA	NA	NA	NA	NA	NA	NA	NA	NA	NA	NA	NA	NA	NA	NA	NA	NA	NA	NA	NA	NA	NA	NA	NA	NA	NA	NA	NA
0.280597	gi|939728069	transketolase	72.228	Bacteroides thetaiotaomicron	FALSE	FALSE	FALSE	TRUE	NA	NA	NA	NA	NA	NA	NA	NA	NA	NA	NA	NA	NA	NA	NA	NA	NA	NA	NA	NA	NA	NA	NA	NA	NA	NA	NA	NA	NA	NA	NA	NA	NA	NA	NA	NA	NA	NA	NA	NA	NA
0.299701	gi|524778934	putative uncharacterized protein	38 kDa	Bacteroides thetaiotaomicron CAG:40	FALSE	FALSE	TRUE	FALSE	NA	NA	NA	NA	NA	NA	NA	NA	NA	NA	NA	NA	NA	NA	NA	NA	NA	NA	NA	NA	NA	NA	NA	NA	NA	NA	NA	NA	NA	NA	NA	NA	NA	NA	NA	NA	NA	NA	NA	NA	NA
10	gi|524778422	fructose-bisphosphate aldolase	37295	Bacteroides thetaiotaomicron CAG:40	TRUE	FALSE	FALSE	FALSE	gi|524778422	fructose-bisphosphate aldolase [Bacteroides thetaiotaomicron CAG:40]	8.73	133.53	1208	6784	0	0	0	0	0	1596	5536	67330	8608	15620	0	0	0	0	36860	27900	10270	0	0	12830	4	19	1	Carbamidomethylation; TMT6plex	37295	NA	NA	NA	NA	NA	NA	NA	NA	NA	NA
7.09487e-08	gi|950210777	glycosidase	43.923	Bacteroides uniformis	FALSE	FALSE	FALSE	TRUE	NA	NA	NA	NA	NA	NA	NA	NA	NA	NA	NA	NA	NA	NA	NA	NA	NA	NA	NA	NA	NA	NA	NA	NA	NA	NA	NA	NA	NA	NA	NA	NA	NA	NA	NA	NA	NA	NA	NA	NA	NA
0.000453289	gi|736507300	membrane protein	61 kDa	Bacteroides uniformis	FALSE	FALSE	TRUE	FALSE	NA	NA	NA	NA	NA	NA	NA	NA	NA	NA	NA	NA	NA	NA	NA	NA	NA	NA	NA	NA	NA	NA	NA	NA	NA	NA	NA	NA	NA	NA	NA	NA	NA	NA	NA	NA	NA	NA	NA	NA	NA
0.000816331	gi|933230074	glycoside hydrolase 97	80.94	Bacteroides uniformis	FALSE	FALSE	FALSE	TRUE	NA	NA	NA	NA	NA	NA	NA	NA	NA	NA	NA	NA	NA	NA	NA	NA	NA	NA	NA	NA	NA	NA	NA	NA	NA	NA	NA	NA	NA	NA	NA	NA	NA	NA	NA	NA	NA	NA	NA	NA	NA
0.00197669	gi|492410042	SusC/RagA family TonB-linked outer membrane protein	108.11	Bacteroides uniformis	FALSE	FALSE	TRUE	TRUE	NA	NA	NA	NA	NA	NA	NA	NA	NA	NA	NA	NA	NA	NA	NA	NA	NA	NA	NA	NA	NA	NA	NA	NA	NA	NA	NA	NA	NA	NA	NA	NA	NA	NA	NA	NA	NA	NA	NA	NA	NA
0.00248739	gi|933188595	alpha amylase	70.576	Bacteroides uniformis	FALSE	FALSE	TRUE	TRUE	NA	NA	NA	NA	NA	NA	NA	NA	NA	NA	NA	NA	NA	NA	NA	NA	NA	NA	NA	NA	NA	NA	NA	NA	NA	NA	NA	NA	NA	NA	NA	NA	NA	NA	NA	NA	NA	NA	NA	NA	NA
0.00380333	gi|492378079	membrane protein	19.021	Bacteroides uniformis	TRUE	TRUE	TRUE	TRUE	gi|492378079	membrane protein [Bacteroides uniformis]_x0001_gi|156862538|gb|EDO55969.1| outer membrane protein [Bacteroides uniformis ATCC 8492]	3.8	104.26	29230	267100	1348	10270	41220	0	0	0	0	54990	97470	111900	5024	2536	0	0	0	0	153500	5920	0	0	20	6	4	TMT6plex	19021	gi|492378079	-2.39593	0.790772	-2.13289	0.799087	2.79909	0	0	0	0
0.00644912	gi|950238359	phosphoglucomutase	64.32	Bacteroides uniformis	FALSE	FALSE	FALSE	TRUE	NA	NA	NA	NA	NA	NA	NA	NA	NA	NA	NA	NA	NA	NA	NA	NA	NA	NA	NA	NA	NA	NA	NA	NA	NA	NA	NA	NA	NA	NA	NA	NA	NA	NA	NA	NA	NA	NA	NA	NA	NA
0.0164687	gi|511019092	hypothetical protein	32.63	Bacteroides uniformis	FALSE	FALSE	TRUE	TRUE	NA	NA	NA	NA	NA	NA	NA	NA	NA	NA	NA	NA	NA	NA	NA	NA	NA	NA	NA	NA	NA	NA	NA	NA	NA	NA	NA	NA	NA	NA	NA	NA	NA	NA	NA	NA	NA	NA	NA	NA	NA
0.0199434	gi|949758508	hypothetical protein	112.75	Bacteroides uniformis	FALSE	FALSE	FALSE	TRUE	NA	NA	NA	NA	NA	NA	NA	NA	NA	NA	NA	NA	NA	NA	NA	NA	NA	NA	NA	NA	NA	NA	NA	NA	NA	NA	NA	NA	NA	NA	NA	NA	NA	NA	NA	NA	NA	NA	NA	NA	NA
0.0213791	gi|492409553	glucosamine-6-phosphate deaminase	30 kDa	Bacteroides uniformis	FALSE	FALSE	TRUE	FALSE	NA	NA	NA	NA	NA	NA	NA	NA	NA	NA	NA	NA	NA	NA	NA	NA	NA	NA	NA	NA	NA	NA	NA	NA	NA	NA	NA	NA	NA	NA	NA	NA	NA	NA	NA	NA	NA	NA	NA	NA	NA
0.0244066	gi|933178675	Collagen triple helix repeat (20 copies)	120 kDa	Bacteroides uniformis	FALSE	FALSE	TRUE	FALSE	NA	NA	NA	NA	NA	NA	NA	NA	NA	NA	NA	NA	NA	NA	NA	NA	NA	NA	NA	NA	NA	NA	NA	NA	NA	NA	NA	NA	NA	NA	NA	NA	NA	NA	NA	NA	NA	NA	NA	NA	NA
0.0298564	gi|933191163	surface protein	115.93	Bacteroides uniformis	FALSE	FALSE	FALSE	TRUE	NA	NA	NA	NA	NA	NA	NA	NA	NA	NA	NA	NA	NA	NA	NA	NA	NA	NA	NA	NA	NA	NA	NA	NA	NA	NA	NA	NA	NA	NA	NA	NA	NA	NA	NA	NA	NA	NA	NA	NA	NA
0.0318809	gi|492375120	starch-binding protein	54 kDa	Bacteroides uniformis	FALSE	FALSE	TRUE	FALSE	NA	NA	NA	NA	NA	NA	NA	NA	NA	NA	NA	NA	NA	NA	NA	NA	NA	NA	NA	NA	NA	NA	NA	NA	NA	NA	NA	NA	NA	NA	NA	NA	NA	NA	NA	NA	NA	NA	NA	NA	NA
0.0355557	gi|737467542	2-deoxyribose-5-phosphate aldolase	33.012	Bacteroides uniformis	FALSE	FALSE	FALSE	TRUE	NA	NA	NA	NA	NA	NA	NA	NA	NA	NA	NA	NA	NA	NA	NA	NA	NA	NA	NA	NA	NA	NA	NA	NA	NA	NA	NA	NA	NA	NA	NA	NA	NA	NA	NA	NA	NA	NA	NA	NA	NA
0.0379495	gi|736507064	alpha-glucosidase	81 kDa	Bacteroides uniformis	FALSE	FALSE	TRUE	FALSE	NA	NA	NA	NA	NA	NA	NA	NA	NA	NA	NA	NA	NA	NA	NA	NA	NA	NA	NA	NA	NA	NA	NA	NA	NA	NA	NA	NA	NA	NA	NA	NA	NA	NA	NA	NA	NA	NA	NA	NA	NA
0.0620491	gi|933191497	acyl-CoA dehydrogenase	64 kDa	Bacteroides uniformis	FALSE	FALSE	TRUE	FALSE	NA	NA	NA	NA	NA	NA	NA	NA	NA	NA	NA	NA	NA	NA	NA	NA	NA	NA	NA	NA	NA	NA	NA	NA	NA	NA	NA	NA	NA	NA	NA	NA	NA	NA	NA	NA	NA	NA	NA	NA	NA
0.0631892	gi|933199268	NAD-specific glutamate dehydrogenase 1	48.421	Bacteroides uniformis	FALSE	FALSE	FALSE	TRUE	NA	NA	NA	NA	NA	NA	NA	NA	NA	NA	NA	NA	NA	NA	NA	NA	NA	NA	NA	NA	NA	NA	NA	NA	NA	NA	NA	NA	NA	NA	NA	NA	NA	NA	NA	NA	NA	NA	NA	NA	NA
0.0727494	gi|737468904	hypothetical protein	19.736	Bacteroides uniformis	FALSE	FALSE	FALSE	TRUE	NA	NA	NA	NA	NA	NA	NA	NA	NA	NA	NA	NA	NA	NA	NA	NA	NA	NA	NA	NA	NA	NA	NA	NA	NA	NA	NA	NA	NA	NA	NA	NA	NA	NA	NA	NA	NA	NA	NA	NA	NA
0.0765146	gi|737470217	5-dehydro-4-deoxy-D-glucuronate isomerase	36.042	Bacteroides uniformis	FALSE	FALSE	FALSE	TRUE	NA	NA	NA	NA	NA	NA	NA	NA	NA	NA	NA	NA	NA	NA	NA	NA	NA	NA	NA	NA	NA	NA	NA	NA	NA	NA	NA	NA	NA	NA	NA	NA	NA	NA	NA	NA	NA	NA	NA	NA	NA
0.0769556	gi|933197771	putative glucosamine-6-phosphate deaminase	75 kDa	Bacteroides uniformis	FALSE	FALSE	TRUE	FALSE	NA	NA	NA	NA	NA	NA	NA	NA	NA	NA	NA	NA	NA	NA	NA	NA	NA	NA	NA	NA	NA	NA	NA	NA	NA	NA	NA	NA	NA	NA	NA	NA	NA	NA	NA	NA	NA	NA	NA	NA	NA
0.12066	gi|511019851	hypothetical protein	54.299	Bacteroides uniformis	FALSE	FALSE	FALSE	TRUE	NA	NA	NA	NA	NA	NA	NA	NA	NA	NA	NA	NA	NA	NA	NA	NA	NA	NA	NA	NA	NA	NA	NA	NA	NA	NA	NA	NA	NA	NA	NA	NA	NA	NA	NA	NA	NA	NA	NA	NA	NA
0.144739	gi|950238074	hypothetical protein	31.318	Bacteroides uniformis	FALSE	FALSE	FALSE	TRUE	NA	NA	NA	NA	NA	NA	NA	NA	NA	NA	NA	NA	NA	NA	NA	NA	NA	NA	NA	NA	NA	NA	NA	NA	NA	NA	NA	NA	NA	NA	NA	NA	NA	NA	NA	NA	NA	NA	NA	NA	NA
0.170158	gi|950238281	phosphoribosylaminoimidazolesuccinocarboxamide synthase	35.534	Bacteroides uniformis	FALSE	FALSE	FALSE	TRUE	NA	NA	NA	NA	NA	NA	NA	NA	NA	NA	NA	NA	NA	NA	NA	NA	NA	NA	NA	NA	NA	NA	NA	NA	NA	NA	NA	NA	NA	NA	NA	NA	NA	NA	NA	NA	NA	NA	NA	NA	NA
0.185467	gi|933197832	Domain of Uncharacterised Function with PDB structure	32 kDa	Bacteroides uniformis	FALSE	FALSE	TRUE	FALSE	NA	NA	NA	NA	NA	NA	NA	NA	NA	NA	NA	NA	NA	NA	NA	NA	NA	NA	NA	NA	NA	NA	NA	NA	NA	NA	NA	NA	NA	NA	NA	NA	NA	NA	NA	NA	NA	NA	NA	NA	NA
0.194006	gi|933196309	phosphoglucomutase/phosphomannomutase alpha/beta/alpha domain I	64 kDa	Bacteroides uniformis	FALSE	FALSE	TRUE	FALSE	NA	NA	NA	NA	NA	NA	NA	NA	NA	NA	NA	NA	NA	NA	NA	NA	NA	NA	NA	NA	NA	NA	NA	NA	NA	NA	NA	NA	NA	NA	NA	NA	NA	NA	NA	NA	NA	NA	NA	NA	NA
0.198464	gi|492409019	nucleotidyltransferase	33.756	Bacteroides uniformis	FALSE	FALSE	FALSE	TRUE	NA	NA	NA	NA	NA	NA	NA	NA	NA	NA	NA	NA	NA	NA	NA	NA	NA	NA	NA	NA	NA	NA	NA	NA	NA	NA	NA	NA	NA	NA	NA	NA	NA	NA	NA	NA	NA	NA	NA	NA	NA
0.219552	gi|950207419	adenylosuccinate synthase	46.854	Bacteroides uniformis	FALSE	FALSE	FALSE	TRUE	NA	NA	NA	NA	NA	NA	NA	NA	NA	NA	NA	NA	NA	NA	NA	NA	NA	NA	NA	NA	NA	NA	NA	NA	NA	NA	NA	NA	NA	NA	NA	NA	NA	NA	NA	NA	NA	NA	NA	NA	NA
0.236696	gi|950237744	phosphoribosylamine--glycine ligase	46.14	Bacteroides uniformis	FALSE	FALSE	FALSE	TRUE	NA	NA	NA	NA	NA	NA	NA	NA	NA	NA	NA	NA	NA	NA	NA	NA	NA	NA	NA	NA	NA	NA	NA	NA	NA	NA	NA	NA	NA	NA	NA	NA	NA	NA	NA	NA	NA	NA	NA	NA	NA
0.285224	gi|933197170	Tetratricopeptide repeat	62.064	Bacteroides uniformis	FALSE	FALSE	FALSE	TRUE	NA	NA	NA	NA	NA	NA	NA	NA	NA	NA	NA	NA	NA	NA	NA	NA	NA	NA	NA	NA	NA	NA	NA	NA	NA	NA	NA	NA	NA	NA	NA	NA	NA	NA	NA	NA	NA	NA	NA	NA	NA
0.327132	gi|950237538	alpha-glycosidase	82.956	Bacteroides uniformis	FALSE	FALSE	FALSE	TRUE	NA	NA	NA	NA	NA	NA	NA	NA	NA	NA	NA	NA	NA	NA	NA	NA	NA	NA	NA	NA	NA	NA	NA	NA	NA	NA	NA	NA	NA	NA	NA	NA	NA	NA	NA	NA	NA	NA	NA	NA	NA
0.50719	gi|933195318	Outer membrane cobalamin receptor protein	107.22	Bacteroides uniformis	FALSE	FALSE	FALSE	TRUE	NA	NA	NA	NA	NA	NA	NA	NA	NA	NA	NA	NA	NA	NA	NA	NA	NA	NA	NA	NA	NA	NA	NA	NA	NA	NA	NA	NA	NA	NA	NA	NA	NA	NA	NA	NA	NA	NA	NA	NA	NA
0.537033	gi|916539887	hypothetical protein	93.545	Bacteroides uniformis	FALSE	FALSE	FALSE	TRUE	NA	NA	NA	NA	NA	NA	NA	NA	NA	NA	NA	NA	NA	NA	NA	NA	NA	NA	NA	NA	NA	NA	NA	NA	NA	NA	NA	NA	NA	NA	NA	NA	NA	NA	NA	NA	NA	NA	NA	NA	NA
0.591311	gi|492404967	hypothetical protein	92.892	Bacteroides uniformis	FALSE	FALSE	FALSE	TRUE	NA	NA	NA	NA	NA	NA	NA	NA	NA	NA	NA	NA	NA	NA	NA	NA	NA	NA	NA	NA	NA	NA	NA	NA	NA	NA	NA	NA	NA	NA	NA	NA	NA	NA	NA	NA	NA	NA	NA	NA	NA
0.628159	gi|933198753	Beta-glucosidase	92 kDa	Bacteroides uniformis	FALSE	FALSE	TRUE	FALSE	NA	NA	NA	NA	NA	NA	NA	NA	NA	NA	NA	NA	NA	NA	NA	NA	NA	NA	NA	NA	NA	NA	NA	NA	NA	NA	NA	NA	NA	NA	NA	NA	NA	NA	NA	NA	NA	NA	NA	NA	NA
0.754146	gi|950238167	glycoside hydrolase family 3	92.292	Bacteroides uniformis	FALSE	FALSE	FALSE	TRUE	NA	NA	NA	NA	NA	NA	NA	NA	NA	NA	NA	NA	NA	NA	NA	NA	NA	NA	NA	NA	NA	NA	NA	NA	NA	NA	NA	NA	NA	NA	NA	NA	NA	NA	NA	NA	NA	NA	NA	NA	NA
0.850503	gi|764729438	phosphoglucosamine mutase	50 kDa	Bacteroides uniformis	FALSE	FALSE	TRUE	FALSE	NA	NA	NA	NA	NA	NA	NA	NA	NA	NA	NA	NA	NA	NA	NA	NA	NA	NA	NA	NA	NA	NA	NA	NA	NA	NA	NA	NA	NA	NA	NA	NA	NA	NA	NA	NA	NA	NA	NA	NA	NA
10	gi|1002951277	aminopeptidase	45475	Bacteroides uniformis	TRUE	FALSE	FALSE	FALSE	gi|1002951277	aminopeptidase [Bacteroides uniformis]	2.82	86.46	10560	68100	3668	12350	43170	15780	19260	10500	32260	16100	5856	18690	10140	3498	4128	2744	5832	22480	31420	17900	15900	28420	2	5	1	TMT6plex	45475	NA	NA	NA	NA	NA	NA	NA	NA	NA	NA
10	gi|950238012	aminopeptidase	45584	Bacteroides uniformis	TRUE	FALSE	FALSE	FALSE	gi|950238012	aminopeptidase [Bacteroides uniformis]	2.82	86.46	10560	68100	3668	12350	43170	15780	19260	10500	32260	16100	5856	18690	10140	3498	4128	2744	5832	22480	31420	17900	15900	28420	2	5	1	TMT6plex	45584	NA	NA	NA	NA	NA	NA	NA	NA	NA	NA
10	gi|492409895	aminopeptidase	45471	Bacteroides uniformis	TRUE	FALSE	FALSE	FALSE	gi|492409895	aminopeptidase [Bacteroides uniformis]_x0001_gi|392680900|gb|EIY74264.1| hypothetical protein HMPREF1072_02607 [Bacteroides uniformis CL03T00C23]_x0001_gi|392683891|gb|EIY77224.1| hypothetical protein HMPREF1073_02527 [Bacteroides un...	2.82	86.46	10560	68100	3668	12350	43170	15780	19260	10500	32260	16100	5856	18690	10140	3498	4128	2744	5832	22480	31420	17900	15900	28420	2	5	1	TMT6plex	45471	NA	NA	NA	NA	NA	NA	NA	NA	NA	NA
10	gi|737469723	aminopeptidase	45456	Bacteroides uniformis	TRUE	FALSE	FALSE	FALSE	gi|737469723	aminopeptidase [Bacteroides uniformis]_x0001_gi|649542843|gb|KDS49707.1| papain cysteine protease family protein [Bacteroides uniformis str. 3978 T3 ii]_x0001_gi|649552665|gb|KDS59233.1| papain cysteine protease family protein [Bacte...	2.82	86.46	10560	68100	3668	12350	43170	15780	19260	10500	32260	16100	5856	18690	10140	3498	4128	2744	5832	22480	31420	17900	15900	28420	2	5	1	TMT6plex	45456	NA	NA	NA	NA	NA	NA	NA	NA	NA	NA
10	gi|933178824	aminopeptidase C	44770	Bacteroides uniformis	TRUE	FALSE	FALSE	FALSE	gi|933178824	aminopeptidase C [Bacteroides uniformis]	2.82	86.46	10560	68100	3668	12350	43170	15780	19260	10500	32260	16100	5856	18690	10140	3498	4128	2744	5832	22480	31420	17900	15900	28420	2	5	1	TMT6plex	44770	NA	NA	NA	NA	NA	NA	NA	NA	NA	NA
10	gi|933196760	peptidase C1B	45487	Bacteroides uniformis	TRUE	FALSE	FALSE	FALSE	gi|933196760	peptidase C1B [Bacteroides uniformis]	2.82	86.46	10560	68100	3668	12350	43170	15780	19260	10500	32260	16100	5856	18690	10140	3498	4128	2744	5832	22480	31420	17900	15900	28420	2	5	1	TMT6plex	45487	NA	NA	NA	NA	NA	NA	NA	NA	NA	NA
10	gi|1002414174	peptidase C1-like family protein	45606	Bacteroides uniformis	TRUE	FALSE	FALSE	FALSE	gi|1002414174	peptidase C1-like family protein [Bacteroides uniformis]	2.82	86.46	10560	68100	3668	12350	43170	15780	19260	10500	32260	16100	5856	18690	10140	3498	4128	2744	5832	22480	31420	17900	15900	28420	2	5	1	TMT6plex	45606	NA	NA	NA	NA	NA	NA	NA	NA	NA	NA
0.0163359	gi|156861088	tetratricopeptide repeat protein	46.944	Bacteroides uniformis ATCC 8492	FALSE	FALSE	TRUE	TRUE	NA	NA	NA	NA	NA	NA	NA	NA	NA	NA	NA	NA	NA	NA	NA	NA	NA	NA	NA	NA	NA	NA	NA	NA	NA	NA	NA	NA	NA	NA	NA	NA	NA	NA	NA	NA	NA	NA	NA	NA	NA
10	gi|156861631	peptidase C1-like family	45588	Bacteroides uniformis ATCC 8492	TRUE	FALSE	FALSE	FALSE	gi|156861631	peptidase C1-like family [Bacteroides uniformis ATCC 8492]_x0001_gi|316904340|gb|EFV26163.1| aminopeptidase C [Bacteroides sp. 4_1_36]	2.82	86.46	10560	68100	3668	12350	43170	15780	19260	10500	32260	16100	5856	18690	10140	3498	4128	2744	5832	22480	31420	17900	15900	28420	2	5	1	TMT6plex	45588	NA	NA	NA	NA	NA	NA	NA	NA	NA	NA
0.000858183	gi|524695248	putative uncharacterized protein	51.79	Bacteroides uniformis CAG:3	FALSE	FALSE	TRUE	TRUE	NA	NA	NA	NA	NA	NA	NA	NA	NA	NA	NA	NA	NA	NA	NA	NA	NA	NA	NA	NA	NA	NA	NA	NA	NA	NA	NA	NA	NA	NA	NA	NA	NA	NA	NA	NA	NA	NA	NA	NA	NA
0.00147448	gi|524695249	putative uncharacterized protein	45.78	Bacteroides uniformis CAG:3	FALSE	FALSE	FALSE	TRUE	NA	NA	NA	NA	NA	NA	NA	NA	NA	NA	NA	NA	NA	NA	NA	NA	NA	NA	NA	NA	NA	NA	NA	NA	NA	NA	NA	NA	NA	NA	NA	NA	NA	NA	NA	NA	NA	NA	NA	NA	NA
0.00603466	gi|524693889	uncharacterized protein BN594_02875	41 kDa	Bacteroides uniformis CAG:3	FALSE	FALSE	TRUE	FALSE	NA	NA	NA	NA	NA	NA	NA	NA	NA	NA	NA	NA	NA	NA	NA	NA	NA	NA	NA	NA	NA	NA	NA	NA	NA	NA	NA	NA	NA	NA	NA	NA	NA	NA	NA	NA	NA	NA	NA	NA	NA
0.0433521	gi|524692199	putative uncharacterized protein	116 kDa	Bacteroides uniformis CAG:3	FALSE	FALSE	TRUE	FALSE	NA	NA	NA	NA	NA	NA	NA	NA	NA	NA	NA	NA	NA	NA	NA	NA	NA	NA	NA	NA	NA	NA	NA	NA	NA	NA	NA	NA	NA	NA	NA	NA	NA	NA	NA	NA	NA	NA	NA	NA	NA
0.103098	gi|524692628	uncharacterized protein BN594_00815	114 kDa	Bacteroides uniformis CAG:3	FALSE	FALSE	TRUE	FALSE	NA	NA	NA	NA	NA	NA	NA	NA	NA	NA	NA	NA	NA	NA	NA	NA	NA	NA	NA	NA	NA	NA	NA	NA	NA	NA	NA	NA	NA	NA	NA	NA	NA	NA	NA	NA	NA	NA	NA	NA	NA
0.104557	gi|524694840	uncharacterized protein BN594_02019	107 kDa	Bacteroides uniformis CAG:3	FALSE	FALSE	TRUE	FALSE	NA	NA	NA	NA	NA	NA	NA	NA	NA	NA	NA	NA	NA	NA	NA	NA	NA	NA	NA	NA	NA	NA	NA	NA	NA	NA	NA	NA	NA	NA	NA	NA	NA	NA	NA	NA	NA	NA	NA	NA	NA
0.350603	gi|524694517	uncharacterized protein BN594_02320	55 kDa	Bacteroides uniformis CAG:3	FALSE	FALSE	TRUE	FALSE	NA	NA	NA	NA	NA	NA	NA	NA	NA	NA	NA	NA	NA	NA	NA	NA	NA	NA	NA	NA	NA	NA	NA	NA	NA	NA	NA	NA	NA	NA	NA	NA	NA	NA	NA	NA	NA	NA	NA	NA	NA
0.698897	gi|507752589	hypothetical protein C801_00105	95 kDa	Bacteroides uniformis dnLKV2	FALSE	FALSE	TRUE	FALSE	NA	NA	NA	NA	NA	NA	NA	NA	NA	NA	NA	NA	NA	NA	NA	NA	NA	NA	NA	NA	NA	NA	NA	NA	NA	NA	NA	NA	NA	NA	NA	NA	NA	NA	NA	NA	NA	NA	NA	NA	NA
0.00923286	gi|649550942	putative lipoprotein	113.11	Bacteroides uniformis str. 3978 T3 i	FALSE	FALSE	TRUE	TRUE	NA	NA	NA	NA	NA	NA	NA	NA	NA	NA	NA	NA	NA	NA	NA	NA	NA	NA	NA	NA	NA	NA	NA	NA	NA	NA	NA	NA	NA	NA	NA	NA	NA	NA	NA	NA	NA	NA	NA	NA	NA
0.0704079	gi|649551907	peptidase M16 inactive domain protein	103.65	Bacteroides uniformis str. 3978 T3 i	FALSE	FALSE	FALSE	TRUE	NA	NA	NA	NA	NA	NA	NA	NA	NA	NA	NA	NA	NA	NA	NA	NA	NA	NA	NA	NA	NA	NA	NA	NA	NA	NA	NA	NA	NA	NA	NA	NA	NA	NA	NA	NA	NA	NA	NA	NA	NA
0.00524987	gi|649543496	GDP-L-fucose synthase 1	35.2	Bacteroides uniformis str. 3978 T3 ii	FALSE	FALSE	FALSE	TRUE	NA	NA	NA	NA	NA	NA	NA	NA	NA	NA	NA	NA	NA	NA	NA	NA	NA	NA	NA	NA	NA	NA	NA	NA	NA	NA	NA	NA	NA	NA	NA	NA	NA	NA	NA	NA	NA	NA	NA	NA	NA
0.0431496	gi|649544629	starch-binding associating with outer membrane family protein	67.721	Bacteroides uniformis str. 3978 T3 ii	FALSE	FALSE	FALSE	TRUE	NA	NA	NA	NA	NA	NA	NA	NA	NA	NA	NA	NA	NA	NA	NA	NA	NA	NA	NA	NA	NA	NA	NA	NA	NA	NA	NA	NA	NA	NA	NA	NA	NA	NA	NA	NA	NA	NA	NA	NA	NA
0.372962	gi|649543345	inosine-5'-monophosphate dehydrogenase	46855	Bacteroides uniformis str. 3978 T3 ii	TRUE	TRUE	FALSE	FALSE	gi|649543345	inosine-5'-monophosphate dehydrogenase [Bacteroides uniformis str. 3978 T3 ii]_x0001_gi|649551652|gb|KDS58240.1| inosine-5'-monophosphate dehydrogenase [Bacteroides uniformis str. 3978 T3 i]	2.28	102.35	4992	11520	7072	11940	37250	8960	16770	28770	34720	6656	4704	10300	24900	3680	1048	1528	57470	41710	10690	28610	21570	53340	4	9	2	TMT6plex	46855	gi|649543345	-1.1016	0.0976109	-2.01742	-1.26534	0.378512	-1.26882	-0.362158	-0.888969	-0.61927
0.816587	gi|649545486	oxidoreductase , NAD-binding Rossmann fold family protein	51.68	Bacteroides uniformis str. 3978 T3 ii	FALSE	FALSE	FALSE	TRUE	NA	NA	NA	NA	NA	NA	NA	NA	NA	NA	NA	NA	NA	NA	NA	NA	NA	NA	NA	NA	NA	NA	NA	NA	NA	NA	NA	NA	NA	NA	NA	NA	NA	NA	NA	NA	NA	NA	NA	NA	NA
3.01034e-06	gi|933250570	valyl-tRNA synthetase	99.725	Bacteroides vulgatus	FALSE	FALSE	FALSE	TRUE	NA	NA	NA	NA	NA	NA	NA	NA	NA	NA	NA	NA	NA	NA	NA	NA	NA	NA	NA	NA	NA	NA	NA	NA	NA	NA	NA	NA	NA	NA	NA	NA	NA	NA	NA	NA	NA	NA	NA	NA	NA
3.65e-06	gi|933279091	Outer membrane receptor proteins%2C mostly Fe transport	114 kDa	Bacteroides vulgatus	TRUE	TRUE	TRUE	FALSE	gi|933279091	Outer membrane receptor proteins%2C mostly Fe transport [Bacteroides vulgatus]	30.96	138.51	7690	8240	0	1520	5164	1292	1228	3812	9742	38460	37170	59260	48370	34430	2216	7408	95780	54240	48190	16080	8016	42960	4	12	5	TMT6plex	113584	gi|933279091	-2.64386	-2.54793	-4.92139	-3.40507	-1.64386	-2.63487	-2.7084	-3.49655	-2.13924
0.000109042	gi|914032481	hypothetical protein	101.75	Bacteroides vulgatus	TRUE	FALSE	FALSE	TRUE	gi|914032481	hypothetical protein [Bacteroides vulgatus]	25.71	176.78	81760	105500	81940	207600	473500	12950	13360	35500	62840	215000	748200	330900	2667000	1465000	65660	28610	53660	72100	872100	828400	274900	450500	20	38	27	TMT6plex; Deamidation (NQ)	101749	NA	NA	NA	NA	NA	NA	NA	NA	NA	NA
0.000115865	gi|696374948	UDP-glucose 4-epimerase	35.263	Bacteroides vulgatus	FALSE	FALSE	FALSE	TRUE	NA	NA	NA	NA	NA	NA	NA	NA	NA	NA	NA	NA	NA	NA	NA	NA	NA	NA	NA	NA	NA	NA	NA	NA	NA	NA	NA	NA	NA	NA	NA	NA	NA	NA	NA	NA	NA	NA	NA	NA	NA
0.000155431	gi|492434750	mannose-6-phosphate isomerase	36 kDa	Bacteroides vulgatus	FALSE	FALSE	TRUE	FALSE	NA	NA	NA	NA	NA	NA	NA	NA	NA	NA	NA	NA	NA	NA	NA	NA	NA	NA	NA	NA	NA	NA	NA	NA	NA	NA	NA	NA	NA	NA	NA	NA	NA	NA	NA	NA	NA	NA	NA	NA	NA
0.000230872	gi|933249413	pyrroline-5-carboxylate reductase	27.213	Bacteroides vulgatus	FALSE	FALSE	TRUE	TRUE	NA	NA	NA	NA	NA	NA	NA	NA	NA	NA	NA	NA	NA	NA	NA	NA	NA	NA	NA	NA	NA	NA	NA	NA	NA	NA	NA	NA	NA	NA	NA	NA	NA	NA	NA	NA	NA	NA	NA	NA	NA
0.000773127	gi|941512423	Aspartate ammonia-lyase	54 kDa	Bacteroides vulgatus	FALSE	FALSE	TRUE	FALSE	NA	NA	NA	NA	NA	NA	NA	NA	NA	NA	NA	NA	NA	NA	NA	NA	NA	NA	NA	NA	NA	NA	NA	NA	NA	NA	NA	NA	NA	NA	NA	NA	NA	NA	NA	NA	NA	NA	NA	NA	NA
0.00236374	gi|949782700	3,4-dihydroxy-2-butanone-4-phosphate synthase	22.224	Bacteroides vulgatus	FALSE	FALSE	FALSE	TRUE	NA	NA	NA	NA	NA	NA	NA	NA	NA	NA	NA	NA	NA	NA	NA	NA	NA	NA	NA	NA	NA	NA	NA	NA	NA	NA	NA	NA	NA	NA	NA	NA	NA	NA	NA	NA	NA	NA	NA	NA	NA
0.00247517	gi|941510682	Outer membrane protein SusF	31.872	Bacteroides vulgatus	FALSE	FALSE	FALSE	TRUE	NA	NA	NA	NA	NA	NA	NA	NA	NA	NA	NA	NA	NA	NA	NA	NA	NA	NA	NA	NA	NA	NA	NA	NA	NA	NA	NA	NA	NA	NA	NA	NA	NA	NA	NA	NA	NA	NA	NA	NA	NA
0.00314554	gi|933277962	phosphoglucomutase	64.721	Bacteroides vulgatus	FALSE	FALSE	FALSE	TRUE	NA	NA	NA	NA	NA	NA	NA	NA	NA	NA	NA	NA	NA	NA	NA	NA	NA	NA	NA	NA	NA	NA	NA	NA	NA	NA	NA	NA	NA	NA	NA	NA	NA	NA	NA	NA	NA	NA	NA	NA	NA
0.00314641	gi|933278029	putative TonB dependent outer membrane exported protein	126.85	Bacteroides vulgatus	FALSE	FALSE	TRUE	TRUE	NA	NA	NA	NA	NA	NA	NA	NA	NA	NA	NA	NA	NA	NA	NA	NA	NA	NA	NA	NA	NA	NA	NA	NA	NA	NA	NA	NA	NA	NA	NA	NA	NA	NA	NA	NA	NA	NA	NA	NA	NA
0.00456062	gi|933280309	malic enzyme	84.249	Bacteroides vulgatus	FALSE	FALSE	FALSE	TRUE	NA	NA	NA	NA	NA	NA	NA	NA	NA	NA	NA	NA	NA	NA	NA	NA	NA	NA	NA	NA	NA	NA	NA	NA	NA	NA	NA	NA	NA	NA	NA	NA	NA	NA	NA	NA	NA	NA	NA	NA	NA
0.00500574	gi|941511994	Dihydroorotate dehydrogenase, catalytic subunit	30.519	Bacteroides vulgatus	FALSE	FALSE	FALSE	TRUE	NA	NA	NA	NA	NA	NA	NA	NA	NA	NA	NA	NA	NA	NA	NA	NA	NA	NA	NA	NA	NA	NA	NA	NA	NA	NA	NA	NA	NA	NA	NA	NA	NA	NA	NA	NA	NA	NA	NA	NA	NA
0.00565196	gi|492423491	starch-binding protein	59 kDa	Bacteroides vulgatus	FALSE	FALSE	TRUE	FALSE	NA	NA	NA	NA	NA	NA	NA	NA	NA	NA	NA	NA	NA	NA	NA	NA	NA	NA	NA	NA	NA	NA	NA	NA	NA	NA	NA	NA	NA	NA	NA	NA	NA	NA	NA	NA	NA	NA	NA	NA	NA
0.00582591	gi|696372874	multidrug transporter	50.39	Bacteroides vulgatus	FALSE	FALSE	FALSE	TRUE	NA	NA	NA	NA	NA	NA	NA	NA	NA	NA	NA	NA	NA	NA	NA	NA	NA	NA	NA	NA	NA	NA	NA	NA	NA	NA	NA	NA	NA	NA	NA	NA	NA	NA	NA	NA	NA	NA	NA	NA	NA
0.00675565	gi|933276595	Xaa-Pro aminopeptidase	51.724	Bacteroides vulgatus	TRUE	FALSE	FALSE	TRUE	gi|933276595	Xaa-Pro aminopeptidase [Bacteroides vulgatus]	6.82	88.86	19330	32640	0	0	0	0	0	0	0	1140	4640	6464	0	0	0	0	0	0	4000	0	0	0	3	5	1	TMT6plex	51724	NA	NA	NA	NA	NA	NA	NA	NA	NA	NA
0.00829207	gi|949782405	molecular chaperone HtpG	78.235	Bacteroides vulgatus	FALSE	FALSE	FALSE	TRUE	NA	NA	NA	NA	NA	NA	NA	NA	NA	NA	NA	NA	NA	NA	NA	NA	NA	NA	NA	NA	NA	NA	NA	NA	NA	NA	NA	NA	NA	NA	NA	NA	NA	NA	NA	NA	NA	NA	NA	NA	NA
0.00870385	gi|492427104	thiazole biosynthesis protein ThiJ	19 kDa	Bacteroides vulgatus	FALSE	FALSE	TRUE	FALSE	NA	NA	NA	NA	NA	NA	NA	NA	NA	NA	NA	NA	NA	NA	NA	NA	NA	NA	NA	NA	NA	NA	NA	NA	NA	NA	NA	NA	NA	NA	NA	NA	NA	NA	NA	NA	NA	NA	NA	NA	NA
0.00915793	gi|501002918	hypothetical protein	30.478	Bacteroides vulgatus	FALSE	FALSE	FALSE	TRUE	NA	NA	NA	NA	NA	NA	NA	NA	NA	NA	NA	NA	NA	NA	NA	NA	NA	NA	NA	NA	NA	NA	NA	NA	NA	NA	NA	NA	NA	NA	NA	NA	NA	NA	NA	NA	NA	NA	NA	NA	NA
0.00928982	gi|696378560	uronate isomerase	54.288	Bacteroides vulgatus	FALSE	FALSE	FALSE	TRUE	NA	NA	NA	NA	NA	NA	NA	NA	NA	NA	NA	NA	NA	NA	NA	NA	NA	NA	NA	NA	NA	NA	NA	NA	NA	NA	NA	NA	NA	NA	NA	NA	NA	NA	NA	NA	NA	NA	NA	NA	NA
0.0104021	gi|941510815	Peptidase S	80 kDa	Bacteroides vulgatus	FALSE	FALSE	TRUE	FALSE	NA	NA	NA	NA	NA	NA	NA	NA	NA	NA	NA	NA	NA	NA	NA	NA	NA	NA	NA	NA	NA	NA	NA	NA	NA	NA	NA	NA	NA	NA	NA	NA	NA	NA	NA	NA	NA	NA	NA	NA	NA
0.0109936	gi|511016244	UDP-glucose 4-epimerase GalE	37.972	Bacteroides vulgatus	TRUE	FALSE	FALSE	TRUE	gi|511016244	UDP-glucose 4-epimerase GalE [Bacteroides vulgatus]_x0001_gi|507745281|gb|EOS04341.1| UDP-glucose 4-epimerase [Bacteroides vulgatus dnLKV7]	5.28	87.71	1578	7784	1428	2840	3472	0	0	920	2736	19140	6292	9200	6448	2944	0	0	4928	3488	16290	9760	0	13310	3	7	1	TMT6plex	37972	NA	NA	NA	NA	NA	NA	NA	NA	NA	NA
0.012291	gi|492455866	hypothetical protein	73 kDa	Bacteroides vulgatus	FALSE	FALSE	TRUE	FALSE	NA	NA	NA	NA	NA	NA	NA	NA	NA	NA	NA	NA	NA	NA	NA	NA	NA	NA	NA	NA	NA	NA	NA	NA	NA	NA	NA	NA	NA	NA	NA	NA	NA	NA	NA	NA	NA	NA	NA	NA	NA
0.0134673	gi|696370084	methylmalonyl-CoA epimerase	14.939	Bacteroides vulgatus	FALSE	FALSE	FALSE	TRUE	NA	NA	NA	NA	NA	NA	NA	NA	NA	NA	NA	NA	NA	NA	NA	NA	NA	NA	NA	NA	NA	NA	NA	NA	NA	NA	NA	NA	NA	NA	NA	NA	NA	NA	NA	NA	NA	NA	NA	NA	NA
0.0160564	gi|696371262	alpha-L-arabinofuranosidase	75.391	Bacteroides vulgatus	FALSE	FALSE	FALSE	TRUE	NA	NA	NA	NA	NA	NA	NA	NA	NA	NA	NA	NA	NA	NA	NA	NA	NA	NA	NA	NA	NA	NA	NA	NA	NA	NA	NA	NA	NA	NA	NA	NA	NA	NA	NA	NA	NA	NA	NA	NA	NA
0.017588	gi|933248822	peptidyl-prolyl isomerase	31 kDa	Bacteroides vulgatus	FALSE	FALSE	TRUE	FALSE	NA	NA	NA	NA	NA	NA	NA	NA	NA	NA	NA	NA	NA	NA	NA	NA	NA	NA	NA	NA	NA	NA	NA	NA	NA	NA	NA	NA	NA	NA	NA	NA	NA	NA	NA	NA	NA	NA	NA	NA	NA
0.0179642	gi|933257628	V-type ATP synthase subunit E	21.753	Bacteroides vulgatus	FALSE	FALSE	TRUE	TRUE	NA	NA	NA	NA	NA	NA	NA	NA	NA	NA	NA	NA	NA	NA	NA	NA	NA	NA	NA	NA	NA	NA	NA	NA	NA	NA	NA	NA	NA	NA	NA	NA	NA	NA	NA	NA	NA	NA	NA	NA	NA
0.0195984	gi|500646990	hypothetical protein	89193	Bacteroides vulgatus	TRUE	TRUE	FALSE	FALSE	gi|500646990	hypothetical protein [Bacteroides vulgatus]_x0001_gi|149932338|gb|ABR39036.1| conserved hypothetical protein [Bacteroides vulgatus ATCC 8482]	64.8	157.84	199500	1702000	63220	35250	17340	83140	6064	23490	29310	42400	47540	122900	2626	5704	1152	950	17860	21950	214600	81220	49020	63100	15	31	17	TMT6plex; Deamidation (NQ)	89193	gi|500646990	-0.104697	2.98368	-0.362158	-1.20091	-2.23108	0.765535	-3.01159	-1.42663	-1.1078
0.0206143	gi|949782144	peptidase S46	79.94	Bacteroides vulgatus	FALSE	FALSE	FALSE	TRUE	NA	NA	NA	NA	NA	NA	NA	NA	NA	NA	NA	NA	NA	NA	NA	NA	NA	NA	NA	NA	NA	NA	NA	NA	NA	NA	NA	NA	NA	NA	NA	NA	NA	NA	NA	NA	NA	NA	NA	NA	NA
0.0259787	gi|511016277	glutamine--tRNA ligase	66.871	Bacteroides vulgatus	FALSE	FALSE	FALSE	TRUE	NA	NA	NA	NA	NA	NA	NA	NA	NA	NA	NA	NA	NA	NA	NA	NA	NA	NA	NA	NA	NA	NA	NA	NA	NA	NA	NA	NA	NA	NA	NA	NA	NA	NA	NA	NA	NA	NA	NA	NA	NA
0.0366616	gi|941509456	hypothetical protein BvMPK_0357	17.394	Bacteroides vulgatus	FALSE	FALSE	TRUE	TRUE	NA	NA	NA	NA	NA	NA	NA	NA	NA	NA	NA	NA	NA	NA	NA	NA	NA	NA	NA	NA	NA	NA	NA	NA	NA	NA	NA	NA	NA	NA	NA	NA	NA	NA	NA	NA	NA	NA	NA	NA	NA
0.0373212	gi|492462557	nucleotidyltransferase	34 kDa	Bacteroides vulgatus	FALSE	FALSE	TRUE	FALSE	NA	NA	NA	NA	NA	NA	NA	NA	NA	NA	NA	NA	NA	NA	NA	NA	NA	NA	NA	NA	NA	NA	NA	NA	NA	NA	NA	NA	NA	NA	NA	NA	NA	NA	NA	NA	NA	NA	NA	NA	NA
0.038886	gi|933260669	cell surface protein	87.874	Bacteroides vulgatus	FALSE	FALSE	FALSE	TRUE	NA	NA	NA	NA	NA	NA	NA	NA	NA	NA	NA	NA	NA	NA	NA	NA	NA	NA	NA	NA	NA	NA	NA	NA	NA	NA	NA	NA	NA	NA	NA	NA	NA	NA	NA	NA	NA	NA	NA	NA	NA
0.0428411	gi|492436415	aspartate-semialdehyde dehydrogenase	37 kDa	Bacteroides vulgatus	FALSE	FALSE	TRUE	FALSE	NA	NA	NA	NA	NA	NA	NA	NA	NA	NA	NA	NA	NA	NA	NA	NA	NA	NA	NA	NA	NA	NA	NA	NA	NA	NA	NA	NA	NA	NA	NA	NA	NA	NA	NA	NA	NA	NA	NA	NA	NA
0.0461117	gi|511016015	hypothetical protein	62.584	Bacteroides vulgatus	FALSE	FALSE	FALSE	TRUE	NA	NA	NA	NA	NA	NA	NA	NA	NA	NA	NA	NA	NA	NA	NA	NA	NA	NA	NA	NA	NA	NA	NA	NA	NA	NA	NA	NA	NA	NA	NA	NA	NA	NA	NA	NA	NA	NA	NA	NA	NA
0.0467594	gi|500646835	gluconate 5-dehydrogenase	28.588	Bacteroides vulgatus	FALSE	FALSE	TRUE	TRUE	NA	NA	NA	NA	NA	NA	NA	NA	NA	NA	NA	NA	NA	NA	NA	NA	NA	NA	NA	NA	NA	NA	NA	NA	NA	NA	NA	NA	NA	NA	NA	NA	NA	NA	NA	NA	NA	NA	NA	NA	NA
0.0477255	gi|696378652	hypothetical protein	106.01	Bacteroides vulgatus	FALSE	FALSE	FALSE	TRUE	NA	NA	NA	NA	NA	NA	NA	NA	NA	NA	NA	NA	NA	NA	NA	NA	NA	NA	NA	NA	NA	NA	NA	NA	NA	NA	NA	NA	NA	NA	NA	NA	NA	NA	NA	NA	NA	NA	NA	NA	NA
0.0486073	gi|933261707	Predicted ATPase/kinase involved in NAD metabolism	57 kDa	Bacteroides vulgatus	FALSE	FALSE	TRUE	FALSE	NA	NA	NA	NA	NA	NA	NA	NA	NA	NA	NA	NA	NA	NA	NA	NA	NA	NA	NA	NA	NA	NA	NA	NA	NA	NA	NA	NA	NA	NA	NA	NA	NA	NA	NA	NA	NA	NA	NA	NA	NA
0.0491591	gi|492425725	phenylalanine--tRNA ligase subunit beta	91 kDa	Bacteroides vulgatus	FALSE	FALSE	TRUE	FALSE	NA	NA	NA	NA	NA	NA	NA	NA	NA	NA	NA	NA	NA	NA	NA	NA	NA	NA	NA	NA	NA	NA	NA	NA	NA	NA	NA	NA	NA	NA	NA	NA	NA	NA	NA	NA	NA	NA	NA	NA	NA
0.0530837	gi|949782358	glycine dehydrogenase (aminomethyl-transferring)	105.25	Bacteroides vulgatus	FALSE	FALSE	FALSE	TRUE	NA	NA	NA	NA	NA	NA	NA	NA	NA	NA	NA	NA	NA	NA	NA	NA	NA	NA	NA	NA	NA	NA	NA	NA	NA	NA	NA	NA	NA	NA	NA	NA	NA	NA	NA	NA	NA	NA	NA	NA	NA
0.081585	gi|492448093	hypothetical protein	30 kDa	Bacteroides vulgatus	FALSE	FALSE	TRUE	FALSE	NA	NA	NA	NA	NA	NA	NA	NA	NA	NA	NA	NA	NA	NA	NA	NA	NA	NA	NA	NA	NA	NA	NA	NA	NA	NA	NA	NA	NA	NA	NA	NA	NA	NA	NA	NA	NA	NA	NA	NA	NA
0.0949566	gi|696378635	leucine--tRNA ligase	108.36	Bacteroides vulgatus	FALSE	FALSE	FALSE	TRUE	NA	NA	NA	NA	NA	NA	NA	NA	NA	NA	NA	NA	NA	NA	NA	NA	NA	NA	NA	NA	NA	NA	NA	NA	NA	NA	NA	NA	NA	NA	NA	NA	NA	NA	NA	NA	NA	NA	NA	NA	NA
0.0960382	gi|492459151	peptidase M16	106 kDa	Bacteroides vulgatus	FALSE	FALSE	TRUE	FALSE	NA	NA	NA	NA	NA	NA	NA	NA	NA	NA	NA	NA	NA	NA	NA	NA	NA	NA	NA	NA	NA	NA	NA	NA	NA	NA	NA	NA	NA	NA	NA	NA	NA	NA	NA	NA	NA	NA	NA	NA	NA
0.104022	gi|933278035	2-oxoglutarate synthase subunit korA	66.257	Bacteroides vulgatus	FALSE	FALSE	FALSE	TRUE	NA	NA	NA	NA	NA	NA	NA	NA	NA	NA	NA	NA	NA	NA	NA	NA	NA	NA	NA	NA	NA	NA	NA	NA	NA	NA	NA	NA	NA	NA	NA	NA	NA	NA	NA	NA	NA	NA	NA	NA	NA
0.117427	gi|949782859	3-deoxy-8-phosphooctulonate synthase	28.847	Bacteroides vulgatus	FALSE	FALSE	FALSE	TRUE	NA	NA	NA	NA	NA	NA	NA	NA	NA	NA	NA	NA	NA	NA	NA	NA	NA	NA	NA	NA	NA	NA	NA	NA	NA	NA	NA	NA	NA	NA	NA	NA	NA	NA	NA	NA	NA	NA	NA	NA	NA
0.117427	gi|933280576	alpha-L-arabinofuranosidase	57.326	Bacteroides vulgatus	FALSE	FALSE	FALSE	TRUE	NA	NA	NA	NA	NA	NA	NA	NA	NA	NA	NA	NA	NA	NA	NA	NA	NA	NA	NA	NA	NA	NA	NA	NA	NA	NA	NA	NA	NA	NA	NA	NA	NA	NA	NA	NA	NA	NA	NA	NA	NA
0.122804	gi|511015985	hypothetical protein	74.884	Bacteroides vulgatus	FALSE	FALSE	FALSE	TRUE	NA	NA	NA	NA	NA	NA	NA	NA	NA	NA	NA	NA	NA	NA	NA	NA	NA	NA	NA	NA	NA	NA	NA	NA	NA	NA	NA	NA	NA	NA	NA	NA	NA	NA	NA	NA	NA	NA	NA	NA	NA
0.124114	gi|933259123	dihydrolipoamide dehydrogenase	47.632	Bacteroides vulgatus	FALSE	FALSE	TRUE	TRUE	NA	NA	NA	NA	NA	NA	NA	NA	NA	NA	NA	NA	NA	NA	NA	NA	NA	NA	NA	NA	NA	NA	NA	NA	NA	NA	NA	NA	NA	NA	NA	NA	NA	NA	NA	NA	NA	NA	NA	NA	NA
0.125308	gi|511016579	hypothetical protein	38.264	Bacteroides vulgatus	FALSE	FALSE	FALSE	TRUE	NA	NA	NA	NA	NA	NA	NA	NA	NA	NA	NA	NA	NA	NA	NA	NA	NA	NA	NA	NA	NA	NA	NA	NA	NA	NA	NA	NA	NA	NA	NA	NA	NA	NA	NA	NA	NA	NA	NA	NA	NA
0.128092	gi|492455703	O-acetylhomoserine aminocarboxypropyltransferase	47 kDa	Bacteroides vulgatus	FALSE	FALSE	TRUE	FALSE	NA	NA	NA	NA	NA	NA	NA	NA	NA	NA	NA	NA	NA	NA	NA	NA	NA	NA	NA	NA	NA	NA	NA	NA	NA	NA	NA	NA	NA	NA	NA	NA	NA	NA	NA	NA	NA	NA	NA	NA	NA
0.1337	gi|941510099	4-hydroxy-tetrahydrodipicolinate reductase	27.682	Bacteroides vulgatus	FALSE	FALSE	FALSE	TRUE	NA	NA	NA	NA	NA	NA	NA	NA	NA	NA	NA	NA	NA	NA	NA	NA	NA	NA	NA	NA	NA	NA	NA	NA	NA	NA	NA	NA	NA	NA	NA	NA	NA	NA	NA	NA	NA	NA	NA	NA	NA
0.14695	gi|696378589	hypothetical protein	72.115	Bacteroides vulgatus	FALSE	FALSE	FALSE	TRUE	NA	NA	NA	NA	NA	NA	NA	NA	NA	NA	NA	NA	NA	NA	NA	NA	NA	NA	NA	NA	NA	NA	NA	NA	NA	NA	NA	NA	NA	NA	NA	NA	NA	NA	NA	NA	NA	NA	NA	NA	NA
0.148655	gi|949782409	transaldolase	23.516	Bacteroides vulgatus	FALSE	FALSE	FALSE	TRUE	NA	NA	NA	NA	NA	NA	NA	NA	NA	NA	NA	NA	NA	NA	NA	NA	NA	NA	NA	NA	NA	NA	NA	NA	NA	NA	NA	NA	NA	NA	NA	NA	NA	NA	NA	NA	NA	NA	NA	NA	NA
0.152658	gi|492431440	alpha-glucan phosphorylase	98 kDa	Bacteroides vulgatus	FALSE	FALSE	TRUE	FALSE	NA	NA	NA	NA	NA	NA	NA	NA	NA	NA	NA	NA	NA	NA	NA	NA	NA	NA	NA	NA	NA	NA	NA	NA	NA	NA	NA	NA	NA	NA	NA	NA	NA	NA	NA	NA	NA	NA	NA	NA	NA
0.157664	gi|933257569	2-isopropylmalate synthase	54.386	Bacteroides vulgatus	FALSE	FALSE	FALSE	TRUE	NA	NA	NA	NA	NA	NA	NA	NA	NA	NA	NA	NA	NA	NA	NA	NA	NA	NA	NA	NA	NA	NA	NA	NA	NA	NA	NA	NA	NA	NA	NA	NA	NA	NA	NA	NA	NA	NA	NA	NA	NA
0.15972	gi|696378039	glycoside hydrolase	35.414	Bacteroides vulgatus	FALSE	FALSE	FALSE	TRUE	NA	NA	NA	NA	NA	NA	NA	NA	NA	NA	NA	NA	NA	NA	NA	NA	NA	NA	NA	NA	NA	NA	NA	NA	NA	NA	NA	NA	NA	NA	NA	NA	NA	NA	NA	NA	NA	NA	NA	NA	NA
0.191267	gi|933278365	putative outer membrane protein	112.96	Bacteroides vulgatus	FALSE	FALSE	TRUE	TRUE	NA	NA	NA	NA	NA	NA	NA	NA	NA	NA	NA	NA	NA	NA	NA	NA	NA	NA	NA	NA	NA	NA	NA	NA	NA	NA	NA	NA	NA	NA	NA	NA	NA	NA	NA	NA	NA	NA	NA	NA	NA
0.200149	gi|941512777	Phosphomannomutase / Phosphoglucosamine mutase	48.781	Bacteroides vulgatus	FALSE	FALSE	FALSE	TRUE	NA	NA	NA	NA	NA	NA	NA	NA	NA	NA	NA	NA	NA	NA	NA	NA	NA	NA	NA	NA	NA	NA	NA	NA	NA	NA	NA	NA	NA	NA	NA	NA	NA	NA	NA	NA	NA	NA	NA	NA	NA
0.201489	gi|941511076	Carboxynorspermidine dehydrogenase, putative	47 kDa	Bacteroides vulgatus	FALSE	FALSE	TRUE	FALSE	NA	NA	NA	NA	NA	NA	NA	NA	NA	NA	NA	NA	NA	NA	NA	NA	NA	NA	NA	NA	NA	NA	NA	NA	NA	NA	NA	NA	NA	NA	NA	NA	NA	NA	NA	NA	NA	NA	NA	NA	NA
0.227671	gi|941512418	putative secreted peptidase	61 kDa	Bacteroides vulgatus	FALSE	FALSE	TRUE	FALSE	NA	NA	NA	NA	NA	NA	NA	NA	NA	NA	NA	NA	NA	NA	NA	NA	NA	NA	NA	NA	NA	NA	NA	NA	NA	NA	NA	NA	NA	NA	NA	NA	NA	NA	NA	NA	NA	NA	NA	NA	NA
0.23571	gi|511015650	ornithine--oxo-acid transaminase	45.591	Bacteroides vulgatus	FALSE	FALSE	FALSE	TRUE	NA	NA	NA	NA	NA	NA	NA	NA	NA	NA	NA	NA	NA	NA	NA	NA	NA	NA	NA	NA	NA	NA	NA	NA	NA	NA	NA	NA	NA	NA	NA	NA	NA	NA	NA	NA	NA	NA	NA	NA	NA
0.269921	gi|492427731	SusC/RagA family TonB-linked outer membrane protein, partial	100.49	Bacteroides vulgatus	FALSE	FALSE	FALSE	TRUE	NA	NA	NA	NA	NA	NA	NA	NA	NA	NA	NA	NA	NA	NA	NA	NA	NA	NA	NA	NA	NA	NA	NA	NA	NA	NA	NA	NA	NA	NA	NA	NA	NA	NA	NA	NA	NA	NA	NA	NA	NA
0.275974	gi|949781616	N-acetyl-gamma-glutamyl-phosphate reductase	36.032	Bacteroides vulgatus	FALSE	FALSE	FALSE	TRUE	NA	NA	NA	NA	NA	NA	NA	NA	NA	NA	NA	NA	NA	NA	NA	NA	NA	NA	NA	NA	NA	NA	NA	NA	NA	NA	NA	NA	NA	NA	NA	NA	NA	NA	NA	NA	NA	NA	NA	NA	NA
0.30895	gi|740825592	starch-binding protein	79.399	Bacteroides vulgatus	FALSE	FALSE	FALSE	TRUE	NA	NA	NA	NA	NA	NA	NA	NA	NA	NA	NA	NA	NA	NA	NA	NA	NA	NA	NA	NA	NA	NA	NA	NA	NA	NA	NA	NA	NA	NA	NA	NA	NA	NA	NA	NA	NA	NA	NA	NA	NA
0.374868	gi|492452871	aminopeptidase	38 kDa	Bacteroides vulgatus	FALSE	FALSE	TRUE	FALSE	NA	NA	NA	NA	NA	NA	NA	NA	NA	NA	NA	NA	NA	NA	NA	NA	NA	NA	NA	NA	NA	NA	NA	NA	NA	NA	NA	NA	NA	NA	NA	NA	NA	NA	NA	NA	NA	NA	NA	NA	NA
0.375241	gi|933250795	L-arabinose isomerase	57.225	Bacteroides vulgatus	FALSE	FALSE	TRUE	TRUE	NA	NA	NA	NA	NA	NA	NA	NA	NA	NA	NA	NA	NA	NA	NA	NA	NA	NA	NA	NA	NA	NA	NA	NA	NA	NA	NA	NA	NA	NA	NA	NA	NA	NA	NA	NA	NA	NA	NA	NA	NA
0.448816	gi|941512358	Alanine dehydrogenase	41 kDa	Bacteroides vulgatus	FALSE	FALSE	TRUE	FALSE	NA	NA	NA	NA	NA	NA	NA	NA	NA	NA	NA	NA	NA	NA	NA	NA	NA	NA	NA	NA	NA	NA	NA	NA	NA	NA	NA	NA	NA	NA	NA	NA	NA	NA	NA	NA	NA	NA	NA	NA	NA
0.551974	gi|500647003	translation initiation factor IF-2	111.11	Bacteroides vulgatus	FALSE	FALSE	FALSE	TRUE	NA	NA	NA	NA	NA	NA	NA	NA	NA	NA	NA	NA	NA	NA	NA	NA	NA	NA	NA	NA	NA	NA	NA	NA	NA	NA	NA	NA	NA	NA	NA	NA	NA	NA	NA	NA	NA	NA	NA	NA	NA
0.556514	gi|933281058	oxidoreductase	32.318	Bacteroides vulgatus	FALSE	FALSE	FALSE	TRUE	NA	NA	NA	NA	NA	NA	NA	NA	NA	NA	NA	NA	NA	NA	NA	NA	NA	NA	NA	NA	NA	NA	NA	NA	NA	NA	NA	NA	NA	NA	NA	NA	NA	NA	NA	NA	NA	NA	NA	NA	NA
0.616461	gi|933259699	ornithine carbamoyltransferase	36.231	Bacteroides vulgatus	FALSE	FALSE	TRUE	TRUE	NA	NA	NA	NA	NA	NA	NA	NA	NA	NA	NA	NA	NA	NA	NA	NA	NA	NA	NA	NA	NA	NA	NA	NA	NA	NA	NA	NA	NA	NA	NA	NA	NA	NA	NA	NA	NA	NA	NA	NA	NA
0.668476	gi|511016093	glycine dehydrogenase (aminomethyl-transferring)	105218	Bacteroides vulgatus	TRUE	TRUE	FALSE	FALSE	gi|511016093	glycine dehydrogenase (aminomethyl-transferring) [Bacteroides vulgatus]_x0001_gi|507745960|gb|EOS05013.1| glycine dehydrogenase [decarboxylating] [Bacteroides vulgatus dnLKV7]	3.71	121.55	114100	390300	5030	29300	40010	64580	65250	4432	12290	79330	64880	123400	68150	40460	23140	26460	6448	2656	99340	47220	67520	6592	8	14	9	TMT6plex	105218	gi|511016093	0.201634	1.97453	-3.22432	-0.687335	-0.239566	-0.0634091	-0.0484122	-0.573467	0.903038
10	gi|492460281	alpha-glucan phosphorylase	98177	Bacteroides vulgatus	TRUE	FALSE	FALSE	FALSE	gi|492460281	alpha-glucan phosphorylase [Bacteroides vulgatus]_x0001_gi|392681585|gb|EIY74943.1| alpha-glucan phosphorylase [Bacteroides vulgatus CL09T03C04]	27.14	146.37	3812	25100	3960	1120	5500	11980	11360	5088	11940	70590	21470	45440	41660	12760	628	5256	24220	17940	63490	26210	44350	42080	2	22	2	TMT6plex	98177	NA	NA	NA	NA	NA	NA	NA	NA	NA	NA
10	gi|696371131	alpha-glucan phosphorylase	98206	Bacteroides vulgatus	TRUE	FALSE	FALSE	FALSE	gi|696371131	alpha-glucan phosphorylase [Bacteroides vulgatus]_x0001_gi|649520424|gb|KDS28115.1| alpha-glucan phosphorylases family protein [Bacteroides vulgatus str. 3775 SL(B) 10 (iv)]_x0001_gi|649520469|gb|KDS28158.1| alpha-glucan phosphorylas...	27.14	146.37	3812	25100	3960	1120	5500	11980	11360	5088	11940	70590	21470	45440	41660	12760	628	5256	24220	17940	63490	26210	44350	42080	2	22	2	TMT6plex	98206	NA	NA	NA	NA	NA	NA	NA	NA	NA	NA
10	gi|500650193	ferritin	17904	Bacteroides vulgatus	TRUE	FALSE	FALSE	FALSE	gi|500650193	ferritin [Bacteroides vulgatus]_x0001_gi|149933706|gb|ABR40404.1| ferritin A [Bacteroides vulgatus ATCC 8482]_x0001_gi|649522388|gb|KDS30052.1| ferritin [Bacteroides vulgatus str. 3775 SR(B) 19]_x0001_gi|649524735|gb|KDS32333.1| ferritin [...	3.78	78.99	1268	5168	0	0	0	0	0	0	0	6080	5312	7728	0	0	0	0	0	0	8896	0	0	0	9	7	1	TMT6plex	17904	NA	NA	NA	NA	NA	NA	NA	NA	NA	NA
10	gi|492449138	ferritin	17905	Bacteroides vulgatus	TRUE	FALSE	FALSE	FALSE	gi|492449138	ferritin [Bacteroides vulgatus]_x0001_gi|392689868|gb|EIY83143.1| hypothetical protein HMPREF1058_00302 [Bacteroides vulgatus CL09T03C04]	3.78	78.99	1268	5168	0	0	0	0	0	0	0	6080	5312	7728	0	0	0	0	0	0	8896	0	0	0	9	7	1	TMT6plex	17905	NA	NA	NA	NA	NA	NA	NA	NA	NA	NA
10	gi|492423312	glucosamine-6-phosphate deaminase	74767	Bacteroides vulgatus	TRUE	FALSE	FALSE	FALSE	gi|492423312	glucosamine-6-phosphate deaminase [Bacteroides vulgatus]_x0001_gi|149935025|gb|ABR41723.1| putative glucosamine-6-phosphate deaminase [Bacteroides vulgatus ATCC 8482]_x0001_gi|294450679|gb|EFG19166.1| glucosamine-6-phosphate deaminas...	9.24	78.67	4352	8224	3552	6112	4464	0	0	0	0	2592	3320	3168	22720	13630	0	0	0	0	48900	25280	0	0	1	7	1	TMT6plex	74767	NA	NA	NA	NA	NA	NA	NA	NA	NA	NA
10	gi|941512151	Glycogen phosphorylase	98578	Bacteroides vulgatus	TRUE	FALSE	FALSE	FALSE	gi|941512151	Glycogen phosphorylase [Bacteroides vulgatus]	27.14	146.37	3812	25100	3960	1120	5500	11980	11360	5088	11940	70590	21470	45440	41660	12760	628	5256	24220	17940	63490	26210	44350	42080	2	22	2	TMT6plex	98578	NA	NA	NA	NA	NA	NA	NA	NA	NA	NA
10	gi|501002814	heat-shock protein	16948	Bacteroides vulgatus	TRUE	FALSE	FALSE	FALSE	gi|501002814	heat-shock protein [Bacteroides vulgatus]_x0001_gi|149934684|gb|ABR41382.1| small heat shock protein [Bacteroides vulgatus ATCC 8482]_x0001_gi|649519396|gb|KDS27107.1| hsp20/alpha crystallin family protein [Bacteroides vulgatus str. ...	8.61	84.52	0	0	505	0	0	0	0	0	0	0	0	0	17280	9088	0	0	0	0	0	8048	0	0	5	5	1	TMT6plex	16948	NA	NA	NA	NA	NA	NA	NA	NA	NA	NA
10	gi|696372812	heat-shock protein	16962	Bacteroides vulgatus	TRUE	FALSE	FALSE	FALSE	gi|696372812	heat-shock protein [Bacteroides vulgatus]_x0001_gi|649548405|gb|KDS55097.1| hsp20/alpha crystallin family protein [Bacteroides vulgatus str. 3975 RP4]	8.61	84.52	0	0	505	0	0	0	0	0	0	0	0	0	17280	9088	0	0	0	0	0	8048	0	0	5	5	1	TMT6plex	16962	NA	NA	NA	NA	NA	NA	NA	NA	NA	NA
10	gi|696369172	hypothetical protein	89223	Bacteroides vulgatus	TRUE	FALSE	FALSE	FALSE	gi|696369172	hypothetical protein [Bacteroides vulgatus]_x0001_gi|649522955|gb|KDS30604.1| hypothetical protein M098_0159 [Bacteroides vulgatus str. 3775 SR(B) 19]_x0001_gi|649525556|gb|KDS33136.1| hypothetical protein M097_0295 [Bacteroides vulg...	64.8	157.84	199500	1702000	63220	35250	17340	83140	6064	23490	29310	42400	47540	122900	2626	5704	1152	950	17860	21950	214600	81220	49020	63100	15	31	17	TMT6plex; Deamidation (NQ)	89223	NA	NA	NA	NA	NA	NA	NA	NA	NA	NA
10	gi|941510555	hypothetical protein BvMPK_1483	11004	Bacteroides vulgatus	TRUE	FALSE	FALSE	FALSE	gi|941510555	hypothetical protein BvMPK_1483 [Bacteroides vulgatus]	15.84	78.31	210400	276800	12640	56480	21440	41180	43810	85630	88400	301700	93890	136000	36260	47200	13780	42190	33260	93180	355600	98780	37140	297700	11	2	2	TMT6plex	11004	NA	NA	NA	NA	NA	NA	NA	NA	NA	NA
10	gi|492459506	phosphoglucomutase	64723	Bacteroides vulgatus	TRUE	FALSE	FALSE	FALSE	gi|492459506	phosphoglucomutase [Bacteroides vulgatus]_x0001_gi|392682259|gb|EIY75605.1| hypothetical protein HMPREF1058_02990 [Bacteroides vulgatus CL09T03C04]	8.72	128.54	550	9728	0	0	0	0	0	0	5824	10050	7392	7184	2584	4160	0	0	8224	5248	34050	4736	0	37500	1	18	1	TMT6plex	64723	NA	NA	NA	NA	NA	NA	NA	NA	NA	NA
10	gi|696378315	phosphoglucomutase	64681	Bacteroides vulgatus	TRUE	FALSE	FALSE	FALSE	gi|696378315	phosphoglucomutase [Bacteroides vulgatus]_x0001_gi|649548447|gb|KDS55139.1| phosphoglucomutase/phosphomannomutase C-terminal domain protein [Bacteroides vulgatus str. 3975 RP4]	8.72	128.54	550	9728	0	0	0	0	0	0	5824	10050	7392	7184	2584	4160	0	0	8224	5248	34050	4736	0	37500	1	18	1	TMT6plex	64681	NA	NA	NA	NA	NA	NA	NA	NA	NA	NA
10	gi|933279585	thioredoxin	11482	Bacteroides vulgatus	TRUE	FALSE	FALSE	FALSE	gi|933279585	thioredoxin [Bacteroides vulgatus]	3.67	119.36	0	0	0	5104	22270	0	0	0	0	0	0	0	7312	3328	0	0	0	0	0	14300	0	0	6	11	1	TMT6plex; Deamidation (NQ)	11482	NA	NA	NA	NA	NA	NA	NA	NA	NA	NA
10	gi|511015598	Xaa-Pro aminopeptidase	51735	Bacteroides vulgatus	TRUE	FALSE	FALSE	FALSE	gi|511015598	Xaa-Pro aminopeptidase [Bacteroides vulgatus]_x0001_gi|507747090|gb|EOS06124.1| xaa-Pro aminopeptidase [Bacteroides vulgatus dnLKV7]	6.82	88.86	19330	32640	0	0	0	0	0	0	0	1140	4640	6464	0	0	0	0	0	0	4000	0	0	0	3	5	1	TMT6plex	51735	NA	NA	NA	NA	NA	NA	NA	NA	NA	NA
0.00577168	gi|149932232	fumarate reductase flavoprotein subunit	73 kDa	Bacteroides vulgatus ATCC 8482	FALSE	FALSE	TRUE	FALSE	NA	NA	NA	NA	NA	NA	NA	NA	NA	NA	NA	NA	NA	NA	NA	NA	NA	NA	NA	NA	NA	NA	NA	NA	NA	NA	NA	NA	NA	NA	NA	NA	NA	NA	NA	NA	NA	NA	NA	NA	NA
0.00612004	gi|149932628	conserved hypothetical protein	34.692	Bacteroides vulgatus ATCC 8482	FALSE	FALSE	TRUE	TRUE	NA	NA	NA	NA	NA	NA	NA	NA	NA	NA	NA	NA	NA	NA	NA	NA	NA	NA	NA	NA	NA	NA	NA	NA	NA	NA	NA	NA	NA	NA	NA	NA	NA	NA	NA	NA	NA	NA	NA	NA	NA
0.0216427	gi|149931130	149931130|gb|ABR37828.1| UDP-3-O-(3-hydroxymyristoyl) N-acetylglucosamine deacetylase [Bacteroides vulgatus ATCC 8482]	51.01	Bacteroides vulgatus ATCC 8482	FALSE	FALSE	FALSE	TRUE	NA	NA	NA	NA	NA	NA	NA	NA	NA	NA	NA	NA	NA	NA	NA	NA	NA	NA	NA	NA	NA	NA	NA	NA	NA	NA	NA	NA	NA	NA	NA	NA	NA	NA	NA	NA	NA	NA	NA	NA	NA
0.0416499	gi|149933932	putative aminopeptidase	57 kDa	Bacteroides vulgatus ATCC 8482	FALSE	FALSE	TRUE	FALSE	NA	NA	NA	NA	NA	NA	NA	NA	NA	NA	NA	NA	NA	NA	NA	NA	NA	NA	NA	NA	NA	NA	NA	NA	NA	NA	NA	NA	NA	NA	NA	NA	NA	NA	NA	NA	NA	NA	NA	NA	NA
0.44023	gi|149932773	4-deoxy-L-threo-5-hexosulose-uronate ketol-isomerase	36 kDa	Bacteroides vulgatus ATCC 8482	FALSE	FALSE	TRUE	FALSE	NA	NA	NA	NA	NA	NA	NA	NA	NA	NA	NA	NA	NA	NA	NA	NA	NA	NA	NA	NA	NA	NA	NA	NA	NA	NA	NA	NA	NA	NA	NA	NA	NA	NA	NA	NA	NA	NA	NA	NA	NA
0.000591334	gi|524824532	50S ribosomal protein L25	21 kDa	Bacteroides vulgatus CAG:6	FALSE	FALSE	TRUE	FALSE	NA	NA	NA	NA	NA	NA	NA	NA	NA	NA	NA	NA	NA	NA	NA	NA	NA	NA	NA	NA	NA	NA	NA	NA	NA	NA	NA	NA	NA	NA	NA	NA	NA	NA	NA	NA	NA	NA	NA	NA	NA
0.0273553	gi|524825877	uncharacterized protein BN728_01982	16.996	Bacteroides vulgatus CAG:6	FALSE	FALSE	FALSE	TRUE	NA	NA	NA	NA	NA	NA	NA	NA	NA	NA	NA	NA	NA	NA	NA	NA	NA	NA	NA	NA	NA	NA	NA	NA	NA	NA	NA	NA	NA	NA	NA	NA	NA	NA	NA	NA	NA	NA	NA	NA	NA
0.0349388	gi|524825763	putative uncharacterized protein	20.306	Bacteroides vulgatus CAG:6	FALSE	FALSE	FALSE	TRUE	NA	NA	NA	NA	NA	NA	NA	NA	NA	NA	NA	NA	NA	NA	NA	NA	NA	NA	NA	NA	NA	NA	NA	NA	NA	NA	NA	NA	NA	NA	NA	NA	NA	NA	NA	NA	NA	NA	NA	NA	NA
0.0449131	gi|524826376	glycosyl hydrolase family 109 protein 5	56 kDa	Bacteroides vulgatus CAG:6	FALSE	FALSE	TRUE	FALSE	NA	NA	NA	NA	NA	NA	NA	NA	NA	NA	NA	NA	NA	NA	NA	NA	NA	NA	NA	NA	NA	NA	NA	NA	NA	NA	NA	NA	NA	NA	NA	NA	NA	NA	NA	NA	NA	NA	NA	NA	NA
0.102215	gi|524825294	fKBP-type peptidyl-prolyl cis-transisomerase	34.627	Bacteroides vulgatus CAG:6	FALSE	FALSE	FALSE	TRUE	NA	NA	NA	NA	NA	NA	NA	NA	NA	NA	NA	NA	NA	NA	NA	NA	NA	NA	NA	NA	NA	NA	NA	NA	NA	NA	NA	NA	NA	NA	NA	NA	NA	NA	NA	NA	NA	NA	NA	NA	NA
0.107024	gi|524824742	pantothenate synthetase	31.281	Bacteroides vulgatus CAG:6	FALSE	FALSE	TRUE	TRUE	NA	NA	NA	NA	NA	NA	NA	NA	NA	NA	NA	NA	NA	NA	NA	NA	NA	NA	NA	NA	NA	NA	NA	NA	NA	NA	NA	NA	NA	NA	NA	NA	NA	NA	NA	NA	NA	NA	NA	NA	NA
0.189942	gi|524824600	glycoside hydrolase family 29 candidate alpha-L-fucosidase	70 kDa	Bacteroides vulgatus CAG:6	FALSE	FALSE	TRUE	FALSE	NA	NA	NA	NA	NA	NA	NA	NA	NA	NA	NA	NA	NA	NA	NA	NA	NA	NA	NA	NA	NA	NA	NA	NA	NA	NA	NA	NA	NA	NA	NA	NA	NA	NA	NA	NA	NA	NA	NA	NA	NA
0.195051	gi|524826125	uncharacterized protein BN728_01814	41.544	Bacteroides vulgatus CAG:6	FALSE	FALSE	FALSE	TRUE	NA	NA	NA	NA	NA	NA	NA	NA	NA	NA	NA	NA	NA	NA	NA	NA	NA	NA	NA	NA	NA	NA	NA	NA	NA	NA	NA	NA	NA	NA	NA	NA	NA	NA	NA	NA	NA	NA	NA	NA	NA
0.497674	gi|524826287	uncharacterized protein BN728_00190	83 kDa	Bacteroides vulgatus CAG:6	FALSE	FALSE	TRUE	FALSE	NA	NA	NA	NA	NA	NA	NA	NA	NA	NA	NA	NA	NA	NA	NA	NA	NA	NA	NA	NA	NA	NA	NA	NA	NA	NA	NA	NA	NA	NA	NA	NA	NA	NA	NA	NA	NA	NA	NA	NA	NA
0.871847	gi|524823697	aminoacyl-histidine dipeptidase	53.172	Bacteroides vulgatus CAG:6	FALSE	FALSE	FALSE	TRUE	NA	NA	NA	NA	NA	NA	NA	NA	NA	NA	NA	NA	NA	NA	NA	NA	NA	NA	NA	NA	NA	NA	NA	NA	NA	NA	NA	NA	NA	NA	NA	NA	NA	NA	NA	NA	NA	NA	NA	NA	NA
10	gi|392682650	hypothetical protein HMPREF1058_02951	16831	Bacteroides vulgatus CL09T03C04	TRUE	FALSE	FALSE	FALSE	gi|392682650	hypothetical protein HMPREF1058_02951 [Bacteroides vulgatus CL09T03C04]_x0001_gi|933277878|emb|CUP82744.1| small heat shock protein [Bacteroides vulgatus]	8.61	84.52	0	0	505	0	0	0	0	0	0	0	0	0	17280	9088	0	0	0	0	0	8048	0	0	5	5	1	TMT6plex	16831	NA	NA	NA	NA	NA	NA	NA	NA	NA	NA
0.00920695	gi|294449109	putative mannose-1-phosphate guanylyltransferase/mannose-6-phosphate isomerase	40.886	Bacteroides vulgatus PC510	FALSE	FALSE	FALSE	TRUE	NA	NA	NA	NA	NA	NA	NA	NA	NA	NA	NA	NA	NA	NA	NA	NA	NA	NA	NA	NA	NA	NA	NA	NA	NA	NA	NA	NA	NA	NA	NA	NA	NA	NA	NA	NA	NA	NA	NA	NA	NA
0.0381848	gi|294450189	putative argininosuccinate synthase	43 kDa	Bacteroides vulgatus PC510	FALSE	FALSE	TRUE	FALSE	NA	NA	NA	NA	NA	NA	NA	NA	NA	NA	NA	NA	NA	NA	NA	NA	NA	NA	NA	NA	NA	NA	NA	NA	NA	NA	NA	NA	NA	NA	NA	NA	NA	NA	NA	NA	NA	NA	NA	NA	NA
0.289668	gi|294449839	conserved hypothetical protein	13.98	Bacteroides vulgatus PC510	FALSE	FALSE	FALSE	TRUE	NA	NA	NA	NA	NA	NA	NA	NA	NA	NA	NA	NA	NA	NA	NA	NA	NA	NA	NA	NA	NA	NA	NA	NA	NA	NA	NA	NA	NA	NA	NA	NA	NA	NA	NA	NA	NA	NA	NA	NA	NA
0.418236	gi|294447216	tetratricopeptide repeat protein	50 kDa	Bacteroides vulgatus PC510	FALSE	FALSE	TRUE	FALSE	NA	NA	NA	NA	NA	NA	NA	NA	NA	NA	NA	NA	NA	NA	NA	NA	NA	NA	NA	NA	NA	NA	NA	NA	NA	NA	NA	NA	NA	NA	NA	NA	NA	NA	NA	NA	NA	NA	NA	NA	NA
0.628249	gi|294447571	KDPG and KHG aldolase	26 kDa	Bacteroides vulgatus PC510	FALSE	FALSE	TRUE	FALSE	NA	NA	NA	NA	NA	NA	NA	NA	NA	NA	NA	NA	NA	NA	NA	NA	NA	NA	NA	NA	NA	NA	NA	NA	NA	NA	NA	NA	NA	NA	NA	NA	NA	NA	NA	NA	NA	NA	NA	NA	NA
0.966878	gi|294449392	conserved hypothetical protein	39.98	Bacteroides vulgatus PC510	FALSE	FALSE	FALSE	TRUE	NA	NA	NA	NA	NA	NA	NA	NA	NA	NA	NA	NA	NA	NA	NA	NA	NA	NA	NA	NA	NA	NA	NA	NA	NA	NA	NA	NA	NA	NA	NA	NA	NA	NA	NA	NA	NA	NA	NA	NA	NA
10	gi|294450987	phosphoglycerate kinase	43901	Bacteroides vulgatus PC510	TRUE	FALSE	FALSE	FALSE	gi|294450987	phosphoglycerate kinase [Bacteroides vulgatus PC510]_x0001_gi|507747161|gb|EOS06195.1| phosphoglycerate kinase [Bacteroides vulgatus dnLKV7]_x0001_gi|649522164|gb|KDS29830.1| phosphoglycerate kinase family protein [Bacteroides vulgatus st...	8.69	126.55	0	632	0	0	0	0	0	0	0	12960	950	1424	0	0	0	0	0	0	8320	0	0	0	2	22	1	TMT6plex	43901	NA	NA	NA	NA	NA	NA	NA	NA	NA	NA
9.445e-05	gi|649525657	FKBP-type peptidyl-prolyl cis-trans isomerase family protein	28.677	Bacteroides vulgatus str. 3775 SL(B) 10 (iv)	FALSE	FALSE	FALSE	TRUE	NA	NA	NA	NA	NA	NA	NA	NA	NA	NA	NA	NA	NA	NA	NA	NA	NA	NA	NA	NA	NA	NA	NA	NA	NA	NA	NA	NA	NA	NA	NA	NA	NA	NA	NA	NA	NA	NA	NA	NA	NA
10	gi|649523429	hsp20/alpha crystallin family protein	16817	Bacteroides vulgatus str. 3775 SL(B) 10 (iv)	TRUE	FALSE	FALSE	FALSE	gi|649523429	hsp20/alpha crystallin family protein [Bacteroides vulgatus str. 3775 SL(B) 10 (iv)]_x0001_gi|933248577|emb|CUQ50961.1| small heat shock protein [Bacteroides vulgatus]	8.61	84.52	0	0	505	0	0	0	0	0	0	0	0	0	17280	9088	0	0	0	0	0	8048	0	0	5	5	1	TMT6plex	16817	NA	NA	NA	NA	NA	NA	NA	NA	NA	NA
2.90618e-05	gi|649521554	hsp20/alpha crystallin family protein	13.943	Bacteroides vulgatus str. 3775 SR(B) 19	FALSE	FALSE	FALSE	TRUE	NA	NA	NA	NA	NA	NA	NA	NA	NA	NA	NA	NA	NA	NA	NA	NA	NA	NA	NA	NA	NA	NA	NA	NA	NA	NA	NA	NA	NA	NA	NA	NA	NA	NA	NA	NA	NA	NA	NA	NA	NA
4.13544e-05	gi|649519135	tonB family C-terminal domain protein	22.387	Bacteroides vulgatus str. 3775 SR(B) 19	FALSE	FALSE	FALSE	TRUE	NA	NA	NA	NA	NA	NA	NA	NA	NA	NA	NA	NA	NA	NA	NA	NA	NA	NA	NA	NA	NA	NA	NA	NA	NA	NA	NA	NA	NA	NA	NA	NA	NA	NA	NA	NA	NA	NA	NA	NA	NA
0.0351076	gi|649519691	dihydroxy-acid dehydratase	62.335	Bacteroides vulgatus str. 3775 SR(B) 19	FALSE	FALSE	FALSE	TRUE	NA	NA	NA	NA	NA	NA	NA	NA	NA	NA	NA	NA	NA	NA	NA	NA	NA	NA	NA	NA	NA	NA	NA	NA	NA	NA	NA	NA	NA	NA	NA	NA	NA	NA	NA	NA	NA	NA	NA	NA	NA
0.0509883	gi|649521858	transketolase, pyrimidine binding domain protein	71.688	Bacteroides vulgatus str. 3775 SR(B) 19	FALSE	FALSE	FALSE	TRUE	NA	NA	NA	NA	NA	NA	NA	NA	NA	NA	NA	NA	NA	NA	NA	NA	NA	NA	NA	NA	NA	NA	NA	NA	NA	NA	NA	NA	NA	NA	NA	NA	NA	NA	NA	NA	NA	NA	NA	NA	NA
0.150391	gi|649521846	grpE family protein	21.929	Bacteroides vulgatus str. 3775 SR(B) 19	FALSE	FALSE	FALSE	TRUE	NA	NA	NA	NA	NA	NA	NA	NA	NA	NA	NA	NA	NA	NA	NA	NA	NA	NA	NA	NA	NA	NA	NA	NA	NA	NA	NA	NA	NA	NA	NA	NA	NA	NA	NA	NA	NA	NA	NA	NA	NA
2.17159e-06	gi|649548864	putative outer membrane protein, probably involved in nutrient binding protein	46.61	Bacteroides vulgatus str. 3975 RP4	FALSE	FALSE	FALSE	TRUE	NA	NA	NA	NA	NA	NA	NA	NA	NA	NA	NA	NA	NA	NA	NA	NA	NA	NA	NA	NA	NA	NA	NA	NA	NA	NA	NA	NA	NA	NA	NA	NA	NA	NA	NA	NA	NA	NA	NA	NA	NA
3.37e-06	gi|649548282	hypothetical protein M099_1420	103 kDa	Bacteroides vulgatus str. 3975 RP4	TRUE	TRUE	TRUE	FALSE	gi|649548282	hypothetical protein M099_1420 [Bacteroides vulgatus str. 3975 RP4]	25.71	176.78	81760	105500	81940	207600	473500	12950	13360	35500	62840	215000	748200	330900	2667000	1465000	65660	28610	53660	72100	872100	828400	274900	450500	20	38	27	TMT6plex; Deamidation (NQ)	103284	gi|649548282	-3.41427	-3.03505	-3.33789	-1.99424	-0.805913	-4.40202	-4.35993	-3.66749	-2.84684
0.00524415	gi|649546671	pyruvate kinase	53.993	Bacteroides vulgatus str. 3975 RP4	FALSE	FALSE	FALSE	TRUE	NA	NA	NA	NA	NA	NA	NA	NA	NA	NA	NA	NA	NA	NA	NA	NA	NA	NA	NA	NA	NA	NA	NA	NA	NA	NA	NA	NA	NA	NA	NA	NA	NA	NA	NA	NA	NA	NA	NA	NA	NA
0.0345066	gi|649539768	ribose-phosphate diphosphokinase family protein	25.94	Bacteroides vulgatus str. 3975 RP4	FALSE	FALSE	FALSE	TRUE	NA	NA	NA	NA	NA	NA	NA	NA	NA	NA	NA	NA	NA	NA	NA	NA	NA	NA	NA	NA	NA	NA	NA	NA	NA	NA	NA	NA	NA	NA	NA	NA	NA	NA	NA	NA	NA	NA	NA	NA	NA
0.162973	gi|649537350	starch-binding associating with outer membrane family protein	50.272	Bacteroides vulgatus str. 3975 RP4	FALSE	FALSE	FALSE	TRUE	NA	NA	NA	NA	NA	NA	NA	NA	NA	NA	NA	NA	NA	NA	NA	NA	NA	NA	NA	NA	NA	NA	NA	NA	NA	NA	NA	NA	NA	NA	NA	NA	NA	NA	NA	NA	NA	NA	NA	NA	NA
0.709894	gi|649549719	lysine--tRNA ligase	63.879	Bacteroides vulgatus str. 3975 RP4	FALSE	FALSE	FALSE	TRUE	NA	NA	NA	NA	NA	NA	NA	NA	NA	NA	NA	NA	NA	NA	NA	NA	NA	NA	NA	NA	NA	NA	NA	NA	NA	NA	NA	NA	NA	NA	NA	NA	NA	NA	NA	NA	NA	NA	NA	NA	NA
10	gi|649548820	nifU-like N terminal domain protein	24170	Bacteroides vulgatus str. 3975 RP4	TRUE	FALSE	FALSE	FALSE	gi|649548820	nifU-like N terminal domain protein [Bacteroides vulgatus str. 3975 RP4]	2.29	123.92	163000	249500	0	38300	11020	45250	34990	22740	16450	104400	79950	140200	56110	16940	1386	12630	49540	43420	261700	46000	73060	82750	4	9	1	TMT6plex	24170	NA	NA	NA	NA	NA	NA	NA	NA	NA	NA
0.0886511	gi|933387055	putative dihydroorotate dehydrogenase%2C catalytic subunit	32 kDa	Bacteroides xylanisolvens	FALSE	FALSE	TRUE	FALSE	NA	NA	NA	NA	NA	NA	NA	NA	NA	NA	NA	NA	NA	NA	NA	NA	NA	NA	NA	NA	NA	NA	NA	NA	NA	NA	NA	NA	NA	NA	NA	NA	NA	NA	NA	NA	NA	NA	NA	NA	NA
0.133311	gi|933390774	Uncharacterised protein	46.294	Bacteroides xylanisolvens	FALSE	FALSE	FALSE	TRUE	NA	NA	NA	NA	NA	NA	NA	NA	NA	NA	NA	NA	NA	NA	NA	NA	NA	NA	NA	NA	NA	NA	NA	NA	NA	NA	NA	NA	NA	NA	NA	NA	NA	NA	NA	NA	NA	NA	NA	NA	NA
0.0927715	gi|295085458	asparaginase	38 kDa	Bacteroides xylanisolvens XB1A	FALSE	FALSE	TRUE	FALSE	NA	NA	NA	NA	NA	NA	NA	NA	NA	NA	NA	NA	NA	NA	NA	NA	NA	NA	NA	NA	NA	NA	NA	NA	NA	NA	NA	NA	NA	NA	NA	NA	NA	NA	NA	NA	NA	NA	NA	NA	NA
10	gi|973102216	hypothetical protein XD81_0295	8708	Bacteroidetes bacterium 38_7	TRUE	FALSE	FALSE	FALSE	gi|973102216	hypothetical protein XD81_0295 [Bacteroidetes bacterium 38_7]	15.84	78.31	210400	276800	12640	56480	21440	41180	43810	85630	88400	301700	93890	136000	36260	47200	13780	42190	33260	93180	355600	98780	37140	297700	14	2	2	TMT6plex	8708	NA	NA	NA	NA	NA	NA	NA	NA	NA	NA
10	gi|1000281096	polyribonucleotide nucleotidyltransferase	78883	Bacteroidetes bacterium OLB11	TRUE	FALSE	FALSE	FALSE	gi|1000281096	polyribonucleotide nucleotidyltransferase [Bacteroidetes bacterium OLB11]	10.49	93.73	1344	5616	0	0	0	564	0	0	0	38020	14620	24580	0	0	17220	13540	0	0	24130	0	5856	0	1	10	1	TMT6plex; Deamidation (NQ); Dehydration	78883	NA	NA	NA	NA	NA	NA	NA	NA	NA	NA
0.00391146	gi|1000276919	translation elongation factor G	79 kDa	Bacteroidetes bacterium OLB9	FALSE	FALSE	TRUE	FALSE	NA	NA	NA	NA	NA	NA	NA	NA	NA	NA	NA	NA	NA	NA	NA	NA	NA	NA	NA	NA	NA	NA	NA	NA	NA	NA	NA	NA	NA	NA	NA	NA	NA	NA	NA	NA	NA	NA	NA	NA	NA
0.440939	gi|544900761	malate dehydrogenase	35.995	Bacteroidetes bacterium oral taxon 272	FALSE	FALSE	FALSE	TRUE	NA	NA	NA	NA	NA	NA	NA	NA	NA	NA	NA	NA	NA	NA	NA	NA	NA	NA	NA	NA	NA	NA	NA	NA	NA	NA	NA	NA	NA	NA	NA	NA	NA	NA	NA	NA	NA	NA	NA	NA	NA
0.0827841	gi|527501294	ribosomal protein L18e/L15-like protein	16 kDa	Bacteroidetes bacterium oral taxon 272 str. F0290	FALSE	FALSE	TRUE	FALSE	NA	NA	NA	NA	NA	NA	NA	NA	NA	NA	NA	NA	NA	NA	NA	NA	NA	NA	NA	NA	NA	NA	NA	NA	NA	NA	NA	NA	NA	NA	NA	NA	NA	NA	NA	NA	NA	NA	NA	NA	NA
7.54577e-06	gi|1012307970	molecular chaperone DnaK	68.339	Bacteroidetes bacterium UKL13-3	FALSE	FALSE	FALSE	TRUE	NA	NA	NA	NA	NA	NA	NA	NA	NA	NA	NA	NA	NA	NA	NA	NA	NA	NA	NA	NA	NA	NA	NA	NA	NA	NA	NA	NA	NA	NA	NA	NA	NA	NA	NA	NA	NA	NA	NA	NA	NA
0.0664172	gi|496508752	pyruvate, phosphate dikinase	100 kDa	Bacteroidetes oral taxon 274	FALSE	FALSE	TRUE	FALSE	NA	NA	NA	NA	NA	NA	NA	NA	NA	NA	NA	NA	NA	NA	NA	NA	NA	NA	NA	NA	NA	NA	NA	NA	NA	NA	NA	NA	NA	NA	NA	NA	NA	NA	NA	NA	NA	NA	NA	NA	NA
10	gi|496509641	MFS transporter	66305	Bacteroidetes oral taxon 274	TRUE	FALSE	FALSE	FALSE	gi|496509641	MFS transporter [Bacteroidetes oral taxon 274]_x0001_gi|298274511|gb|EFI16063.1| pyruvate synthase [Bacteroidetes oral taxon 274 str. F0058]	3.29	82.74	58500	40190	0	0	0	0	0	0	0	17340	9760	8832	0	0	0	0	0	0	31100	0	0	0	1	5	1	TMT6plex	66305	NA	NA	NA	NA	NA	NA	NA	NA	NA	NA
10	gi|496509919	molecular chaperone DnaK	69161	Bacteroidetes oral taxon 274	TRUE	FALSE	FALSE	FALSE	gi|496509919	molecular chaperone DnaK [Bacteroidetes oral taxon 274]_x0001_gi|298274789|gb|EFI16341.1| chaperone protein DnaK [Bacteroidetes oral taxon 274 str. F0058]	7.12	141.35	0	0	0	4192	16220	0	0	0	0	0	0	0	1148	2800	0	0	0	0	0	10850	0	0	1	28	1	TMT6plex	69161	NA	NA	NA	NA	NA	NA	NA	NA	NA	NA
0.000354182	gi|496136296	purine-nucleoside phosphorylase	30.06	Barnesiella intestinihominis	TRUE	FALSE	TRUE	TRUE	gi|496136296	purine-nucleoside phosphorylase [Barnesiella intestinihominis]_x0001_gi|404339698|gb|EJZ66129.1| purine nucleoside phosphorylase I inosine and guanosine-specific [Barnesiella intestinihominis YIT 11860]_x0001_gi|524012841|emb|CCX947...	5.57	97.62	908	606	0	0	0	0	0	0	0	1340	2872	2792	0	0	0	0	0	0	1124	0	0	0	4	9	1	TMT6plex	30061	NA	NA	NA	NA	NA	NA	NA	NA	NA	NA
0.000546508	gi|496136729	malate dehydrogenase	32549	Barnesiella intestinihominis	TRUE	TRUE	FALSE	FALSE	gi|496136729	malate dehydrogenase [Barnesiella intestinihominis]_x0001_gi|404339217|gb|EJZ65654.1| malate dehydrogenase [Barnesiella intestinihominis YIT 11860]	27.67	160.08	5750	18920	0	0	0	0	0	1688	11490	500500	113700	394200	8608	4432	570	3104	32640	22720	261700	2880	2760	26370	4	18	2	TMT6plex	32549	gi|496136729	-5.51293	-3.79386	-2.44222	-2.44222	-2.44222	-2.38082	-2.38082	-3.96578	-1.1976
0.000718758	gi|496136382	phosphoglucomutase	64 kDa	Barnesiella intestinihominis	FALSE	FALSE	TRUE	FALSE	NA	NA	NA	NA	NA	NA	NA	NA	NA	NA	NA	NA	NA	NA	NA	NA	NA	NA	NA	NA	NA	NA	NA	NA	NA	NA	NA	NA	NA	NA	NA	NA	NA	NA	NA	NA	NA	NA	NA	NA	NA
0.0048493	gi|496138708	type I glyceraldehyde-3-phosphate dehydrogenase	36 kDa	Barnesiella intestinihominis	FALSE	FALSE	TRUE	FALSE	NA	NA	NA	NA	NA	NA	NA	NA	NA	NA	NA	NA	NA	NA	NA	NA	NA	NA	NA	NA	NA	NA	NA	NA	NA	NA	NA	NA	NA	NA	NA	NA	NA	NA	NA	NA	NA	NA	NA	NA	NA
0.0292003	gi|749817183	ATP-dependent Clp protease proteolytic subunit	25 kDa	Barnesiella intestinihominis	FALSE	FALSE	TRUE	FALSE	NA	NA	NA	NA	NA	NA	NA	NA	NA	NA	NA	NA	NA	NA	NA	NA	NA	NA	NA	NA	NA	NA	NA	NA	NA	NA	NA	NA	NA	NA	NA	NA	NA	NA	NA	NA	NA	NA	NA	NA	NA
0.082613	gi|496138033	ATP synthase subunit beta	55 kDa	Barnesiella intestinihominis	FALSE	FALSE	TRUE	FALSE	NA	NA	NA	NA	NA	NA	NA	NA	NA	NA	NA	NA	NA	NA	NA	NA	NA	NA	NA	NA	NA	NA	NA	NA	NA	NA	NA	NA	NA	NA	NA	NA	NA	NA	NA	NA	NA	NA	NA	NA	NA
0.134747	gi|496136755	6-phosphofructokinase	35 kDa	Barnesiella intestinihominis	FALSE	FALSE	TRUE	FALSE	NA	NA	NA	NA	NA	NA	NA	NA	NA	NA	NA	NA	NA	NA	NA	NA	NA	NA	NA	NA	NA	NA	NA	NA	NA	NA	NA	NA	NA	NA	NA	NA	NA	NA	NA	NA	NA	NA	NA	NA	NA
10	gi|496137403	alpha-glucan phosphorylase	98698	Barnesiella intestinihominis	TRUE	FALSE	FALSE	FALSE	gi|496137403	alpha-glucan phosphorylase [Barnesiella intestinihominis]_x0001_gi|404337739|gb|EJZ64189.1| alpha-glucan phosphorylase [Barnesiella intestinihominis YIT 11860]_x0001_gi|524011576|emb|CCX95882.1| alpha-glucan phosphorylase [Bacteroide...	5.32	136.14	8736	13060	0	0	0	0	0	0	0	20800	28480	41090	0	0	0	0	0	0	9280	0	0	0	1	20	1	TMT6plex	98698	NA	NA	NA	NA	NA	NA	NA	NA	NA	NA
1.6987e-07	gi|644097579	type I glyceraldehyde-3-phosphate dehydrogenase	35.996	Barnesiella viscericola	FALSE	FALSE	FALSE	TRUE	NA	NA	NA	NA	NA	NA	NA	NA	NA	NA	NA	NA	NA	NA	NA	NA	NA	NA	NA	NA	NA	NA	NA	NA	NA	NA	NA	NA	NA	NA	NA	NA	NA	NA	NA	NA	NA	NA	NA	NA	NA
3.09846e-06	gi|644101480	hydroxylamine reductase	61.702	Barnesiella viscericola	FALSE	FALSE	TRUE	TRUE	NA	NA	NA	NA	NA	NA	NA	NA	NA	NA	NA	NA	NA	NA	NA	NA	NA	NA	NA	NA	NA	NA	NA	NA	NA	NA	NA	NA	NA	NA	NA	NA	NA	NA	NA	NA	NA	NA	NA	NA	NA
1.78e-05	gi|644100726	carboxylase	68 kDa	Barnesiella viscericola	FALSE	FALSE	TRUE	FALSE	NA	NA	NA	NA	NA	NA	NA	NA	NA	NA	NA	NA	NA	NA	NA	NA	NA	NA	NA	NA	NA	NA	NA	NA	NA	NA	NA	NA	NA	NA	NA	NA	NA	NA	NA	NA	NA	NA	NA	NA	NA
0.00175547	gi|644102393	glutaminase	34 kDa	Barnesiella viscericola	FALSE	FALSE	TRUE	FALSE	NA	NA	NA	NA	NA	NA	NA	NA	NA	NA	NA	NA	NA	NA	NA	NA	NA	NA	NA	NA	NA	NA	NA	NA	NA	NA	NA	NA	NA	NA	NA	NA	NA	NA	NA	NA	NA	NA	NA	NA	NA
0.0194573	gi|644099196	30S ribosomal protein S7	18.103	Barnesiella viscericola	FALSE	FALSE	FALSE	TRUE	NA	NA	NA	NA	NA	NA	NA	NA	NA	NA	NA	NA	NA	NA	NA	NA	NA	NA	NA	NA	NA	NA	NA	NA	NA	NA	NA	NA	NA	NA	NA	NA	NA	NA	NA	NA	NA	NA	NA	NA	NA
0.0295421	gi|644091828	2-amino-3-ketobutyrate CoA ligase	44 kDa	Barnesiella viscericola	FALSE	FALSE	TRUE	FALSE	NA	NA	NA	NA	NA	NA	NA	NA	NA	NA	NA	NA	NA	NA	NA	NA	NA	NA	NA	NA	NA	NA	NA	NA	NA	NA	NA	NA	NA	NA	NA	NA	NA	NA	NA	NA	NA	NA	NA	NA	NA
0.0440528	gi|644099200	elongation factor G	78 kDa	Barnesiella viscericola	FALSE	FALSE	TRUE	FALSE	NA	NA	NA	NA	NA	NA	NA	NA	NA	NA	NA	NA	NA	NA	NA	NA	NA	NA	NA	NA	NA	NA	NA	NA	NA	NA	NA	NA	NA	NA	NA	NA	NA	NA	NA	NA	NA	NA	NA	NA	NA
0.0810065	gi|644095282	phosphoglucomutase	64 kDa	Barnesiella viscericola	FALSE	FALSE	TRUE	FALSE	NA	NA	NA	NA	NA	NA	NA	NA	NA	NA	NA	NA	NA	NA	NA	NA	NA	NA	NA	NA	NA	NA	NA	NA	NA	NA	NA	NA	NA	NA	NA	NA	NA	NA	NA	NA	NA	NA	NA	NA	NA
0.15032	gi|644091315	adenylosuccinate synthase	47 kDa	Barnesiella viscericola	FALSE	FALSE	TRUE	FALSE	NA	NA	NA	NA	NA	NA	NA	NA	NA	NA	NA	NA	NA	NA	NA	NA	NA	NA	NA	NA	NA	NA	NA	NA	NA	NA	NA	NA	NA	NA	NA	NA	NA	NA	NA	NA	NA	NA	NA	NA	NA
0.447594	gi|644091700	elongation factor G	80.35	Barnesiella viscericola	FALSE	FALSE	FALSE	TRUE	NA	NA	NA	NA	NA	NA	NA	NA	NA	NA	NA	NA	NA	NA	NA	NA	NA	NA	NA	NA	NA	NA	NA	NA	NA	NA	NA	NA	NA	NA	NA	NA	NA	NA	NA	NA	NA	NA	NA	NA	NA
9.75e-05	gi|818305087	phosphoglyceromutase	57 kDa	Berkelbacteria bacterium GW2011_GWA2_35_9	FALSE	FALSE	TRUE	FALSE	NA	NA	NA	NA	NA	NA	NA	NA	NA	NA	NA	NA	NA	NA	NA	NA	NA	NA	NA	NA	NA	NA	NA	NA	NA	NA	NA	NA	NA	NA	NA	NA	NA	NA	NA	NA	NA	NA	NA	NA	NA
10	gi|505263555	MULTISPECIES: molecular chaperone GroEL	56927	Bifidobacterium	TRUE	FALSE	FALSE	FALSE	gi|505263555	MULTISPECIES: molecular chaperone GroEL [Bifidobacterium]_x0001_gi|469498873|gb|AGH41399.1| chaperonin GroEL [Bifidobacterium thermophilum RBL67]_x0001_gi|673004562|gb|KFI99596.1| 60 kDa chaperonin GroEL [Bifidobacterium thermacidoph...	3.06	177.97	0	0	0	0	0	0	0	11230	22270	0	0	0	0	0	0	0	6960	5888	0	0	0	7120	1	22	1	TMT6plex	56927	NA	NA	NA	NA	NA	NA	NA	NA	NA	NA
10	gi|705424391	MULTISPECIES: type I glyceraldehyde-3-phosphate dehydrogenase	37755	Bifidobacterium	TRUE	FALSE	FALSE	FALSE	gi|705424391	MULTISPECIES: type I glyceraldehyde-3-phosphate dehydrogenase [Bifidobacterium]_x0001_gi|672965733|gb|KFI61227.1| glyceraldehyde 3-phosphate dehydrogenase C [Bifidobacterium gallinarum]_x0001_gi|672989404|gb|KFI84630.1| glyceraldehyd...	4.91	119.11	24900	43300	19600	4866	9976	37890	9408	0	0	28610	48640	81980	133100	170000	70020	49540	0	0	77440	80960	52160	0	2	9	1	TMT6plex	37755	NA	NA	NA	NA	NA	NA	NA	NA	NA	NA
0.00612004	gi|943597524	50S ribosomal protein L14	13.29	Bifidobacterium aesculapii	FALSE	FALSE	FALSE	TRUE	NA	NA	NA	NA	NA	NA	NA	NA	NA	NA	NA	NA	NA	NA	NA	NA	NA	NA	NA	NA	NA	NA	NA	NA	NA	NA	NA	NA	NA	NA	NA	NA	NA	NA	NA	NA	NA	NA	NA	NA	NA
1.1726e-05	gi|504510582	transketolase	76.39	Bifidobacterium animalis	FALSE	FALSE	FALSE	TRUE	NA	NA	NA	NA	NA	NA	NA	NA	NA	NA	NA	NA	NA	NA	NA	NA	NA	NA	NA	NA	NA	NA	NA	NA	NA	NA	NA	NA	NA	NA	NA	NA	NA	NA	NA	NA	NA	NA	NA	NA	NA
0.000688384	gi|549637750	glycogen phosphorylase	92.661	Bifidobacterium animalis	FALSE	FALSE	FALSE	TRUE	NA	NA	NA	NA	NA	NA	NA	NA	NA	NA	NA	NA	NA	NA	NA	NA	NA	NA	NA	NA	NA	NA	NA	NA	NA	NA	NA	NA	NA	NA	NA	NA	NA	NA	NA	NA	NA	NA	NA	NA	NA
0.0295421	gi|919467935	ketol-acid reductoisomerase	39 kDa	Bifidobacterium animalis	FALSE	FALSE	TRUE	FALSE	NA	NA	NA	NA	NA	NA	NA	NA	NA	NA	NA	NA	NA	NA	NA	NA	NA	NA	NA	NA	NA	NA	NA	NA	NA	NA	NA	NA	NA	NA	NA	NA	NA	NA	NA	NA	NA	NA	NA	NA	NA
0.0404027	gi|504510297	xylose isomerase	50576	Bifidobacterium animalis	TRUE	TRUE	FALSE	FALSE	gi|504510297	xylose isomerase [Bifidobacterium animalis]_x0001_gi|385700792|gb|AFI62740.1| xylose isomerase [Bifidobacterium animalis subsp. animalis ATCC 25527]_x0001_gi|672948604|gb|KFI44326.1| xylose isomerase [Bifidobacterium animalis subsp. ...	20.71	155.58	612700	261400	143500	61860	67440	331200	73210	458100	197200	25640	119200	72470	87670	126400	58180	97310	69520	77490	291900	166000	177900	192600	18	21	11	TMT6plex; Deamidation (NQ)	50576	gi|504510297	1.07039	-0.161653	-0.205896	-1.42275	-1.30045	0.895303	-1.28279	1.24489	0.0285691
0.046435	gi|919468101	aspartate-semialdehyde dehydrogenase	38.118	Bifidobacterium animalis	FALSE	FALSE	FALSE	TRUE	NA	NA	NA	NA	NA	NA	NA	NA	NA	NA	NA	NA	NA	NA	NA	NA	NA	NA	NA	NA	NA	NA	NA	NA	NA	NA	NA	NA	NA	NA	NA	NA	NA	NA	NA	NA	NA	NA	NA	NA	NA
0.0803033	gi|490329065	aspartate-semialdehyde dehydrogenase	38 kDa	Bifidobacterium animalis	FALSE	FALSE	TRUE	FALSE	NA	NA	NA	NA	NA	NA	NA	NA	NA	NA	NA	NA	NA	NA	NA	NA	NA	NA	NA	NA	NA	NA	NA	NA	NA	NA	NA	NA	NA	NA	NA	NA	NA	NA	NA	NA	NA	NA	NA	NA	NA
10	gi|919470071	PFL family protein	47401	Bifidobacterium animalis	TRUE	FALSE	FALSE	FALSE	gi|919470071	PFL family protein [Bifidobacterium animalis]_x0001_gi|914383340|gb|KOA54071.1| hypothetical protein BAAA27672_06840 [Bifidobacterium animalis subsp. animalis ATCC 27672]	1.17	69.32	0	0	0	0	0	0	0	8256	15010	0	0	0	0	0	0	0	11680	11360	0	0	0	6800	2	2	1	TMT6plex	47401	NA	NA	NA	NA	NA	NA	NA	NA	NA	NA
10	gi|919428511	PFL family protein	47403	Bifidobacterium animalis	TRUE	FALSE	FALSE	FALSE	gi|919428511	PFL family protein [Bifidobacterium animalis]_x0001_gi|914388087|gb|KOA58785.1| hypothetical protein BAAM0499_08380 [Bifidobacterium animalis subsp. animalis MCC 0499]	1.17	69.32	0	0	0	0	0	0	0	8256	15010	0	0	0	0	0	0	0	11680	11360	0	0	0	6800	2	2	1	TMT6plex	47403	NA	NA	NA	NA	NA	NA	NA	NA	NA	NA
10	gi|490388897	type IV secretion protein Rhs	288719	Bifidobacterium animalis	TRUE	FALSE	FALSE	FALSE	gi|490388897	type IV secretion protein Rhs [Bifidobacterium animalis]_x0001_gi|183218714|gb|EDT89356.1| hypothetical protein BIFLAC_06106 [Bifidobacterium animalis subsp. lactis HN019]_x0001_gi|240248712|gb|ACS45652.1| hypothetical fibronectin bi...	8.74	104.5	0	0	0	0	0	6256	56190	57600	13250	0	0	0	0	0	0	4704	682	1180	0	0	5792	6496	0	17	1	TMT6plex	288719	NA	NA	NA	NA	NA	NA	NA	NA	NA	NA
10	gi|914379682	xylose isomerase	52538	Bifidobacterium animalis subsp. animalis MCC 0483	TRUE	FALSE	FALSE	FALSE	gi|914379682	xylose isomerase [Bifidobacterium animalis subsp. animalis MCC 0483]_x0001_gi|914385838|gb|KOA56560.1| xylose isomerase [Bifidobacterium animalis subsp. animalis ATCC 27672]_x0001_gi|914389982|gb|KOA60668.1| xylose isomerase [Bifidobacter...	20.71	156.65	612700	261400	143500	61860	67440	331200	73210	458100	197200	25640	119200	72470	87670	126400	58180	97310	69520	77490	291900	166000	177900	192600	18	21	11	TMT6plex; Deamidation (NQ)	52538	NA	NA	NA	NA	NA	NA	NA	NA	NA	NA
0.0444209	gi|219620568	2,3-bisphosphoglycerate-dependent phosphoglycerate mutase	35 kDa	Bifidobacterium animalis subsp. lactis AD011	FALSE	FALSE	TRUE	FALSE	NA	NA	NA	NA	NA	NA	NA	NA	NA	NA	NA	NA	NA	NA	NA	NA	NA	NA	NA	NA	NA	NA	NA	NA	NA	NA	NA	NA	NA	NA	NA	NA	NA	NA	NA	NA	NA	NA	NA	NA	NA
10	gi|289178041	Fibronectin-binding protein	290288	Bifidobacterium animalis subsp. lactis BB-12	TRUE	FALSE	FALSE	FALSE	gi|289178041	Fibronectin-binding protein [Bifidobacterium animalis subsp. lactis BB-12]_x0001_gi|340364427|gb|AEK29718.1| Fibronectin-binding protein [Bifidobacterium animalis subsp. lactis CNCM I-2494]	8.74	104.5	0	0	0	0	0	6256	56190	57600	13250	0	0	0	0	0	0	4704	682	1180	0	0	5792	6496	0	17	1	TMT6plex	290288	NA	NA	NA	NA	NA	NA	NA	NA	NA	NA
0.00699822	gi|489911109	50S ribosomal protein L14	13 kDa	Bifidobacterium bifidum	FALSE	FALSE	TRUE	FALSE	NA	NA	NA	NA	NA	NA	NA	NA	NA	NA	NA	NA	NA	NA	NA	NA	NA	NA	NA	NA	NA	NA	NA	NA	NA	NA	NA	NA	NA	NA	NA	NA	NA	NA	NA	NA	NA	NA	NA	NA	NA
0.164577	gi|757774807	50S ribosomal protein L19	13.646	Bifidobacterium breve	FALSE	FALSE	FALSE	TRUE	NA	NA	NA	NA	NA	NA	NA	NA	NA	NA	NA	NA	NA	NA	NA	NA	NA	NA	NA	NA	NA	NA	NA	NA	NA	NA	NA	NA	NA	NA	NA	NA	NA	NA	NA	NA	NA	NA	NA	NA	NA
0.00398906	gi|639203119	ABC transporter substrate-binding protein	48 kDa	Bifidobacterium choerinum	FALSE	FALSE	TRUE	FALSE	NA	NA	NA	NA	NA	NA	NA	NA	NA	NA	NA	NA	NA	NA	NA	NA	NA	NA	NA	NA	NA	NA	NA	NA	NA	NA	NA	NA	NA	NA	NA	NA	NA	NA	NA	NA	NA	NA	NA	NA	NA
0.0985568	gi|639202170	ABC transporter substrate-binding protein	59 kDa	Bifidobacterium choerinum	FALSE	FALSE	TRUE	FALSE	NA	NA	NA	NA	NA	NA	NA	NA	NA	NA	NA	NA	NA	NA	NA	NA	NA	NA	NA	NA	NA	NA	NA	NA	NA	NA	NA	NA	NA	NA	NA	NA	NA	NA	NA	NA	NA	NA	NA	NA	NA
10	gi|916747766	hypothetical protein, partial	121700	Bifidobacterium choerinum	TRUE	FALSE	FALSE	FALSE	gi|916747766	hypothetical protein partial [Bifidobacterium choerinum]	2.51	88.12	0	0	0	0	0	0	0	8224	3344	0	0	0	0	0	0	0	3032	4336	0	0	0	7376	1	6	1	TMT6plex; HexNAcylation (N)	121700	NA	NA	NA	NA	NA	NA	NA	NA	NA	NA
10	gi|917513267	hypothetical protein, partial	107953	Bifidobacterium choerinum	TRUE	FALSE	FALSE	FALSE	gi|917513267	hypothetical protein partial [Bifidobacterium choerinum]	2.51	87.15	0	0	0	0	0	0	0	8224	3344	0	0	0	0	0	0	0	3032	4336	0	0	0	7376	1	6	1	TMT6plex; HexNAcylation (N)	107953	NA	NA	NA	NA	NA	NA	NA	NA	NA	NA
10	gi|917304911	hypothetical protein	147337	Bifidobacterium choerinum	TRUE	FALSE	FALSE	FALSE	gi|917304911	hypothetical protein [Bifidobacterium choerinum]_x0001_gi|672961422|gb|KFI56969.1| putative alpha-amylase [Bifidobacterium choerinum]	2.51	91.2	0	0	0	0	0	0	0	8224	3344	0	0	0	0	0	0	0	3032	4336	0	0	0	7376	1	6	1	TMT6plex; HexNAcylation (N)	147337	NA	NA	NA	NA	NA	NA	NA	NA	NA	NA
0.371905	gi|705403810	ATP-dependent chaperone ClpB	99.863	Bifidobacterium coryneforme	FALSE	FALSE	FALSE	TRUE	NA	NA	NA	NA	NA	NA	NA	NA	NA	NA	NA	NA	NA	NA	NA	NA	NA	NA	NA	NA	NA	NA	NA	NA	NA	NA	NA	NA	NA	NA	NA	NA	NA	NA	NA	NA	NA	NA	NA	NA	NA
2.34299e-06	gi|705444255	molecular chaperone DnaK	66.704	Bifidobacterium cuniculi	FALSE	FALSE	FALSE	TRUE	NA	NA	NA	NA	NA	NA	NA	NA	NA	NA	NA	NA	NA	NA	NA	NA	NA	NA	NA	NA	NA	NA	NA	NA	NA	NA	NA	NA	NA	NA	NA	NA	NA	NA	NA	NA	NA	NA	NA	NA	NA
1.4555e-05	gi|705444485	elongation factor Tu	44.181	Bifidobacterium cuniculi	FALSE	FALSE	FALSE	TRUE	NA	NA	NA	NA	NA	NA	NA	NA	NA	NA	NA	NA	NA	NA	NA	NA	NA	NA	NA	NA	NA	NA	NA	NA	NA	NA	NA	NA	NA	NA	NA	NA	NA	NA	NA	NA	NA	NA	NA	NA	NA
0.103633	gi|705448907	IMP dehydrogenase	54.902	Bifidobacterium cuniculi	FALSE	FALSE	FALSE	TRUE	NA	NA	NA	NA	NA	NA	NA	NA	NA	NA	NA	NA	NA	NA	NA	NA	NA	NA	NA	NA	NA	NA	NA	NA	NA	NA	NA	NA	NA	NA	NA	NA	NA	NA	NA	NA	NA	NA	NA	NA	NA
0.0891448	gi|270276215	ABC transporter, solute-binding protein	49 kDa	Bifidobacterium gallicum DSM 20093 = LMG 11596	FALSE	FALSE	TRUE	FALSE	NA	NA	NA	NA	NA	NA	NA	NA	NA	NA	NA	NA	NA	NA	NA	NA	NA	NA	NA	NA	NA	NA	NA	NA	NA	NA	NA	NA	NA	NA	NA	NA	NA	NA	NA	NA	NA	NA	NA	NA	NA
10	gi|551240966	phosphopyruvate hydratase	46594	Bifidobacterium minimum	TRUE	FALSE	FALSE	FALSE	gi|551240966	phosphopyruvate hydratase [Bifidobacterium minimum]_x0001_gi|672977909|gb|KFI73263.1| phosphopyruvate hydratase [Bifidobacterium minimum]	8.91	134.64	7168	28670	0	0	0	21700	2984	38110	45500	373800	154100	272400	0	0	14270	326700	521200	455200	100400	0	208400	226800	2	14	1	TMT6plex	46594	NA	NA	NA	NA	NA	NA	NA	NA	NA	NA
0.0777756	gi|705437254	transaldolase	40 kDa	Bifidobacterium mongoliense	FALSE	FALSE	TRUE	FALSE	NA	NA	NA	NA	NA	NA	NA	NA	NA	NA	NA	NA	NA	NA	NA	NA	NA	NA	NA	NA	NA	NA	NA	NA	NA	NA	NA	NA	NA	NA	NA	NA	NA	NA	NA	NA	NA	NA	NA	NA	NA
4.71e-19	gi|551238151	pyruvate kinase	52.243	Bifidobacterium pseudolongum	FALSE	FALSE	TRUE	TRUE	NA	NA	NA	NA	NA	NA	NA	NA	NA	NA	NA	NA	NA	NA	NA	NA	NA	NA	NA	NA	NA	NA	NA	NA	NA	NA	NA	NA	NA	NA	NA	NA	NA	NA	NA	NA	NA	NA	NA	NA	NA
3.43e-17	gi|551237091	phosphoglycerate kinase	42 kDa	Bifidobacterium pseudolongum	TRUE	TRUE	TRUE	FALSE	gi|551237091	phosphoglycerate kinase [Bifidobacterium pseudolongum]_x0001_gi|672983426|gb|KFI78697.1| phosphoglycerate kinase [Bifidobacterium pseudolongum subsp. globosum]_x0001_gi|730567869|gb|AIZ16297.1| phosphoglycerate kinase [Bifidobacteriu...	25	123.2	25060	37600	0	8864	21310	57840	20900	44540	26400	84260	134100	122800	53250	56060	30930	84850	198700	222100	122600	50940	80000	123100	13	11	5	TMT6plex	42316	gi|551237091	-2.29336	-1.7084	-6.58727	-2.52284	-1.25842	-0.467932	-1.93788	-1.46594	-2.21759
1.69e-15	gi|651884445	inositol 1-phosphate synthase	42 kDa	Bifidobacterium pseudolongum	FALSE	FALSE	TRUE	FALSE	NA	NA	NA	NA	NA	NA	NA	NA	NA	NA	NA	NA	NA	NA	NA	NA	NA	NA	NA	NA	NA	NA	NA	NA	NA	NA	NA	NA	NA	NA	NA	NA	NA	NA	NA	NA	NA	NA	NA	NA	NA
6.92e-15	gi|551237016	elongation factor Ts	30.259	Bifidobacterium pseudolongum	TRUE	TRUE	TRUE	TRUE	gi|551237016	elongation factor Ts [Bifidobacterium pseudolongum]_x0001_gi|672983354|gb|KFI78625.1| elongation factor Ts [Bifidobacterium pseudolongum subsp. globosum]	13.08	118.26	4936	7996	0	1596	1560	956	0	10230	11370	16340	27100	21220	41900	34180	0	3208	28030	51340	15900	20690	940	46350	15	12	4	TMT6plex	30259	gi|551237016	-1.68501	-0.99137	-5.28209	-3.69339	-3.72929	0.0285691	-0.823677	-2.18443	-2.02327
1.33e-10	gi|551237325	elongation factor Tu	44 kDa	Bifidobacterium pseudolongum	TRUE	FALSE	TRUE	FALSE	gi|551237325	elongation factor Tu [Bifidobacterium pseudolongum]_x0001_gi|672983196|gb|KFI78467.1| elongation factor Tu [Bifidobacterium pseudolongum subsp. globosum]_x0001_gi|672984277|gb|KFI79543.1| elongation factor Tu [Bifidobacterium pseudol...	2.83	125.42	17730	22270	0	0	0	0	0	0	0	54020	26240	17470	0	0	0	0	0	0	41860	0	0	0	2	12	1	TMT6plex	44109	NA	NA	NA	NA	NA	NA	NA	NA	NA	NA
4.74e-10	gi|705385489	formate--tetrahydrofolate ligase	54 kDa	Bifidobacterium pseudolongum	FALSE	FALSE	TRUE	FALSE	NA	NA	NA	NA	NA	NA	NA	NA	NA	NA	NA	NA	NA	NA	NA	NA	NA	NA	NA	NA	NA	NA	NA	NA	NA	NA	NA	NA	NA	NA	NA	NA	NA	NA	NA	NA	NA	NA	NA	NA	NA
8.31e-10	gi|551237326	elongation factor G	79 kDa	Bifidobacterium pseudolongum	FALSE	FALSE	TRUE	FALSE	NA	NA	NA	NA	NA	NA	NA	NA	NA	NA	NA	NA	NA	NA	NA	NA	NA	NA	NA	NA	NA	NA	NA	NA	NA	NA	NA	NA	NA	NA	NA	NA	NA	NA	NA	NA	NA	NA	NA	NA	NA
1.41e-09	gi|551237660	phosphotransferase	9 kDa	Bifidobacterium pseudolongum	FALSE	FALSE	TRUE	FALSE	NA	NA	NA	NA	NA	NA	NA	NA	NA	NA	NA	NA	NA	NA	NA	NA	NA	NA	NA	NA	NA	NA	NA	NA	NA	NA	NA	NA	NA	NA	NA	NA	NA	NA	NA	NA	NA	NA	NA	NA	NA
1.43e-08	gi|746106568	formyl-CoA transferase	49.086	Bifidobacterium pseudolongum	TRUE	TRUE	TRUE	TRUE	gi|746106568	formyl-CoA transferase [Bifidobacterium pseudolongum]_x0001_gi|730568385|gb|AIZ16813.1| formyl-coenzyme A transferase [Bifidobacterium pseudolongum PV8-2]	9.83	129.52	5136	9312	4976	7616	6064	18220	4380	6128	6368	22140	44930	58750	28290	27650	34020	79380	84220	75780	34940	26300	101700	92160	4	14	2	TMT6plex	49086	gi|746106568	-2.76611	-1.90509	-2.40354	-1.78588	-2.12029	-2.49005	-4.54288	-3.9105	-3.85517
1.47e-08	gi|551237083	transketolase	75.815	Bifidobacterium pseudolongum	TRUE	FALSE	TRUE	TRUE	gi|551237083	transketolase [Bifidobacterium pseudolongum]_x0001_gi|672983418|gb|KFI78689.1| transketolase [Bifidobacterium pseudolongum subsp. globosum]_x0001_gi|730567861|gb|AIZ16289.1| transketolase [Bifidobacterium pseudolongum PV8-2]	12.28	150.04	8736	13620	0	0	0	0	0	0	0	29220	23630	36220	0	0	0	0	0	0	36540	0	0	0	3	22	2	TMT6plex	75816	NA	NA	NA	NA	NA	NA	NA	NA	NA	NA
2.6e-08	gi|551237101	choloylglycine hydrolase	34.828	Bifidobacterium pseudolongum	TRUE	TRUE	TRUE	TRUE	gi|551237101	choloylglycine hydrolase [Bifidobacterium pseudolongum]_x0001_gi|730567879|gb|AIZ16307.1| choloylglycine hydrolase [Bifidobacterium pseudolongum PV8-2]	11.6	65.46	9024	5024	6192	6968	32000	9024	1176	48480	37970	21500	35330	20740	72260	129900	44670	47100	147700	203200	14300	37280	18820	47100	6	2	2	TMT6plex	34828	gi|551237101	-0.664288	-1.51046	-2.59075	-2.41889	-0.22095	-1.05889	-3.99309	0.0426443	-0.30936
3.82e-08	gi|551238343	formate acetyltransferase	89 kDa	Bifidobacterium pseudolongum	FALSE	FALSE	TRUE	FALSE	NA	NA	NA	NA	NA	NA	NA	NA	NA	NA	NA	NA	NA	NA	NA	NA	NA	NA	NA	NA	NA	NA	NA	NA	NA	NA	NA	NA	NA	NA	NA	NA	NA	NA	NA	NA	NA	NA	NA	NA	NA
4.67432e-08	gi|651883807	50S ribosomal protein L10	18.685	Bifidobacterium pseudolongum	FALSE	FALSE	FALSE	TRUE	NA	NA	NA	NA	NA	NA	NA	NA	NA	NA	NA	NA	NA	NA	NA	NA	NA	NA	NA	NA	NA	NA	NA	NA	NA	NA	NA	NA	NA	NA	NA	NA	NA	NA	NA	NA	NA	NA	NA	NA	NA
5.00474e-08	gi|651888392	inositol 1-phosphate synthase	41.782	Bifidobacterium pseudolongum	FALSE	FALSE	FALSE	TRUE	NA	NA	NA	NA	NA	NA	NA	NA	NA	NA	NA	NA	NA	NA	NA	NA	NA	NA	NA	NA	NA	NA	NA	NA	NA	NA	NA	NA	NA	NA	NA	NA	NA	NA	NA	NA	NA	NA	NA	NA	NA
5.00474e-08	gi|651888532	aminopeptidase C	51.883	Bifidobacterium pseudolongum	TRUE	TRUE	FALSE	TRUE	gi|651888532	aminopeptidase C [Bifidobacterium pseudolongum]	25.62	155.41	18010	21120	0	0	0	0	0	9046	8068	53760	156400	98750	0	0	0	0	75520	80160	61760	0	0	27340	6	23	3	TMT6plex	51884	gi|651888532	-1.78091	-1.55216	0	0	0	0	0	-1.59075	-1.75633
6.50382e-08	gi|551238473	50S ribosomal protein L7/L12	13.294	Bifidobacterium pseudolongum	FALSE	FALSE	TRUE	TRUE	NA	NA	NA	NA	NA	NA	NA	NA	NA	NA	NA	NA	NA	NA	NA	NA	NA	NA	NA	NA	NA	NA	NA	NA	NA	NA	NA	NA	NA	NA	NA	NA	NA	NA	NA	NA	NA	NA	NA	NA	NA
6.50382e-08	gi|746104965	uracil phosphoribosyltransferase	23.195	Bifidobacterium pseudolongum	FALSE	FALSE	FALSE	TRUE	NA	NA	NA	NA	NA	NA	NA	NA	NA	NA	NA	NA	NA	NA	NA	NA	NA	NA	NA	NA	NA	NA	NA	NA	NA	NA	NA	NA	NA	NA	NA	NA	NA	NA	NA	NA	NA	NA	NA	NA	NA
7.25e-08	gi|551238472	50S ribosomal protein L10	19 kDa	Bifidobacterium pseudolongum	FALSE	FALSE	TRUE	FALSE	NA	NA	NA	NA	NA	NA	NA	NA	NA	NA	NA	NA	NA	NA	NA	NA	NA	NA	NA	NA	NA	NA	NA	NA	NA	NA	NA	NA	NA	NA	NA	NA	NA	NA	NA	NA	NA	NA	NA	NA	NA
7.35794e-08	gi|746106575	oxalyl-CoA decarboxylase	63.377	Bifidobacterium pseudolongum	FALSE	FALSE	TRUE	TRUE	NA	NA	NA	NA	NA	NA	NA	NA	NA	NA	NA	NA	NA	NA	NA	NA	NA	NA	NA	NA	NA	NA	NA	NA	NA	NA	NA	NA	NA	NA	NA	NA	NA	NA	NA	NA	NA	NA	NA	NA	NA
1.30834e-07	gi|705383107	elongation factor G	78.528	Bifidobacterium pseudolongum	FALSE	FALSE	FALSE	TRUE	NA	NA	NA	NA	NA	NA	NA	NA	NA	NA	NA	NA	NA	NA	NA	NA	NA	NA	NA	NA	NA	NA	NA	NA	NA	NA	NA	NA	NA	NA	NA	NA	NA	NA	NA	NA	NA	NA	NA	NA	NA
2.51968e-07	gi|746105321	phosphoglucomutase, alpha-D-glucose phosphate-specific	60.499	Bifidobacterium pseudolongum	FALSE	FALSE	FALSE	TRUE	NA	NA	NA	NA	NA	NA	NA	NA	NA	NA	NA	NA	NA	NA	NA	NA	NA	NA	NA	NA	NA	NA	NA	NA	NA	NA	NA	NA	NA	NA	NA	NA	NA	NA	NA	NA	NA	NA	NA	NA	NA
3.79814e-07	gi|746105350	peroxiredoxin	15.153	Bifidobacterium pseudolongum	FALSE	FALSE	FALSE	TRUE	NA	NA	NA	NA	NA	NA	NA	NA	NA	NA	NA	NA	NA	NA	NA	NA	NA	NA	NA	NA	NA	NA	NA	NA	NA	NA	NA	NA	NA	NA	NA	NA	NA	NA	NA	NA	NA	NA	NA	NA	NA
6.07971e-07	gi|746106152	ABC transporter substrate-binding protein	58.902	Bifidobacterium pseudolongum	FALSE	FALSE	FALSE	TRUE	NA	NA	NA	NA	NA	NA	NA	NA	NA	NA	NA	NA	NA	NA	NA	NA	NA	NA	NA	NA	NA	NA	NA	NA	NA	NA	NA	NA	NA	NA	NA	NA	NA	NA	NA	NA	NA	NA	NA	NA	NA
9.38047e-07	gi|651888419	phosphoglyceromutase	27.512	Bifidobacterium pseudolongum	FALSE	FALSE	TRUE	TRUE	NA	NA	NA	NA	NA	NA	NA	NA	NA	NA	NA	NA	NA	NA	NA	NA	NA	NA	NA	NA	NA	NA	NA	NA	NA	NA	NA	NA	NA	NA	NA	NA	NA	NA	NA	NA	NA	NA	NA	NA	NA
1.19751e-06	gi|746106839	nucleoside hydrolase	33.817	Bifidobacterium pseudolongum	FALSE	FALSE	FALSE	TRUE	NA	NA	NA	NA	NA	NA	NA	NA	NA	NA	NA	NA	NA	NA	NA	NA	NA	NA	NA	NA	NA	NA	NA	NA	NA	NA	NA	NA	NA	NA	NA	NA	NA	NA	NA	NA	NA	NA	NA	NA	NA
1.45619e-06	gi|705383433	30S ribosomal protein S5	25.788	Bifidobacterium pseudolongum	FALSE	FALSE	FALSE	TRUE	NA	NA	NA	NA	NA	NA	NA	NA	NA	NA	NA	NA	NA	NA	NA	NA	NA	NA	NA	NA	NA	NA	NA	NA	NA	NA	NA	NA	NA	NA	NA	NA	NA	NA	NA	NA	NA	NA	NA	NA	NA
1.53e-06	gi|746106729	molecular chaperone DnaK	67 kDa	Bifidobacterium pseudolongum	FALSE	FALSE	TRUE	FALSE	NA	NA	NA	NA	NA	NA	NA	NA	NA	NA	NA	NA	NA	NA	NA	NA	NA	NA	NA	NA	NA	NA	NA	NA	NA	NA	NA	NA	NA	NA	NA	NA	NA	NA	NA	NA	NA	NA	NA	NA	NA
1.53967e-06	gi|551237587	L-lactate dehydrogenase	34.15	Bifidobacterium pseudolongum	FALSE	FALSE	FALSE	TRUE	NA	NA	NA	NA	NA	NA	NA	NA	NA	NA	NA	NA	NA	NA	NA	NA	NA	NA	NA	NA	NA	NA	NA	NA	NA	NA	NA	NA	NA	NA	NA	NA	NA	NA	NA	NA	NA	NA	NA	NA	NA
1.82438e-06	gi|746106123	formate acetyltransferase	89.164	Bifidobacterium pseudolongum	FALSE	FALSE	FALSE	TRUE	NA	NA	NA	NA	NA	NA	NA	NA	NA	NA	NA	NA	NA	NA	NA	NA	NA	NA	NA	NA	NA	NA	NA	NA	NA	NA	NA	NA	NA	NA	NA	NA	NA	NA	NA	NA	NA	NA	NA	NA	NA
2.03e-06	gi|551237928	50S ribosomal protein L1	25 kDa	Bifidobacterium pseudolongum	FALSE	FALSE	TRUE	FALSE	NA	NA	NA	NA	NA	NA	NA	NA	NA	NA	NA	NA	NA	NA	NA	NA	NA	NA	NA	NA	NA	NA	NA	NA	NA	NA	NA	NA	NA	NA	NA	NA	NA	NA	NA	NA	NA	NA	NA	NA	NA
2.313e-06	gi|705385037	phosphoglycerate kinase	42.288	Bifidobacterium pseudolongum	FALSE	FALSE	FALSE	TRUE	NA	NA	NA	NA	NA	NA	NA	NA	NA	NA	NA	NA	NA	NA	NA	NA	NA	NA	NA	NA	NA	NA	NA	NA	NA	NA	NA	NA	NA	NA	NA	NA	NA	NA	NA	NA	NA	NA	NA	NA	NA
2.94212e-06	gi|746104771	carbonate dehydratase	25.016	Bifidobacterium pseudolongum	FALSE	FALSE	FALSE	TRUE	NA	NA	NA	NA	NA	NA	NA	NA	NA	NA	NA	NA	NA	NA	NA	NA	NA	NA	NA	NA	NA	NA	NA	NA	NA	NA	NA	NA	NA	NA	NA	NA	NA	NA	NA	NA	NA	NA	NA	NA	NA
2.96e-06	gi|551237971	ABC transporter substrate-binding protein	48.651	Bifidobacterium pseudolongum	TRUE	TRUE	TRUE	TRUE	gi|551237971	ABC transporter substrate-binding protein [Bifidobacterium pseudolongum]_x0001_gi|730568489|gb|AIZ16917.1| ABC transporter substrate-binding protein [Bifidobacterium pseudolongum PV8-2]	7.06	118.08	45840	30200	9206	19350	29380	16910	2412	54940	101800	28130	88770	67070	64290	44560	10220	121200	146000	194000	150200	75340	43330	32050	9	12	4	TMT6plex; Oxidation (M)	48651	gi|551237971	-1.71312	-2.31473	-3.03505	-1.95456	-1.35845	-1.35845	-4.16618	0.773996	1.66903
3.04513e-06	gi|705383055	molecular chaperone GroEL	56.326	Bifidobacterium pseudolongum	FALSE	FALSE	TRUE	TRUE	NA	NA	NA	NA	NA	NA	NA	NA	NA	NA	NA	NA	NA	NA	NA	NA	NA	NA	NA	NA	NA	NA	NA	NA	NA	NA	NA	NA	NA	NA	NA	NA	NA	NA	NA	NA	NA	NA	NA	NA	NA
4.31489e-06	gi|705383241	type I methionyl aminopeptidase	29.196	Bifidobacterium pseudolongum	FALSE	FALSE	FALSE	TRUE	NA	NA	NA	NA	NA	NA	NA	NA	NA	NA	NA	NA	NA	NA	NA	NA	NA	NA	NA	NA	NA	NA	NA	NA	NA	NA	NA	NA	NA	NA	NA	NA	NA	NA	NA	NA	NA	NA	NA	NA	NA
4.40971e-06	gi|651883614	glyoxal reductase	31.053	Bifidobacterium pseudolongum	FALSE	FALSE	FALSE	TRUE	NA	NA	NA	NA	NA	NA	NA	NA	NA	NA	NA	NA	NA	NA	NA	NA	NA	NA	NA	NA	NA	NA	NA	NA	NA	NA	NA	NA	NA	NA	NA	NA	NA	NA	NA	NA	NA	NA	NA	NA	NA
4.67e-06	gi|651884196	nucleoside hydrolase	34 kDa	Bifidobacterium pseudolongum	FALSE	FALSE	TRUE	FALSE	NA	NA	NA	NA	NA	NA	NA	NA	NA	NA	NA	NA	NA	NA	NA	NA	NA	NA	NA	NA	NA	NA	NA	NA	NA	NA	NA	NA	NA	NA	NA	NA	NA	NA	NA	NA	NA	NA	NA	NA	NA
4.77351e-06	gi|551238263	peptidase S10	54.088	Bifidobacterium pseudolongum	TRUE	TRUE	TRUE	TRUE	gi|551238263	peptidase S10 [Bifidobacterium pseudolongum]	42.06	90.08	18200	41580	0	0	0	0	0	14340	11200	59270	176500	140400	0	0	0	0	106600	106000	99070	0	0	35120	10	8	6	TMT6plex	54089	gi|551238263	-2.44222	-1.25154	0	0	0	0	0	-1.2969	-1.64837
4.86028e-06	gi|746105336	alcohol dehydrogenase	35.266	Bifidobacterium pseudolongum	FALSE	FALSE	FALSE	TRUE	NA	NA	NA	NA	NA	NA	NA	NA	NA	NA	NA	NA	NA	NA	NA	NA	NA	NA	NA	NA	NA	NA	NA	NA	NA	NA	NA	NA	NA	NA	NA	NA	NA	NA	NA	NA	NA	NA	NA	NA	NA
5.32e-06	gi|551237084	transaldolase	40 kDa	Bifidobacterium pseudolongum	TRUE	TRUE	TRUE	FALSE	gi|551237084	transaldolase [Bifidobacterium pseudolongum]_x0001_gi|730567862|gb|AIZ16290.1| transaldolase [Bifidobacterium pseudolongum PV8-2]	11.94	147.53	128200	35620	0	0	0	0	0	16930	17110	153300	214800	140400	0	0	0	0	21110	32360	216200	0	0	53560	12	19	5	TMT6plex	39888	gi|551237084	-0.753896	-2.59946	0	0	0	0	0	-1.66658	-1.64837
5.83428e-06	gi|651884005	50S ribosomal protein L1	24.808	Bifidobacterium pseudolongum	FALSE	FALSE	FALSE	TRUE	NA	NA	NA	NA	NA	NA	NA	NA	NA	NA	NA	NA	NA	NA	NA	NA	NA	NA	NA	NA	NA	NA	NA	NA	NA	NA	NA	NA	NA	NA	NA	NA	NA	NA	NA	NA	NA	NA	NA	NA	NA
6.42211e-06	gi|551238452	ATP-dependent chaperone ClpB	97.642	Bifidobacterium pseudolongum	FALSE	FALSE	TRUE	TRUE	NA	NA	NA	NA	NA	NA	NA	NA	NA	NA	NA	NA	NA	NA	NA	NA	NA	NA	NA	NA	NA	NA	NA	NA	NA	NA	NA	NA	NA	NA	NA	NA	NA	NA	NA	NA	NA	NA	NA	NA	NA
7.51028e-06	gi|746105037	phosphoenolpyruvate--protein phosphotransferase	58.457	Bifidobacterium pseudolongum	FALSE	FALSE	TRUE	TRUE	NA	NA	NA	NA	NA	NA	NA	NA	NA	NA	NA	NA	NA	NA	NA	NA	NA	NA	NA	NA	NA	NA	NA	NA	NA	NA	NA	NA	NA	NA	NA	NA	NA	NA	NA	NA	NA	NA	NA	NA	NA
7.64379e-06	gi|746105904	peroxiredoxin	18.686	Bifidobacterium pseudolongum	TRUE	FALSE	TRUE	TRUE	gi|746105904	peroxiredoxin [Bifidobacterium pseudolongum]_x0001_gi|730567902|gb|AIZ16330.1| thioredoxin peroxidase [Bifidobacterium pseudolongum PV8-2]	45.96	118.82	25200	95970	660	6392	6796	30200	10690	25370	33230	272800	216600	174100	52360	61770	7224	50340	66240	110000	388700	65290	84780	100200	28	9	7	TMT6plex; Deamidation (NQ)	18686	NA	NA	NA	NA	NA	NA	NA	NA	NA	NA
9.84e-06	gi|551238180	phosphopyruvate hydratase	46 kDa	Bifidobacterium pseudolongum	TRUE	TRUE	TRUE	FALSE	gi|551238180	phosphopyruvate hydratase [Bifidobacterium pseudolongum]_x0001_gi|730568019|gb|AIZ16447.1| enolase [Bifidobacterium pseudolongum PV8-2]	0.54	166.57	1556	4864	0	0	0	0	0	83080	46560	4784	5984	8160	0	0	0	0	84350	66300	11740	0	0	52450	9	18	3	TMT6plex	46440	gi|551238180	-2.9105	-1.26882	0	0	0	0	0	0.659925	-0.171368
1.18013e-05	gi|551238155	30S ribosomal protein S1	55.19	Bifidobacterium pseudolongum	TRUE	TRUE	TRUE	TRUE	gi|551238155	30S ribosomal protein S1 [Bifidobacterium pseudolongum]_x0001_gi|672982153|gb|KFI77432.1| 30S ribosomal protein S1 [Bifidobacterium pseudolongum subsp. globosum]_x0001_gi|672984594|gb|KFI79860.1| 30S ribosomal protein S1 [Bifidobacte...	10.79	90.98	7808	6336	0	434	0	0	0	7147	7072	4864	12800	6880	7344	7776	0	0	32820	45500	26370	9184	0	35540	3	9	2	TMT6plex	55191	gi|551238155	-1.75633	-2.05889	-4.11279	-4.40202	-4.11279	0	0	-2.31473	-2.32916
1.3e-05	gi|551237789	30S ribosomal protein S5	26 kDa	Bifidobacterium pseudolongum	FALSE	FALSE	TRUE	FALSE	NA	NA	NA	NA	NA	NA	NA	NA	NA	NA	NA	NA	NA	NA	NA	NA	NA	NA	NA	NA	NA	NA	NA	NA	NA	NA	NA	NA	NA	NA	NA	NA	NA	NA	NA	NA	NA	NA	NA	NA	NA
1.71e-05	gi|551237844	peroxiredoxin	15 kDa	Bifidobacterium pseudolongum	FALSE	FALSE	TRUE	FALSE	NA	NA	NA	NA	NA	NA	NA	NA	NA	NA	NA	NA	NA	NA	NA	NA	NA	NA	NA	NA	NA	NA	NA	NA	NA	NA	NA	NA	NA	NA	NA	NA	NA	NA	NA	NA	NA	NA	NA	NA	NA
1.82e-05	gi|551237779	30S ribosomal protein S3	31 kDa	Bifidobacterium pseudolongum	FALSE	FALSE	TRUE	FALSE	NA	NA	NA	NA	NA	NA	NA	NA	NA	NA	NA	NA	NA	NA	NA	NA	NA	NA	NA	NA	NA	NA	NA	NA	NA	NA	NA	NA	NA	NA	NA	NA	NA	NA	NA	NA	NA	NA	NA	NA	NA
1.88307e-05	gi|551237807	ribose 5-phosphate isomerase A	25.439	Bifidobacterium pseudolongum	TRUE	TRUE	TRUE	TRUE	gi|551237807	ribose 5-phosphate isomerase [Bifidobacterium pseudolongum]_x0001_gi|730567477|gb|AIZ15905.1| ribose 5-phosphate isomerase [Bifidobacterium pseudolongum PV8-2]	3.3	65.1	6464	40190	696	7632	22720	0	0	2880	6944	3008	3424	3128	728	672	0	0	15620	10210	7104	4880	0	6448	7	5	2	TMT6plex	25439	gi|551237807	-0.136062	2.5008	-2.80591	0.641546	2.21723	0	0	-1.16165	0.111031
2.56e-05	gi|551238257	aminopeptidase N	98 kDa	Bifidobacterium pseudolongum	FALSE	FALSE	TRUE	FALSE	NA	NA	NA	NA	NA	NA	NA	NA	NA	NA	NA	NA	NA	NA	NA	NA	NA	NA	NA	NA	NA	NA	NA	NA	NA	NA	NA	NA	NA	NA	NA	NA	NA	NA	NA	NA	NA	NA	NA	NA	NA
2.7e-05	gi|551237903	glucose-6-phosphate isomerase	63 kDa	Bifidobacterium pseudolongum	TRUE	TRUE	TRUE	FALSE	gi|551237903	glucose-6-phosphate isomerase [Bifidobacterium pseudolongum]	6.57	104.46	35910	16030	13240	14530	14960	12990	1016	103300	48780	71580	53860	63500	20960	16990	7760	15390	27650	46210	123200	25470	36860	76990	4	8	2	TMT6plex	63342	gi|551237903	-1.77596	-2.94342	-0.948976	-0.8135	-0.766112	-1.50635	-5.17919	0.422233	-0.657445
4.54e-05	gi|551237809	phosphoglucomutase, alpha-D-glucose phosphate-specific	60 kDa	Bifidobacterium pseudolongum	FALSE	FALSE	TRUE	FALSE	NA	NA	NA	NA	NA	NA	NA	NA	NA	NA	NA	NA	NA	NA	NA	NA	NA	NA	NA	NA	NA	NA	NA	NA	NA	NA	NA	NA	NA	NA	NA	NA	NA	NA	NA	NA	NA	NA	NA	NA	NA
5.4e-05	gi|651884294	type I glyceraldehyde-3-phosphate dehydrogenase	38.023	Bifidobacterium pseudolongum	TRUE	TRUE	TRUE	TRUE	gi|651884294	glyceraldehyde-3-phosphate dehydrogenase [Bifidobacterium pseudolongum]_x0001_gi|672985324|gb|KFI80584.1| glyceraldehyde-3-phosphate dehydrogenase type I [Bifidobacterium pseudolongum subsp. globosum]	11.23	153.06	71760	57660	22210	6666	6784	60940	21550	40160	42020	247900	185000	338300	133600	204000	59490	50140	200500	301600	382500	148200	79450	166800	15	15	6	Carbamidomethylation; TMT6plex	38024	gi|651884294	-2.41889	-2.72738	-2.73697	-4.47073	-4.44851	-0.384584	-1.87832	-2.05289	-1.99424
6.27e-05	gi|551237978	ABC transporter substrate-binding protein	44.987	Bifidobacterium pseudolongum	FALSE	FALSE	TRUE	TRUE	NA	NA	NA	NA	NA	NA	NA	NA	NA	NA	NA	NA	NA	NA	NA	NA	NA	NA	NA	NA	NA	NA	NA	NA	NA	NA	NA	NA	NA	NA	NA	NA	NA	NA	NA	NA	NA	NA	NA	NA	NA
8.80214e-05	gi|746106769	alpha-glucosidase	68.876	Bifidobacterium pseudolongum	FALSE	FALSE	FALSE	TRUE	NA	NA	NA	NA	NA	NA	NA	NA	NA	NA	NA	NA	NA	NA	NA	NA	NA	NA	NA	NA	NA	NA	NA	NA	NA	NA	NA	NA	NA	NA	NA	NA	NA	NA	NA	NA	NA	NA	NA	NA	NA
8.80214e-05	gi|651883925	aminopeptidase N	97.787	Bifidobacterium pseudolongum	FALSE	FALSE	FALSE	TRUE	NA	NA	NA	NA	NA	NA	NA	NA	NA	NA	NA	NA	NA	NA	NA	NA	NA	NA	NA	NA	NA	NA	NA	NA	NA	NA	NA	NA	NA	NA	NA	NA	NA	NA	NA	NA	NA	NA	NA	NA	NA
9.41e-05	gi|651888451	4-alpha-glucanotransferase	82 kDa	Bifidobacterium pseudolongum	FALSE	FALSE	TRUE	FALSE	NA	NA	NA	NA	NA	NA	NA	NA	NA	NA	NA	NA	NA	NA	NA	NA	NA	NA	NA	NA	NA	NA	NA	NA	NA	NA	NA	NA	NA	NA	NA	NA	NA	NA	NA	NA	NA	NA	NA	NA	NA
0.000112928	gi|651883957	thiol reductase thioredoxin	14 kDa	Bifidobacterium pseudolongum	FALSE	FALSE	TRUE	FALSE	NA	NA	NA	NA	NA	NA	NA	NA	NA	NA	NA	NA	NA	NA	NA	NA	NA	NA	NA	NA	NA	NA	NA	NA	NA	NA	NA	NA	NA	NA	NA	NA	NA	NA	NA	NA	NA	NA	NA	NA	NA
0.000136649	gi|551237248	type I glutamate--ammonia ligase	53 kDa	Bifidobacterium pseudolongum	FALSE	FALSE	TRUE	FALSE	NA	NA	NA	NA	NA	NA	NA	NA	NA	NA	NA	NA	NA	NA	NA	NA	NA	NA	NA	NA	NA	NA	NA	NA	NA	NA	NA	NA	NA	NA	NA	NA	NA	NA	NA	NA	NA	NA	NA	NA	NA
0.000143367	gi|705384887	acetate kinase	44.291	Bifidobacterium pseudolongum	TRUE	FALSE	FALSE	TRUE	gi|705384887	acetate kinase [Bifidobacterium pseudolongum]_x0001_gi|672984580|gb|KFI79846.1| acetate kinase [Bifidobacterium pseudolongum subsp. pseudolongum]	21.03	121.14	217500	157200	25720	22620	10380	19190	1664	43260	24390	287000	388800	316000	102100	137900	52620	50530	94460	125100	309900	86050	40850	63200	9	13	4	TMT6plex	44291	NA	NA	NA	NA	NA	NA	NA	NA	NA	NA
0.000152024	gi|551238394	thiol reductase thioredoxin	15 kDa	Bifidobacterium pseudolongum	FALSE	FALSE	TRUE	FALSE	NA	NA	NA	NA	NA	NA	NA	NA	NA	NA	NA	NA	NA	NA	NA	NA	NA	NA	NA	NA	NA	NA	NA	NA	NA	NA	NA	NA	NA	NA	NA	NA	NA	NA	NA	NA	NA	NA	NA	NA	NA
0.000162521	gi|705385049	transketolase	75 kDa	Bifidobacterium pseudolongum	TRUE	FALSE	TRUE	FALSE	gi|705385049	transketolase [Bifidobacterium pseudolongum]_x0001_gi|672984480|gb|KFI79746.1| transketolase [Bifidobacterium pseudolongum subsp. pseudolongum]	7.22	145.68	13180	13380	0	0	0	19520	6048	0	0	21380	48640	30720	0	0	20610	29250	0	0	101100	0	39420	0	2	21	1	TMT6plex	74982	NA	NA	NA	NA	NA	NA	NA	NA	NA	NA
0.000181503	gi|551237544	50S ribosomal protein L20	14.692	Bifidobacterium pseudolongum	FALSE	FALSE	TRUE	TRUE	NA	NA	NA	NA	NA	NA	NA	NA	NA	NA	NA	NA	NA	NA	NA	NA	NA	NA	NA	NA	NA	NA	NA	NA	NA	NA	NA	NA	NA	NA	NA	NA	NA	NA	NA	NA	NA	NA	NA	NA	NA
0.000184434	gi|746105463	oligoribonuclease	24.259	Bifidobacterium pseudolongum	FALSE	FALSE	FALSE	TRUE	NA	NA	NA	NA	NA	NA	NA	NA	NA	NA	NA	NA	NA	NA	NA	NA	NA	NA	NA	NA	NA	NA	NA	NA	NA	NA	NA	NA	NA	NA	NA	NA	NA	NA	NA	NA	NA	NA	NA	NA	NA
0.000202734	gi|551237197	phosphoketolase	92.817	Bifidobacterium pseudolongum	FALSE	FALSE	TRUE	TRUE	NA	NA	NA	NA	NA	NA	NA	NA	NA	NA	NA	NA	NA	NA	NA	NA	NA	NA	NA	NA	NA	NA	NA	NA	NA	NA	NA	NA	NA	NA	NA	NA	NA	NA	NA	NA	NA	NA	NA	NA	NA
0.000274345	gi|746105119	glucose-6-phosphate isomerase	63.364	Bifidobacterium pseudolongum	FALSE	FALSE	FALSE	TRUE	NA	NA	NA	NA	NA	NA	NA	NA	NA	NA	NA	NA	NA	NA	NA	NA	NA	NA	NA	NA	NA	NA	NA	NA	NA	NA	NA	NA	NA	NA	NA	NA	NA	NA	NA	NA	NA	NA	NA	NA	NA
0.000290437	gi|736883877	3-isopropylmalate dehydrogenase	36.357	Bifidobacterium pseudolongum	FALSE	FALSE	FALSE	TRUE	NA	NA	NA	NA	NA	NA	NA	NA	NA	NA	NA	NA	NA	NA	NA	NA	NA	NA	NA	NA	NA	NA	NA	NA	NA	NA	NA	NA	NA	NA	NA	NA	NA	NA	NA	NA	NA	NA	NA	NA	NA
0.000340028	gi|551237784	50S ribosomal protein L24	12.246	Bifidobacterium pseudolongum	FALSE	FALSE	TRUE	TRUE	NA	NA	NA	NA	NA	NA	NA	NA	NA	NA	NA	NA	NA	NA	NA	NA	NA	NA	NA	NA	NA	NA	NA	NA	NA	NA	NA	NA	NA	NA	NA	NA	NA	NA	NA	NA	NA	NA	NA	NA	NA
0.000377539	gi|746105725	type I glutamate--ammonia ligase	53.122	Bifidobacterium pseudolongum	FALSE	FALSE	FALSE	TRUE	NA	NA	NA	NA	NA	NA	NA	NA	NA	NA	NA	NA	NA	NA	NA	NA	NA	NA	NA	NA	NA	NA	NA	NA	NA	NA	NA	NA	NA	NA	NA	NA	NA	NA	NA	NA	NA	NA	NA	NA	NA
0.00044185	gi|651883365	transaldolase	39.873	Bifidobacterium pseudolongum	TRUE	FALSE	FALSE	TRUE	gi|651883365	transaldolase [Bifidobacterium pseudolongum]_x0001_gi|672983419|gb|KFI78690.1| transaldolase [Bifidobacterium pseudolongum subsp. globosum]_x0001_gi|672984481|gb|KFI79747.1| transaldolase [Bifidobacterium pseudolongum subsp. pseudolo...	11.94	147.53	128200	35620	0	0	0	0	0	16930	17110	153300	214800	140400	0	0	0	0	21110	32360	216200	0	0	53560	12	19	5	TMT6plex	39874	NA	NA	NA	NA	NA	NA	NA	NA	NA	NA
0.000522293	gi|651884080	maltodextrin phosphorylase	92.848	Bifidobacterium pseudolongum	FALSE	FALSE	TRUE	TRUE	NA	NA	NA	NA	NA	NA	NA	NA	NA	NA	NA	NA	NA	NA	NA	NA	NA	NA	NA	NA	NA	NA	NA	NA	NA	NA	NA	NA	NA	NA	NA	NA	NA	NA	NA	NA	NA	NA	NA	NA	NA
0.000572158	gi|651884062	DNA starvation/stationary phase protection protein	18.244	Bifidobacterium pseudolongum	FALSE	FALSE	TRUE	TRUE	NA	NA	NA	NA	NA	NA	NA	NA	NA	NA	NA	NA	NA	NA	NA	NA	NA	NA	NA	NA	NA	NA	NA	NA	NA	NA	NA	NA	NA	NA	NA	NA	NA	NA	NA	NA	NA	NA	NA	NA	NA
0.000616609	gi|551237781	50S ribosomal protein L29	9.7008	Bifidobacterium pseudolongum	FALSE	FALSE	TRUE	TRUE	NA	NA	NA	NA	NA	NA	NA	NA	NA	NA	NA	NA	NA	NA	NA	NA	NA	NA	NA	NA	NA	NA	NA	NA	NA	NA	NA	NA	NA	NA	NA	NA	NA	NA	NA	NA	NA	NA	NA	NA	NA
0.00066456	gi|551237918	50S ribosomal protein L21	10.976	Bifidobacterium pseudolongum	FALSE	FALSE	TRUE	TRUE	NA	NA	NA	NA	NA	NA	NA	NA	NA	NA	NA	NA	NA	NA	NA	NA	NA	NA	NA	NA	NA	NA	NA	NA	NA	NA	NA	NA	NA	NA	NA	NA	NA	NA	NA	NA	NA	NA	NA	NA	NA
0.000664852	gi|551238314	raiA ribosome-associated inhibitor A	25.381	Bifidobacterium pseudolongum	FALSE	FALSE	TRUE	TRUE	NA	NA	NA	NA	NA	NA	NA	NA	NA	NA	NA	NA	NA	NA	NA	NA	NA	NA	NA	NA	NA	NA	NA	NA	NA	NA	NA	NA	NA	NA	NA	NA	NA	NA	NA	NA	NA	NA	NA	NA	NA
0.000744171	gi|746107186	haloacid dehalogenase	30.772	Bifidobacterium pseudolongum	FALSE	FALSE	FALSE	TRUE	NA	NA	NA	NA	NA	NA	NA	NA	NA	NA	NA	NA	NA	NA	NA	NA	NA	NA	NA	NA	NA	NA	NA	NA	NA	NA	NA	NA	NA	NA	NA	NA	NA	NA	NA	NA	NA	NA	NA	NA	NA
0.000754293	gi|746105069	glycerol-3-phosphate acyltransferase	34.668	Bifidobacterium pseudolongum	FALSE	FALSE	FALSE	TRUE	NA	NA	NA	NA	NA	NA	NA	NA	NA	NA	NA	NA	NA	NA	NA	NA	NA	NA	NA	NA	NA	NA	NA	NA	NA	NA	NA	NA	NA	NA	NA	NA	NA	NA	NA	NA	NA	NA	NA	NA	NA
0.000849941	gi|705386630	30S ribosomal protein S2	33.833	Bifidobacterium pseudolongum	FALSE	FALSE	FALSE	TRUE	NA	NA	NA	NA	NA	NA	NA	NA	NA	NA	NA	NA	NA	NA	NA	NA	NA	NA	NA	NA	NA	NA	NA	NA	NA	NA	NA	NA	NA	NA	NA	NA	NA	NA	NA	NA	NA	NA	NA	NA	NA
0.000867504	gi|705387005	NAD+ synthetase	45.66	Bifidobacterium pseudolongum	FALSE	FALSE	TRUE	TRUE	NA	NA	NA	NA	NA	NA	NA	NA	NA	NA	NA	NA	NA	NA	NA	NA	NA	NA	NA	NA	NA	NA	NA	NA	NA	NA	NA	NA	NA	NA	NA	NA	NA	NA	NA	NA	NA	NA	NA	NA	NA
0.00103842	gi|551238407	pyridine nucleotide-disulfide oxidoreductase	48 kDa	Bifidobacterium pseudolongum	FALSE	FALSE	TRUE	FALSE	NA	NA	NA	NA	NA	NA	NA	NA	NA	NA	NA	NA	NA	NA	NA	NA	NA	NA	NA	NA	NA	NA	NA	NA	NA	NA	NA	NA	NA	NA	NA	NA	NA	NA	NA	NA	NA	NA	NA	NA	NA
0.00109972	gi|551238495	inorganic pyrophosphatase	19.319	Bifidobacterium pseudolongum	FALSE	FALSE	FALSE	TRUE	NA	NA	NA	NA	NA	NA	NA	NA	NA	NA	NA	NA	NA	NA	NA	NA	NA	NA	NA	NA	NA	NA	NA	NA	NA	NA	NA	NA	NA	NA	NA	NA	NA	NA	NA	NA	NA	NA	NA	NA	NA
0.00136618	gi|551238410	glycerol-3-phosphate dehydrogenase	35 kDa	Bifidobacterium pseudolongum	FALSE	FALSE	TRUE	FALSE	NA	NA	NA	NA	NA	NA	NA	NA	NA	NA	NA	NA	NA	NA	NA	NA	NA	NA	NA	NA	NA	NA	NA	NA	NA	NA	NA	NA	NA	NA	NA	NA	NA	NA	NA	NA	NA	NA	NA	NA	NA
0.00148208	gi|651883498	phosphopyruvate hydratase	46.439	Bifidobacterium pseudolongum	TRUE	FALSE	FALSE	TRUE	gi|651883498	phosphopyruvate hydratase [Bifidobacterium pseudolongum]_x0001_gi|672982181|gb|KFI77460.1| enolase [Bifidobacterium pseudolongum subsp. globosum]	0.54	166.57	1556	4864	0	0	0	0	0	83080	46560	4784	5984	8160	0	0	0	0	84350	66300	11740	0	0	52450	9	18	3	TMT6plex	46439	NA	NA	NA	NA	NA	NA	NA	NA	NA	NA
0.00182681	gi|551237767	30S ribosomal protein S9	17.604	Bifidobacterium pseudolongum	FALSE	FALSE	TRUE	TRUE	NA	NA	NA	NA	NA	NA	NA	NA	NA	NA	NA	NA	NA	NA	NA	NA	NA	NA	NA	NA	NA	NA	NA	NA	NA	NA	NA	NA	NA	NA	NA	NA	NA	NA	NA	NA	NA	NA	NA	NA	NA
0.00217424	gi|746106335	NADH-ubiquinone oxidoreductase	20.499	Bifidobacterium pseudolongum	FALSE	FALSE	FALSE	TRUE	NA	NA	NA	NA	NA	NA	NA	NA	NA	NA	NA	NA	NA	NA	NA	NA	NA	NA	NA	NA	NA	NA	NA	NA	NA	NA	NA	NA	NA	NA	NA	NA	NA	NA	NA	NA	NA	NA	NA	NA	NA
0.00230629	gi|705384804	phosphogluconate dehydrogenase (NADP(+)-dependent, decarboxylating)	52.886	Bifidobacterium pseudolongum	FALSE	FALSE	FALSE	TRUE	NA	NA	NA	NA	NA	NA	NA	NA	NA	NA	NA	NA	NA	NA	NA	NA	NA	NA	NA	NA	NA	NA	NA	NA	NA	NA	NA	NA	NA	NA	NA	NA	NA	NA	NA	NA	NA	NA	NA	NA	NA
0.00236487	gi|551237039	FHA domain-containing protein	16 kDa	Bifidobacterium pseudolongum	FALSE	FALSE	TRUE	FALSE	NA	NA	NA	NA	NA	NA	NA	NA	NA	NA	NA	NA	NA	NA	NA	NA	NA	NA	NA	NA	NA	NA	NA	NA	NA	NA	NA	NA	NA	NA	NA	NA	NA	NA	NA	NA	NA	NA	NA	NA	NA
0.00239901	gi|651884521	phage-shock protein	25.106	Bifidobacterium pseudolongum	FALSE	FALSE	FALSE	TRUE	NA	NA	NA	NA	NA	NA	NA	NA	NA	NA	NA	NA	NA	NA	NA	NA	NA	NA	NA	NA	NA	NA	NA	NA	NA	NA	NA	NA	NA	NA	NA	NA	NA	NA	NA	NA	NA	NA	NA	NA	NA
0.00242861	gi|551237199	acetate kinase	44 kDa	Bifidobacterium pseudolongum	TRUE	TRUE	TRUE	FALSE	gi|551237199	acetate kinase [Bifidobacterium pseudolongum]_x0001_gi|730567959|gb|AIZ16387.1| acetate kinase [Bifidobacterium pseudolongum PV8-2]	21.03	121.14	217500	157200	25720	22620	10380	19190	1664	43260	24390	287000	388800	316000	102100	137900	52620	50530	94460	125100	309900	86050	40850	63200	9	13	4	TMT6plex	44365	gi|551237199	-0.508403	-0.982791	-1.74662	-1.93236	-3.04692	-1.09234	-4.62238	-0.545824	-1.37333
0.00271384	gi|746106520	homoserine dehydrogenase	46.106	Bifidobacterium pseudolongum	FALSE	FALSE	FALSE	TRUE	NA	NA	NA	NA	NA	NA	NA	NA	NA	NA	NA	NA	NA	NA	NA	NA	NA	NA	NA	NA	NA	NA	NA	NA	NA	NA	NA	NA	NA	NA	NA	NA	NA	NA	NA	NA	NA	NA	NA	NA	NA
0.00272037	gi|746107611	4-alpha-glucanotransferase	81.554	Bifidobacterium pseudolongum	FALSE	FALSE	FALSE	TRUE	NA	NA	NA	NA	NA	NA	NA	NA	NA	NA	NA	NA	NA	NA	NA	NA	NA	NA	NA	NA	NA	NA	NA	NA	NA	NA	NA	NA	NA	NA	NA	NA	NA	NA	NA	NA	NA	NA	NA	NA	NA
0.0029823	gi|746105285	50S ribosomal protein L4	23.775	Bifidobacterium pseudolongum	FALSE	FALSE	FALSE	TRUE	NA	NA	NA	NA	NA	NA	NA	NA	NA	NA	NA	NA	NA	NA	NA	NA	NA	NA	NA	NA	NA	NA	NA	NA	NA	NA	NA	NA	NA	NA	NA	NA	NA	NA	NA	NA	NA	NA	NA	NA	NA
0.00300025	gi|651883828	bifunctional acetaldehyde-CoA/alcohol dehydrogenase	100.26	Bifidobacterium pseudolongum	FALSE	FALSE	TRUE	TRUE	NA	NA	NA	NA	NA	NA	NA	NA	NA	NA	NA	NA	NA	NA	NA	NA	NA	NA	NA	NA	NA	NA	NA	NA	NA	NA	NA	NA	NA	NA	NA	NA	NA	NA	NA	NA	NA	NA	NA	NA	NA
0.00354445	gi|746105374	lactaldehyde reductase	40.849	Bifidobacterium pseudolongum	FALSE	FALSE	FALSE	TRUE	NA	NA	NA	NA	NA	NA	NA	NA	NA	NA	NA	NA	NA	NA	NA	NA	NA	NA	NA	NA	NA	NA	NA	NA	NA	NA	NA	NA	NA	NA	NA	NA	NA	NA	NA	NA	NA	NA	NA	NA	NA
0.00391146	gi|551237763	4-alpha-glucanotransferase	81 kDa	Bifidobacterium pseudolongum	FALSE	FALSE	TRUE	FALSE	NA	NA	NA	NA	NA	NA	NA	NA	NA	NA	NA	NA	NA	NA	NA	NA	NA	NA	NA	NA	NA	NA	NA	NA	NA	NA	NA	NA	NA	NA	NA	NA	NA	NA	NA	NA	NA	NA	NA	NA	NA
0.00449512	gi|651884144	inorganic pyrophosphatase	19.318	Bifidobacterium pseudolongum	FALSE	FALSE	TRUE	TRUE	NA	NA	NA	NA	NA	NA	NA	NA	NA	NA	NA	NA	NA	NA	NA	NA	NA	NA	NA	NA	NA	NA	NA	NA	NA	NA	NA	NA	NA	NA	NA	NA	NA	NA	NA	NA	NA	NA	NA	NA	NA
0.00502141	gi|746106078	1,4-alpha-glucan branching enzyme	84.917	Bifidobacterium pseudolongum	FALSE	FALSE	FALSE	TRUE	NA	NA	NA	NA	NA	NA	NA	NA	NA	NA	NA	NA	NA	NA	NA	NA	NA	NA	NA	NA	NA	NA	NA	NA	NA	NA	NA	NA	NA	NA	NA	NA	NA	NA	NA	NA	NA	NA	NA	NA	NA
0.00505357	gi|551237687	uracil phosphoribosyltransferase	23 kDa	Bifidobacterium pseudolongum	FALSE	FALSE	TRUE	FALSE	NA	NA	NA	NA	NA	NA	NA	NA	NA	NA	NA	NA	NA	NA	NA	NA	NA	NA	NA	NA	NA	NA	NA	NA	NA	NA	NA	NA	NA	NA	NA	NA	NA	NA	NA	NA	NA	NA	NA	NA	NA
0.00543299	gi|551237104	peroxiredoxin	21 kDa	Bifidobacterium pseudolongum	FALSE	FALSE	TRUE	FALSE	NA	NA	NA	NA	NA	NA	NA	NA	NA	NA	NA	NA	NA	NA	NA	NA	NA	NA	NA	NA	NA	NA	NA	NA	NA	NA	NA	NA	NA	NA	NA	NA	NA	NA	NA	NA	NA	NA	NA	NA	NA
0.00558139	gi|651883513	phosphogluconate dehydrogenase (NADP(+)-dependent, decarboxylating)	53 kDa	Bifidobacterium pseudolongum	FALSE	FALSE	TRUE	FALSE	NA	NA	NA	NA	NA	NA	NA	NA	NA	NA	NA	NA	NA	NA	NA	NA	NA	NA	NA	NA	NA	NA	NA	NA	NA	NA	NA	NA	NA	NA	NA	NA	NA	NA	NA	NA	NA	NA	NA	NA	NA
0.00573822	gi|551237262	glyoxal reductase	31 kDa	Bifidobacterium pseudolongum	FALSE	FALSE	TRUE	FALSE	NA	NA	NA	NA	NA	NA	NA	NA	NA	NA	NA	NA	NA	NA	NA	NA	NA	NA	NA	NA	NA	NA	NA	NA	NA	NA	NA	NA	NA	NA	NA	NA	NA	NA	NA	NA	NA	NA	NA	NA	NA
0.00582591	gi|551237558	Xaa-Pro aminopeptidase	58.552	Bifidobacterium pseudolongum	FALSE	FALSE	TRUE	TRUE	NA	NA	NA	NA	NA	NA	NA	NA	NA	NA	NA	NA	NA	NA	NA	NA	NA	NA	NA	NA	NA	NA	NA	NA	NA	NA	NA	NA	NA	NA	NA	NA	NA	NA	NA	NA	NA	NA	NA	NA	NA
0.00593286	gi|705384759	ATP-dependent Clp protease proteolytic subunit	24.542	Bifidobacterium pseudolongum	FALSE	FALSE	FALSE	TRUE	NA	NA	NA	NA	NA	NA	NA	NA	NA	NA	NA	NA	NA	NA	NA	NA	NA	NA	NA	NA	NA	NA	NA	NA	NA	NA	NA	NA	NA	NA	NA	NA	NA	NA	NA	NA	NA	NA	NA	NA	NA
0.0059344	gi|651883310	ribosome recycling factor	20.222	Bifidobacterium pseudolongum	FALSE	FALSE	TRUE	TRUE	NA	NA	NA	NA	NA	NA	NA	NA	NA	NA	NA	NA	NA	NA	NA	NA	NA	NA	NA	NA	NA	NA	NA	NA	NA	NA	NA	NA	NA	NA	NA	NA	NA	NA	NA	NA	NA	NA	NA	NA	NA
0.00629359	gi|551238349	ATP-dependent Clp protease proteolytic subunit	25 kDa	Bifidobacterium pseudolongum	FALSE	FALSE	TRUE	FALSE	NA	NA	NA	NA	NA	NA	NA	NA	NA	NA	NA	NA	NA	NA	NA	NA	NA	NA	NA	NA	NA	NA	NA	NA	NA	NA	NA	NA	NA	NA	NA	NA	NA	NA	NA	NA	NA	NA	NA	NA	NA
0.00632999	gi|746105061	pyridine nucleotide-disulfide oxidoreductase	47.95	Bifidobacterium pseudolongum	FALSE	FALSE	FALSE	TRUE	NA	NA	NA	NA	NA	NA	NA	NA	NA	NA	NA	NA	NA	NA	NA	NA	NA	NA	NA	NA	NA	NA	NA	NA	NA	NA	NA	NA	NA	NA	NA	NA	NA	NA	NA	NA	NA	NA	NA	NA	NA
0.00714666	gi|551237323	elongation factor P	20.478	Bifidobacterium pseudolongum	FALSE	FALSE	FALSE	TRUE	NA	NA	NA	NA	NA	NA	NA	NA	NA	NA	NA	NA	NA	NA	NA	NA	NA	NA	NA	NA	NA	NA	NA	NA	NA	NA	NA	NA	NA	NA	NA	NA	NA	NA	NA	NA	NA	NA	NA	NA	NA
0.0110916	gi|705384384	bifunctional 1-(5-phosphoribosyl)-5-((5-phosphoribosylamino)methylideneamino)imidazole-4-carboxamide isomerase/phosphoribosylanthranilate isomerase PriA	25.46	Bifidobacterium pseudolongum	FALSE	FALSE	FALSE	TRUE	NA	NA	NA	NA	NA	NA	NA	NA	NA	NA	NA	NA	NA	NA	NA	NA	NA	NA	NA	NA	NA	NA	NA	NA	NA	NA	NA	NA	NA	NA	NA	NA	NA	NA	NA	NA	NA	NA	NA	NA	NA
0.0123781	gi|651884343	L-lactate dehydrogenase	34 kDa	Bifidobacterium pseudolongum	FALSE	FALSE	TRUE	FALSE	NA	NA	NA	NA	NA	NA	NA	NA	NA	NA	NA	NA	NA	NA	NA	NA	NA	NA	NA	NA	NA	NA	NA	NA	NA	NA	NA	NA	NA	NA	NA	NA	NA	NA	NA	NA	NA	NA	NA	NA	NA
0.0128738	gi|551238459	aspartyl/glutamyl-tRNA amidotransferase subunit A	55 kDa	Bifidobacterium pseudolongum	FALSE	FALSE	TRUE	FALSE	NA	NA	NA	NA	NA	NA	NA	NA	NA	NA	NA	NA	NA	NA	NA	NA	NA	NA	NA	NA	NA	NA	NA	NA	NA	NA	NA	NA	NA	NA	NA	NA	NA	NA	NA	NA	NA	NA	NA	NA	NA
0.0129606	gi|651883382	peroxiredoxin	21 kDa	Bifidobacterium pseudolongum	FALSE	FALSE	TRUE	FALSE	NA	NA	NA	NA	NA	NA	NA	NA	NA	NA	NA	NA	NA	NA	NA	NA	NA	NA	NA	NA	NA	NA	NA	NA	NA	NA	NA	NA	NA	NA	NA	NA	NA	NA	NA	NA	NA	NA	NA	NA	NA
0.0132881	gi|551237132	peroxiredoxin	18667	Bifidobacterium pseudolongum	TRUE	TRUE	FALSE	FALSE	gi|551237132	peroxiredoxin [Bifidobacterium pseudolongum]	45.96	118.82	25200	95970	660	6392	6796	30200	10690	25370	33230	272800	216600	174100	52360	61770	7224	50340	66240	110000	388700	65290	84780	100200	28	9	7	TMT6plex; Deamidation (NQ)	18667	gi|551237132	-3.94786	-2.01742	-6.6295	-3.35255	-3.26534	-1.49005	-2.9885	-1.9771	-1.59075
0.0148103	gi|651883750	type I methionyl aminopeptidase	29 kDa	Bifidobacterium pseudolongum	FALSE	FALSE	TRUE	FALSE	NA	NA	NA	NA	NA	NA	NA	NA	NA	NA	NA	NA	NA	NA	NA	NA	NA	NA	NA	NA	NA	NA	NA	NA	NA	NA	NA	NA	NA	NA	NA	NA	NA	NA	NA	NA	NA	NA	NA	NA	NA
0.0150442	gi|551237374	alpha-glucosidase	69 kDa	Bifidobacterium pseudolongum	FALSE	FALSE	TRUE	FALSE	NA	NA	NA	NA	NA	NA	NA	NA	NA	NA	NA	NA	NA	NA	NA	NA	NA	NA	NA	NA	NA	NA	NA	NA	NA	NA	NA	NA	NA	NA	NA	NA	NA	NA	NA	NA	NA	NA	NA	NA	NA
0.0151467	gi|705383441	50S ribosomal protein L2	30.382	Bifidobacterium pseudolongum	FALSE	FALSE	FALSE	TRUE	NA	NA	NA	NA	NA	NA	NA	NA	NA	NA	NA	NA	NA	NA	NA	NA	NA	NA	NA	NA	NA	NA	NA	NA	NA	NA	NA	NA	NA	NA	NA	NA	NA	NA	NA	NA	NA	NA	NA	NA	NA
0.0161333	gi|551237863	lactaldehyde reductase	41 kDa	Bifidobacterium pseudolongum	FALSE	FALSE	TRUE	FALSE	NA	NA	NA	NA	NA	NA	NA	NA	NA	NA	NA	NA	NA	NA	NA	NA	NA	NA	NA	NA	NA	NA	NA	NA	NA	NA	NA	NA	NA	NA	NA	NA	NA	NA	NA	NA	NA	NA	NA	NA	NA
0.0166253	gi|746104695	DNA polymerase III subunit beta	40.829	Bifidobacterium pseudolongum	FALSE	FALSE	FALSE	TRUE	NA	NA	NA	NA	NA	NA	NA	NA	NA	NA	NA	NA	NA	NA	NA	NA	NA	NA	NA	NA	NA	NA	NA	NA	NA	NA	NA	NA	NA	NA	NA	NA	NA	NA	NA	NA	NA	NA	NA	NA	NA
0.0169805	gi|705386660	FHA domain-containing protein	15.999	Bifidobacterium pseudolongum	FALSE	FALSE	FALSE	TRUE	NA	NA	NA	NA	NA	NA	NA	NA	NA	NA	NA	NA	NA	NA	NA	NA	NA	NA	NA	NA	NA	NA	NA	NA	NA	NA	NA	NA	NA	NA	NA	NA	NA	NA	NA	NA	NA	NA	NA	NA	NA
0.0191576	gi|746105649	methionyl-tRNA formyltransferase	34.207	Bifidobacterium pseudolongum	FALSE	FALSE	FALSE	TRUE	NA	NA	NA	NA	NA	NA	NA	NA	NA	NA	NA	NA	NA	NA	NA	NA	NA	NA	NA	NA	NA	NA	NA	NA	NA	NA	NA	NA	NA	NA	NA	NA	NA	NA	NA	NA	NA	NA	NA	NA	NA
0.0192549	gi|705383459	4-alpha-glucanotransferase	81 kDa	Bifidobacterium pseudolongum	FALSE	FALSE	TRUE	FALSE	NA	NA	NA	NA	NA	NA	NA	NA	NA	NA	NA	NA	NA	NA	NA	NA	NA	NA	NA	NA	NA	NA	NA	NA	NA	NA	NA	NA	NA	NA	NA	NA	NA	NA	NA	NA	NA	NA	NA	NA	NA
0.0195073	gi|551237774	50S ribosomal protein L4	24 kDa	Bifidobacterium pseudolongum	FALSE	FALSE	TRUE	FALSE	NA	NA	NA	NA	NA	NA	NA	NA	NA	NA	NA	NA	NA	NA	NA	NA	NA	NA	NA	NA	NA	NA	NA	NA	NA	NA	NA	NA	NA	NA	NA	NA	NA	NA	NA	NA	NA	NA	NA	NA	NA
0.0210342	gi|551237657	dipeptidase	59.043	Bifidobacterium pseudolongum	FALSE	FALSE	TRUE	TRUE	NA	NA	NA	NA	NA	NA	NA	NA	NA	NA	NA	NA	NA	NA	NA	NA	NA	NA	NA	NA	NA	NA	NA	NA	NA	NA	NA	NA	NA	NA	NA	NA	NA	NA	NA	NA	NA	NA	NA	NA	NA
0.0210728	gi|551237938	lactate dehydrogenase	35 kDa	Bifidobacterium pseudolongum	FALSE	FALSE	TRUE	FALSE	NA	NA	NA	NA	NA	NA	NA	NA	NA	NA	NA	NA	NA	NA	NA	NA	NA	NA	NA	NA	NA	NA	NA	NA	NA	NA	NA	NA	NA	NA	NA	NA	NA	NA	NA	NA	NA	NA	NA	NA	NA
0.0234178	gi|551237996	ABC transporter substrate-binding protein	45 kDa	Bifidobacterium pseudolongum	FALSE	FALSE	TRUE	FALSE	NA	NA	NA	NA	NA	NA	NA	NA	NA	NA	NA	NA	NA	NA	NA	NA	NA	NA	NA	NA	NA	NA	NA	NA	NA	NA	NA	NA	NA	NA	NA	NA	NA	NA	NA	NA	NA	NA	NA	NA	NA
0.0241744	gi|551237015	30S ribosomal protein S2	34 kDa	Bifidobacterium pseudolongum	FALSE	FALSE	TRUE	FALSE	NA	NA	NA	NA	NA	NA	NA	NA	NA	NA	NA	NA	NA	NA	NA	NA	NA	NA	NA	NA	NA	NA	NA	NA	NA	NA	NA	NA	NA	NA	NA	NA	NA	NA	NA	NA	NA	NA	NA	NA	NA
0.0241744	gi|551237140	50S ribosomal protein L25/general stress protein Ctc	22 kDa	Bifidobacterium pseudolongum	FALSE	FALSE	TRUE	FALSE	NA	NA	NA	NA	NA	NA	NA	NA	NA	NA	NA	NA	NA	NA	NA	NA	NA	NA	NA	NA	NA	NA	NA	NA	NA	NA	NA	NA	NA	NA	NA	NA	NA	NA	NA	NA	NA	NA	NA	NA	NA
0.0258981	gi|551238162	1,4-alpha-glucan branching enzyme	85 kDa	Bifidobacterium pseudolongum	FALSE	FALSE	TRUE	FALSE	NA	NA	NA	NA	NA	NA	NA	NA	NA	NA	NA	NA	NA	NA	NA	NA	NA	NA	NA	NA	NA	NA	NA	NA	NA	NA	NA	NA	NA	NA	NA	NA	NA	NA	NA	NA	NA	NA	NA	NA	NA
0.0286128	gi|705386349	single-stranded DNA-binding protein	21.016	Bifidobacterium pseudolongum	FALSE	FALSE	FALSE	TRUE	NA	NA	NA	NA	NA	NA	NA	NA	NA	NA	NA	NA	NA	NA	NA	NA	NA	NA	NA	NA	NA	NA	NA	NA	NA	NA	NA	NA	NA	NA	NA	NA	NA	NA	NA	NA	NA	NA	NA	NA	NA
0.0321087	gi|551237940	polynucleotide phosphorylase	95.909	Bifidobacterium pseudolongum	FALSE	FALSE	TRUE	TRUE	NA	NA	NA	NA	NA	NA	NA	NA	NA	NA	NA	NA	NA	NA	NA	NA	NA	NA	NA	NA	NA	NA	NA	NA	NA	NA	NA	NA	NA	NA	NA	NA	NA	NA	NA	NA	NA	NA	NA	NA	NA
0.0325806	gi|551238238	PFL family protein	47 kDa	Bifidobacterium pseudolongum	TRUE	FALSE	TRUE	FALSE	gi|551238238	hypothetical protein [Bifidobacterium pseudolongum]_x0001_gi|730568308|gb|AIZ16736.1| hypothetical protein AH67_07310 [Bifidobacterium pseudolongum PV8-2]	1.17	68.77	0	0	0	0	0	0	0	8256	15010	0	0	0	0	0	0	0	11680	11360	0	0	0	6800	2	2	1	TMT6plex	47360	NA	NA	NA	NA	NA	NA	NA	NA	NA	NA
0.0335972	gi|705383412	50S ribosomal protein L17	17.01	Bifidobacterium pseudolongum	FALSE	FALSE	FALSE	TRUE	NA	NA	NA	NA	NA	NA	NA	NA	NA	NA	NA	NA	NA	NA	NA	NA	NA	NA	NA	NA	NA	NA	NA	NA	NA	NA	NA	NA	NA	NA	NA	NA	NA	NA	NA	NA	NA	NA	NA	NA	NA
0.0343526	gi|651883898	NADH-ubiquinone oxidoreductase	20 kDa	Bifidobacterium pseudolongum	FALSE	FALSE	TRUE	FALSE	NA	NA	NA	NA	NA	NA	NA	NA	NA	NA	NA	NA	NA	NA	NA	NA	NA	NA	NA	NA	NA	NA	NA	NA	NA	NA	NA	NA	NA	NA	NA	NA	NA	NA	NA	NA	NA	NA	NA	NA	NA
0.0359069	gi|551237778	50S ribosomal protein L22	13.276	Bifidobacterium pseudolongum	FALSE	FALSE	TRUE	TRUE	NA	NA	NA	NA	NA	NA	NA	NA	NA	NA	NA	NA	NA	NA	NA	NA	NA	NA	NA	NA	NA	NA	NA	NA	NA	NA	NA	NA	NA	NA	NA	NA	NA	NA	NA	NA	NA	NA	NA	NA	NA
0.0401953	gi|551238205	pyrroline-5-carboxylate reductase	28 kDa	Bifidobacterium pseudolongum	FALSE	FALSE	TRUE	FALSE	NA	NA	NA	NA	NA	NA	NA	NA	NA	NA	NA	NA	NA	NA	NA	NA	NA	NA	NA	NA	NA	NA	NA	NA	NA	NA	NA	NA	NA	NA	NA	NA	NA	NA	NA	NA	NA	NA	NA	NA	NA
0.0404637	gi|705383477	UDP-N-acetylenolpyruvoylglucosamine reductase	45.012	Bifidobacterium pseudolongum	FALSE	FALSE	FALSE	TRUE	NA	NA	NA	NA	NA	NA	NA	NA	NA	NA	NA	NA	NA	NA	NA	NA	NA	NA	NA	NA	NA	NA	NA	NA	NA	NA	NA	NA	NA	NA	NA	NA	NA	NA	NA	NA	NA	NA	NA	NA	NA
0.0458054	gi|551237179	alanine--tRNA ligase	99 kDa	Bifidobacterium pseudolongum	FALSE	FALSE	TRUE	FALSE	NA	NA	NA	NA	NA	NA	NA	NA	NA	NA	NA	NA	NA	NA	NA	NA	NA	NA	NA	NA	NA	NA	NA	NA	NA	NA	NA	NA	NA	NA	NA	NA	NA	NA	NA	NA	NA	NA	NA	NA	NA
0.0461178	gi|551238524	homoserine dehydrogenase	46 kDa	Bifidobacterium pseudolongum	FALSE	FALSE	TRUE	FALSE	NA	NA	NA	NA	NA	NA	NA	NA	NA	NA	NA	NA	NA	NA	NA	NA	NA	NA	NA	NA	NA	NA	NA	NA	NA	NA	NA	NA	NA	NA	NA	NA	NA	NA	NA	NA	NA	NA	NA	NA	NA
0.0506972	gi|551237431	flavoprotein	21.265	Bifidobacterium pseudolongum	FALSE	FALSE	FALSE	TRUE	NA	NA	NA	NA	NA	NA	NA	NA	NA	NA	NA	NA	NA	NA	NA	NA	NA	NA	NA	NA	NA	NA	NA	NA	NA	NA	NA	NA	NA	NA	NA	NA	NA	NA	NA	NA	NA	NA	NA	NA	NA
0.0522032	gi|651883615	RNA-binding protein	11.345	Bifidobacterium pseudolongum	FALSE	FALSE	FALSE	TRUE	NA	NA	NA	NA	NA	NA	NA	NA	NA	NA	NA	NA	NA	NA	NA	NA	NA	NA	NA	NA	NA	NA	NA	NA	NA	NA	NA	NA	NA	NA	NA	NA	NA	NA	NA	NA	NA	NA	NA	NA	NA
0.0580137	gi|651884172	50S ribosomal protein L9	15.529	Bifidobacterium pseudolongum	FALSE	FALSE	FALSE	TRUE	NA	NA	NA	NA	NA	NA	NA	NA	NA	NA	NA	NA	NA	NA	NA	NA	NA	NA	NA	NA	NA	NA	NA	NA	NA	NA	NA	NA	NA	NA	NA	NA	NA	NA	NA	NA	NA	NA	NA	NA	NA
0.0591789	gi|705384397	L-lactate dehydrogenase	34.136	Bifidobacterium pseudolongum	FALSE	FALSE	FALSE	TRUE	NA	NA	NA	NA	NA	NA	NA	NA	NA	NA	NA	NA	NA	NA	NA	NA	NA	NA	NA	NA	NA	NA	NA	NA	NA	NA	NA	NA	NA	NA	NA	NA	NA	NA	NA	NA	NA	NA	NA	NA	NA
0.0614759	gi|551238484	UDP-N-acetylenolpyruvoylglucosamine reductase	45 kDa	Bifidobacterium pseudolongum	FALSE	FALSE	TRUE	FALSE	NA	NA	NA	NA	NA	NA	NA	NA	NA	NA	NA	NA	NA	NA	NA	NA	NA	NA	NA	NA	NA	NA	NA	NA	NA	NA	NA	NA	NA	NA	NA	NA	NA	NA	NA	NA	NA	NA	NA	NA	NA
0.0621022	gi|705386641	imidazole glycerol phosphate synthase cyclase subunit	27.16	Bifidobacterium pseudolongum	FALSE	FALSE	FALSE	TRUE	NA	NA	NA	NA	NA	NA	NA	NA	NA	NA	NA	NA	NA	NA	NA	NA	NA	NA	NA	NA	NA	NA	NA	NA	NA	NA	NA	NA	NA	NA	NA	NA	NA	NA	NA	NA	NA	NA	NA	NA	NA
0.063324	gi|551237655	formate--tetrahydrofolate ligase	54 kDa	Bifidobacterium pseudolongum	FALSE	FALSE	TRUE	FALSE	NA	NA	NA	NA	NA	NA	NA	NA	NA	NA	NA	NA	NA	NA	NA	NA	NA	NA	NA	NA	NA	NA	NA	NA	NA	NA	NA	NA	NA	NA	NA	NA	NA	NA	NA	NA	NA	NA	NA	NA	NA
0.0678403	gi|551237732	sugar ABC transporter substrate-binding protein	50.267	Bifidobacterium pseudolongum	FALSE	FALSE	FALSE	TRUE	NA	NA	NA	NA	NA	NA	NA	NA	NA	NA	NA	NA	NA	NA	NA	NA	NA	NA	NA	NA	NA	NA	NA	NA	NA	NA	NA	NA	NA	NA	NA	NA	NA	NA	NA	NA	NA	NA	NA	NA	NA
0.0769556	gi|746106597	aspartyl/glutamyl-tRNA amidotransferase subunit B	55 kDa	Bifidobacterium pseudolongum	FALSE	FALSE	TRUE	FALSE	NA	NA	NA	NA	NA	NA	NA	NA	NA	NA	NA	NA	NA	NA	NA	NA	NA	NA	NA	NA	NA	NA	NA	NA	NA	NA	NA	NA	NA	NA	NA	NA	NA	NA	NA	NA	NA	NA	NA	NA	NA
0.0827152	gi|551237895	nicotinate phosphoribosyltransferase	49 kDa	Bifidobacterium pseudolongum	FALSE	FALSE	TRUE	FALSE	NA	NA	NA	NA	NA	NA	NA	NA	NA	NA	NA	NA	NA	NA	NA	NA	NA	NA	NA	NA	NA	NA	NA	NA	NA	NA	NA	NA	NA	NA	NA	NA	NA	NA	NA	NA	NA	NA	NA	NA	NA
0.0843611	gi|705382949	argininosuccinate synthase	45.636	Bifidobacterium pseudolongum	FALSE	FALSE	FALSE	TRUE	NA	NA	NA	NA	NA	NA	NA	NA	NA	NA	NA	NA	NA	NA	NA	NA	NA	NA	NA	NA	NA	NA	NA	NA	NA	NA	NA	NA	NA	NA	NA	NA	NA	NA	NA	NA	NA	NA	NA	NA	NA
0.0844573	gi|917585686	nicotinate phosphoribosyltransferase	48.871	Bifidobacterium pseudolongum	FALSE	FALSE	FALSE	TRUE	NA	NA	NA	NA	NA	NA	NA	NA	NA	NA	NA	NA	NA	NA	NA	NA	NA	NA	NA	NA	NA	NA	NA	NA	NA	NA	NA	NA	NA	NA	NA	NA	NA	NA	NA	NA	NA	NA	NA	NA	NA
0.0853437	gi|705384439	2-dehydro-3-deoxygluconokinase	32.71	Bifidobacterium pseudolongum	FALSE	FALSE	FALSE	TRUE	NA	NA	NA	NA	NA	NA	NA	NA	NA	NA	NA	NA	NA	NA	NA	NA	NA	NA	NA	NA	NA	NA	NA	NA	NA	NA	NA	NA	NA	NA	NA	NA	NA	NA	NA	NA	NA	NA	NA	NA	NA
0.0856941	gi|651884194	thioredoxin-disulfide reductase	33.318	Bifidobacterium pseudolongum	FALSE	FALSE	FALSE	TRUE	NA	NA	NA	NA	NA	NA	NA	NA	NA	NA	NA	NA	NA	NA	NA	NA	NA	NA	NA	NA	NA	NA	NA	NA	NA	NA	NA	NA	NA	NA	NA	NA	NA	NA	NA	NA	NA	NA	NA	NA	NA
0.085777	gi|551238441	phage-shock protein	25 kDa	Bifidobacterium pseudolongum	FALSE	FALSE	TRUE	FALSE	NA	NA	NA	NA	NA	NA	NA	NA	NA	NA	NA	NA	NA	NA	NA	NA	NA	NA	NA	NA	NA	NA	NA	NA	NA	NA	NA	NA	NA	NA	NA	NA	NA	NA	NA	NA	NA	NA	NA	NA	NA
0.116852	gi|551237425	glutamate dehydrogenase	49 kDa	Bifidobacterium pseudolongum	FALSE	FALSE	TRUE	FALSE	NA	NA	NA	NA	NA	NA	NA	NA	NA	NA	NA	NA	NA	NA	NA	NA	NA	NA	NA	NA	NA	NA	NA	NA	NA	NA	NA	NA	NA	NA	NA	NA	NA	NA	NA	NA	NA	NA	NA	NA	NA
0.163571	gi|705383452	bifunctional acetaldehyde-CoA/alcohol dehydrogenase	100 kDa	Bifidobacterium pseudolongum	FALSE	FALSE	TRUE	FALSE	NA	NA	NA	NA	NA	NA	NA	NA	NA	NA	NA	NA	NA	NA	NA	NA	NA	NA	NA	NA	NA	NA	NA	NA	NA	NA	NA	NA	NA	NA	NA	NA	NA	NA	NA	NA	NA	NA	NA	NA	NA
0.196522	gi|746106599	aspartyl/glutamyl-tRNA amidotransferase subunit A	54.516	Bifidobacterium pseudolongum	FALSE	FALSE	FALSE	TRUE	NA	NA	NA	NA	NA	NA	NA	NA	NA	NA	NA	NA	NA	NA	NA	NA	NA	NA	NA	NA	NA	NA	NA	NA	NA	NA	NA	NA	NA	NA	NA	NA	NA	NA	NA	NA	NA	NA	NA	NA	NA
0.203076	gi|651883524	pyrroline-5-carboxylate reductase	28.315	Bifidobacterium pseudolongum	FALSE	FALSE	FALSE	TRUE	NA	NA	NA	NA	NA	NA	NA	NA	NA	NA	NA	NA	NA	NA	NA	NA	NA	NA	NA	NA	NA	NA	NA	NA	NA	NA	NA	NA	NA	NA	NA	NA	NA	NA	NA	NA	NA	NA	NA	NA	NA
0.344174	gi|551238520	alpha-amylase, partial	124.82	Bifidobacterium pseudolongum	TRUE	FALSE	TRUE	TRUE	gi|551238520	alpha-amylase partial [Bifidobacterium pseudolongum]	3.87	105.59	16540	10550	0	0	0	0	0	20990	3112	1704	10660	11870	0	0	0	0	11380	15690	25220	0	0	24350	1	7	1	TMT6plex	124819	NA	NA	NA	NA	NA	NA	NA	NA	NA	NA
0.367477	gi|746106778	alpha-galactosidase	81.831	Bifidobacterium pseudolongum	FALSE	FALSE	FALSE	TRUE	NA	NA	NA	NA	NA	NA	NA	NA	NA	NA	NA	NA	NA	NA	NA	NA	NA	NA	NA	NA	NA	NA	NA	NA	NA	NA	NA	NA	NA	NA	NA	NA	NA	NA	NA	NA	NA	NA	NA	NA	NA
0.369893	gi|651884320	aconitate hydratase	98.146	Bifidobacterium pseudolongum	FALSE	FALSE	FALSE	TRUE	NA	NA	NA	NA	NA	NA	NA	NA	NA	NA	NA	NA	NA	NA	NA	NA	NA	NA	NA	NA	NA	NA	NA	NA	NA	NA	NA	NA	NA	NA	NA	NA	NA	NA	NA	NA	NA	NA	NA	NA	NA
0.386251	gi|705386261	DNA-directed RNA polymerase subunit beta	131.54	Bifidobacterium pseudolongum	FALSE	FALSE	FALSE	TRUE	NA	NA	NA	NA	NA	NA	NA	NA	NA	NA	NA	NA	NA	NA	NA	NA	NA	NA	NA	NA	NA	NA	NA	NA	NA	NA	NA	NA	NA	NA	NA	NA	NA	NA	NA	NA	NA	NA	NA	NA	NA
0.41336	gi|746105769	leucine--tRNA ligase	111.21	Bifidobacterium pseudolongum	FALSE	FALSE	FALSE	TRUE	NA	NA	NA	NA	NA	NA	NA	NA	NA	NA	NA	NA	NA	NA	NA	NA	NA	NA	NA	NA	NA	NA	NA	NA	NA	NA	NA	NA	NA	NA	NA	NA	NA	NA	NA	NA	NA	NA	NA	NA	NA
0.627944	gi|916985212	glutamate synthase	164.9	Bifidobacterium pseudolongum	FALSE	FALSE	FALSE	TRUE	NA	NA	NA	NA	NA	NA	NA	NA	NA	NA	NA	NA	NA	NA	NA	NA	NA	NA	NA	NA	NA	NA	NA	NA	NA	NA	NA	NA	NA	NA	NA	NA	NA	NA	NA	NA	NA	NA	NA	NA	NA
0.75368	gi|551238066	xylose isomerase	50 kDa	Bifidobacterium pseudolongum	TRUE	FALSE	TRUE	FALSE	gi|551238066	xylose isomerase [Bifidobacterium pseudolongum]_x0001_gi|730567558|gb|AIZ15986.1| xylose isomerase [Bifidobacterium pseudolongum PV8-2]	20.71	155.65	612700	261400	143500	61860	67440	331200	73210	458100	197200	25640	119200	72470	87670	126400	58180	97310	69520	77490	291900	166000	177900	192600	18	21	11	TMT6plex; Deamidation (NQ)	50416	NA	NA	NA	NA	NA	NA	NA	NA	NA	NA
0.819492	gi|705386264	PFL family protein	47.358	Bifidobacterium pseudolongum	TRUE	FALSE	FALSE	TRUE	gi|705386264	hypothetical protein [Bifidobacterium pseudolongum]_x0001_gi|672981216|gb|KFI76515.1| hypothetical protein BPSP_1632 [Bifidobacterium pseudolongum subsp. pseudolongum]	1.17	68.77	0	0	0	0	0	0	0	8256	15010	0	0	0	0	0	0	0	11680	11360	0	0	0	6800	2	2	1	TMT6plex	47359	NA	NA	NA	NA	NA	NA	NA	NA	NA	NA
0.83016	gi|746105428	xylulose kinase	53.25	Bifidobacterium pseudolongum	FALSE	FALSE	FALSE	TRUE	NA	NA	NA	NA	NA	NA	NA	NA	NA	NA	NA	NA	NA	NA	NA	NA	NA	NA	NA	NA	NA	NA	NA	NA	NA	NA	NA	NA	NA	NA	NA	NA	NA	NA	NA	NA	NA	NA	NA	NA	NA
0.865024	gi|746104788	L-arabinose isomerase	56.057	Bifidobacterium pseudolongum	FALSE	FALSE	FALSE	TRUE	NA	NA	NA	NA	NA	NA	NA	NA	NA	NA	NA	NA	NA	NA	NA	NA	NA	NA	NA	NA	NA	NA	NA	NA	NA	NA	NA	NA	NA	NA	NA	NA	NA	NA	NA	NA	NA	NA	NA	NA	NA
10	gi|651883460	acetate kinase	44319	Bifidobacterium pseudolongum	TRUE	FALSE	FALSE	FALSE	gi|651883460	acetate kinase [Bifidobacterium pseudolongum]_x0001_gi|672979724|gb|KFI75040.1| acetate kinase [Bifidobacterium pseudolongum subsp. globosum]	21.03	121.14	217500	157200	25720	22620	10380	19190	1664	43260	24390	287000	388800	316000	102100	137900	52620	50530	94460	125100	309900	86050	40850	63200	9	13	4	TMT6plex	44319	NA	NA	NA	NA	NA	NA	NA	NA	NA	NA
10	gi|705384914	alanine--tRNA ligase	98502	Bifidobacterium pseudolongum	TRUE	FALSE	FALSE	FALSE	gi|705384914	alanine--tRNA ligase [Bifidobacterium pseudolongum]_x0001_gi|672984562|gb|KFI79828.1| alanyl-tRNA synthetase [Bifidobacterium pseudolongum subsp. pseudolongum]	8.67	73.56	6864	114900	0	0	0	0	0	0	0	712	1056	0	0	0	0	0	0	0	13340	0	0	0	1	6	1	TMT6plex; Deamidation (NQ)	98502	NA	NA	NA	NA	NA	NA	NA	NA	NA	NA
10	gi|736883139	aminopeptidase C	52015	Bifidobacterium pseudolongum	TRUE	FALSE	FALSE	FALSE	gi|736883139	aminopeptidase C [Bifidobacterium pseudolongum]	25.62	155.93	18010	21120	0	0	0	0	0	9046	8068	53760	156400	98750	0	0	0	0	75520	80160	61760	0	0	27340	6	23	3	TMT6plex	52015	NA	NA	NA	NA	NA	NA	NA	NA	NA	NA
10	gi|705385305	glucose-6-phosphate isomerase	63297	Bifidobacterium pseudolongum	TRUE	FALSE	FALSE	FALSE	gi|705385305	glucose-6-phosphate isomerase [Bifidobacterium pseudolongum]_x0001_gi|672982883|gb|KFI78156.1| glucose-6-phosphate isomerase [Bifidobacterium pseudolongum subsp. pseudolongum]	6.57	105.83	35910	16030	13240	14530	14960	12990	1016	103300	48780	71580	53860	63500	20960	16990	7760	15390	27650	46210	123200	25470	36860	76990	4	8	2	TMT6plex	63297	NA	NA	NA	NA	NA	NA	NA	NA	NA	NA
10	gi|651884019	glucose-6-phosphate isomerase	63328	Bifidobacterium pseudolongum	TRUE	FALSE	FALSE	FALSE	gi|651884019	glucose-6-phosphate isomerase [Bifidobacterium pseudolongum]_x0001_gi|672983759|gb|KFI79027.1| glucose-6-phosphate isomerase [Bifidobacterium pseudolongum subsp. globosum]	6.57	104.46	35910	16030	13240	14530	14960	12990	1016	103300	48780	71580	53860	63500	20960	16990	7760	15390	27650	46210	123200	25470	36860	76990	4	8	2	TMT6plex	63328	NA	NA	NA	NA	NA	NA	NA	NA	NA	NA
10	gi|917585794	hypothetical protein	145668	Bifidobacterium pseudolongum	TRUE	FALSE	FALSE	FALSE	gi|917585794	hypothetical protein [Bifidobacterium pseudolongum]	3.87	106.27	16540	10550	0	0	0	0	0	20990	3112	1704	10660	11870	0	0	0	0	11380	15690	25220	0	0	24350	1	7	1	TMT6plex	145668	NA	NA	NA	NA	NA	NA	NA	NA	NA	NA
10	gi|651883942	PFL family protein	47390	Bifidobacterium pseudolongum	TRUE	FALSE	FALSE	FALSE	gi|651883942	hypothetical protein [Bifidobacterium pseudolongum]_x0001_gi|672985193|gb|KFI80456.1| ACR PF05167 family [Bifidobacterium pseudolongum subsp. globosum]	1.17	68.77	0	0	0	0	0	0	0	8256	15010	0	0	0	0	0	0	0	11680	11360	0	0	0	6800	2	2	1	TMT6plex	47390	NA	NA	NA	NA	NA	NA	NA	NA	NA	NA
10	gi|705386836	molecular chaperone DnaK	66704	Bifidobacterium pseudolongum	TRUE	FALSE	FALSE	FALSE	gi|705386836	molecular chaperone DnaK [Bifidobacterium pseudolongum]_x0001_gi|672983700|gb|KFI78970.1| molecular chaperone DnaK [Bifidobacterium pseudolongum subsp. pseudolongum]	2.59	141.65	9536	13950	0	0	0	0	0	0	0	7520	22780	23810	0	0	0	0	0	0	12190	0	0	0	1	20	1	TMT6plex	66704	NA	NA	NA	NA	NA	NA	NA	NA	NA	NA
10	gi|651883781	xylose isomerase	50402	Bifidobacterium pseudolongum	TRUE	FALSE	FALSE	FALSE	gi|651883781	xylose isomerase [Bifidobacterium pseudolongum]_x0001_gi|672983079|gb|KFI78350.1| xylose isomerase [Bifidobacterium pseudolongum subsp. globosum]	20.71	156.2	612700	261400	143500	61860	67440	331200	73210	458100	197200	25640	119200	72470	87670	126400	58180	97310	69520	77490	291900	166000	177900	192600	18	21	11	TMT6plex; Deamidation (NQ)	50402	NA	NA	NA	NA	NA	NA	NA	NA	NA	NA
2.32e-11	gi|730567502	hypothetical protein AH67_02470	80.282	Bifidobacterium pseudolongum PV8-2	FALSE	FALSE	TRUE	TRUE	NA	NA	NA	NA	NA	NA	NA	NA	NA	NA	NA	NA	NA	NA	NA	NA	NA	NA	NA	NA	NA	NA	NA	NA	NA	NA	NA	NA	NA	NA	NA	NA	NA	NA	NA	NA	NA	NA	NA	NA	NA
2.57e-10	gi|730568286	peptidase C1	52 kDa	Bifidobacterium pseudolongum PV8-2	TRUE	FALSE	TRUE	FALSE	gi|730568286	peptidase C1 [Bifidobacterium pseudolongum PV8-2]	25.62	155.41	18010	21120	0	0	0	0	0	9046	8068	53760	156400	98750	0	0	0	0	75520	80160	61760	0	0	27340	6	23	3	TMT6plex	52128	NA	NA	NA	NA	NA	NA	NA	NA	NA	NA
0.00018454	gi|730567400	aminopeptidase C	50.829	Bifidobacterium pseudolongum PV8-2	FALSE	FALSE	TRUE	TRUE	NA	NA	NA	NA	NA	NA	NA	NA	NA	NA	NA	NA	NA	NA	NA	NA	NA	NA	NA	NA	NA	NA	NA	NA	NA	NA	NA	NA	NA	NA	NA	NA	NA	NA	NA	NA	NA	NA	NA	NA	NA
0.000431119	gi|730567454	50S ribosomal protein L5	21.597	Bifidobacterium pseudolongum PV8-2	FALSE	FALSE	TRUE	TRUE	NA	NA	NA	NA	NA	NA	NA	NA	NA	NA	NA	NA	NA	NA	NA	NA	NA	NA	NA	NA	NA	NA	NA	NA	NA	NA	NA	NA	NA	NA	NA	NA	NA	NA	NA	NA	NA	NA	NA	NA	NA
0.011374	gi|730568429	UDP-galactopyranose mutase	45.37	Bifidobacterium pseudolongum PV8-2	FALSE	FALSE	TRUE	TRUE	NA	NA	NA	NA	NA	NA	NA	NA	NA	NA	NA	NA	NA	NA	NA	NA	NA	NA	NA	NA	NA	NA	NA	NA	NA	NA	NA	NA	NA	NA	NA	NA	NA	NA	NA	NA	NA	NA	NA	NA	NA
0.0260267	gi|730567752	phenylalanyl-tRNA synthetase subunit alpha	38.722	Bifidobacterium pseudolongum PV8-2	FALSE	FALSE	TRUE	TRUE	NA	NA	NA	NA	NA	NA	NA	NA	NA	NA	NA	NA	NA	NA	NA	NA	NA	NA	NA	NA	NA	NA	NA	NA	NA	NA	NA	NA	NA	NA	NA	NA	NA	NA	NA	NA	NA	NA	NA	NA	NA
0.0276886	gi|672983198	hypothetical protein BPSG_0137	19.673	Bifidobacterium pseudolongum subsp. globosum	FALSE	FALSE	FALSE	TRUE	NA	NA	NA	NA	NA	NA	NA	NA	NA	NA	NA	NA	NA	NA	NA	NA	NA	NA	NA	NA	NA	NA	NA	NA	NA	NA	NA	NA	NA	NA	NA	NA	NA	NA	NA	NA	NA	NA	NA	NA	NA
0.0383238	gi|672983389	bifunctional phosphoribosylaminoimidazolecarboxamide formyltransferase/IMP cyclohydrolase	57.257	Bifidobacterium pseudolongum subsp. globosum	FALSE	FALSE	TRUE	TRUE	NA	NA	NA	NA	NA	NA	NA	NA	NA	NA	NA	NA	NA	NA	NA	NA	NA	NA	NA	NA	NA	NA	NA	NA	NA	NA	NA	NA	NA	NA	NA	NA	NA	NA	NA	NA	NA	NA	NA	NA	NA
0.0585852	gi|672983473	NAD(P) transhydrogenase subunit alpha	38 kDa	Bifidobacterium pseudolongum subsp. globosum	FALSE	FALSE	TRUE	FALSE	NA	NA	NA	NA	NA	NA	NA	NA	NA	NA	NA	NA	NA	NA	NA	NA	NA	NA	NA	NA	NA	NA	NA	NA	NA	NA	NA	NA	NA	NA	NA	NA	NA	NA	NA	NA	NA	NA	NA	NA	NA
0.0827152	gi|672983199	Protein Translation Elongation Factor P (EF-P)	21 kDa	Bifidobacterium pseudolongum subsp. globosum	FALSE	FALSE	TRUE	FALSE	NA	NA	NA	NA	NA	NA	NA	NA	NA	NA	NA	NA	NA	NA	NA	NA	NA	NA	NA	NA	NA	NA	NA	NA	NA	NA	NA	NA	NA	NA	NA	NA	NA	NA	NA	NA	NA	NA	NA	NA	NA
0.0226096	gi|672981462	3-isopropylmalate dehydrogenase	38 kDa	Bifidobacterium pseudolongum subsp. pseudolongum	FALSE	FALSE	TRUE	FALSE	NA	NA	NA	NA	NA	NA	NA	NA	NA	NA	NA	NA	NA	NA	NA	NA	NA	NA	NA	NA	NA	NA	NA	NA	NA	NA	NA	NA	NA	NA	NA	NA	NA	NA	NA	NA	NA	NA	NA	NA	NA
0.20607	gi|672984534	NAD(P)(+) transhydrogenase, alpha-1 subunit	38.093	Bifidobacterium pseudolongum subsp. pseudolongum	FALSE	FALSE	FALSE	TRUE	NA	NA	NA	NA	NA	NA	NA	NA	NA	NA	NA	NA	NA	NA	NA	NA	NA	NA	NA	NA	NA	NA	NA	NA	NA	NA	NA	NA	NA	NA	NA	NA	NA	NA	NA	NA	NA	NA	NA	NA	NA
10	gi|705430331	type I glyceraldehyde-3-phosphate dehydrogenase	37770	Bifidobacterium saeculare	TRUE	FALSE	FALSE	FALSE	gi|705430331	type I glyceraldehyde-3-phosphate dehydrogenase [Bifidobacterium saeculare]_x0001_gi|672992688|gb|KFI87874.1| glyceraldehyde 3-phosphate dehydrogenase C [Bifidobacterium saeculare DSM 6531 = LMG 14934]	4.91	119.11	24900	43300	19600	4866	9976	37890	9408	0	0	28610	48640	81980	133100	170000	70020	49540	0	0	77440	80960	52160	0	2	9	1	TMT6plex	37770	NA	NA	NA	NA	NA	NA	NA	NA	NA	NA
0.0373294	gi|651885961	aminopeptidase C	52 kDa	Bifidobacterium sp. AGR2158	FALSE	FALSE	TRUE	FALSE	NA	NA	NA	NA	NA	NA	NA	NA	NA	NA	NA	NA	NA	NA	NA	NA	NA	NA	NA	NA	NA	NA	NA	NA	NA	NA	NA	NA	NA	NA	NA	NA	NA	NA	NA	NA	NA	NA	NA	NA	NA
10	gi|651884798	elongation factor Tu	44180	Bifidobacterium sp. AGR2158	TRUE	FALSE	FALSE	FALSE	gi|651884798	elongation factor Tu [Bifidobacterium sp. AGR2158]	2.83	125.42	17730	22270	0	0	0	0	0	0	0	54020	26240	17470	0	0	0	0	0	0	41860	0	0	0	2	12	1	TMT6plex	44180	NA	NA	NA	NA	NA	NA	NA	NA	NA	NA
10	gi|673008655	ABC transporter substrate-binding protein	41391	Bifidobacterium subtile	TRUE	FALSE	FALSE	FALSE	gi|673008655	ABC transporter substrate-binding protein [Bifidobacterium subtile]	8.64	61.42	0	0	1108	1424	4608	0	0	0	0	0	0	0	10590	21440	0	0	0	0	0	33790	0	0	2	4	1	TMT6plex	41391	NA	NA	NA	NA	NA	NA	NA	NA	NA	NA
1.02e-06	gi|491170386	MULTISPECIES: taurine--pyruvate aminotransferase	50 kDa	Bilophila	TRUE	FALSE	TRUE	FALSE	gi|491170386	MULTISPECIES: taurine--pyruvate aminotransferase [Bilophila]_x0001_gi|39932236|sp|Q9APM5.1|TPA_BILWA RecName: Full=Taurine--pyruvate aminotransferase_x0001_gi|12276208|gb|AAG50296.1| taurine:pyruvate aminotransferase [Bilophila wadsw...	8.87	102.12	4928	22720	17760	33920	419300	40190	26820	0	0	1360	826	1520	10430	6864	0	1420	0	0	61570	46720	20670	0	2	10	1	TMT6plex	49721	NA	NA	NA	NA	NA	NA	NA	NA	NA	NA
3.00538e-05	gi|491169545	MULTISPECIES: sulfite reductase, dissimilatory-type subunit alpha	49.012	Bilophila	FALSE	FALSE	TRUE	TRUE	NA	NA	NA	NA	NA	NA	NA	NA	NA	NA	NA	NA	NA	NA	NA	NA	NA	NA	NA	NA	NA	NA	NA	NA	NA	NA	NA	NA	NA	NA	NA	NA	NA	NA	NA	NA	NA	NA	NA	NA	NA
0.000530274	gi|491169510	MULTISPECIES: 50S ribosomal protein L7/L12	13.2	Bilophila	FALSE	FALSE	FALSE	TRUE	NA	NA	NA	NA	NA	NA	NA	NA	NA	NA	NA	NA	NA	NA	NA	NA	NA	NA	NA	NA	NA	NA	NA	NA	NA	NA	NA	NA	NA	NA	NA	NA	NA	NA	NA	NA	NA	NA	NA	NA	NA
[truncated: 4,408 more rows]
[truncated: 86 more columns]

## Sheet: b) significant p"<0.01"
minimum_P.adjusted.all.methods	TMTq_logFC	PEAKSq_NSAF_limma_LogFC	MQ_nS_logFC	MQ_ib_logFC	averg	Accession	Description	Avg. Mass	flavefaciens	Taxonomy	TMTq_found	PEAKSq_found	MQq_found	TMT_Accession	TMT_Description	TMT_Significance	TMT_-10lgP	TMT_CKD7.in	TMT_CKD8.in	TMT_CKD9.in	TMT_CKD10.in	TMT_CKD11.in	TMT_CKD12.in	TMT_CKD13.in	TMT_CKD14.in	TMT_CKD15.in	TMT_CKDRS16.in	TMT_CKDRS17.in	TMT_CKDRS18.in	TMT_CKDRS19.in	TMT_CKDRS20.in	TMT_CKDRS21.in	TMT_CKDRS22.in	TMT_CKDRS23.in	TMT_CKDRS24.in	TMT_1.pool	TMT_2.pool	TMT_3.pool	TMT_4.pool	TMT_Coverage (%)	TMT_#Peptides	TMT_#Unique	TMT_PTM	TMT_Avg. Mass	TMTq_Accession	TMTq_CKD7.r	TMTq_CKD8.r	TMTq_CKD9.r	TMTq_CKD10.r
[truncated: 1,378 more rows]
[truncated: 91 more columns]

[truncated: 2 more sheets: c) bromii and flavefaciens, description]
