# Supplementary material for: Metaproteomics reveals potential mechanisms by which dietary resistant starch supplementation attenuates chronic kidney disease progression in rats
Source: PLoS One. 2019 Jan 30;14(1):e0199274. doi: 10.1371/journal.pone.0199274 (PMC6353070; doi:10.1371/journal.pone.0199274)
Supplement: S2 Table — Quantitative values for each taxonomic group were derived using several different methods–spectral abundance factor, by summing individual protein spectral counts for each taxonomic group; tandem mass tags–by summing reporter ion intensities, iBAQ–by summing individual protein precursor intensities. Each of the quantified taxonomic groups had at least one assigned p-value. All p-values were recalculated to account for multiple hypothesis testing. (XLSX) [file pone.0199274.s008.xlsx]

## Sheet: a) quantified OTUs
Taxonomy	min_P	TMT_logFC	TMT_pval	PEAKS_logFC	PEAKS_pval	MQSAFlogFC	MQ_SAFpval	MQ_iB_LogFC	MQ_iB_pval	found_All	FOUND_PEAKS_MQ	TMT_FOUND	PEAKS_FOUND	MQ_SAF_FOUND	MQ_iB_FOUND	TMT_CKD7	TMT_CKD8	TMT_CKD10	TMT_CKD11	TMT_CKD12	TMT_CKD13	TMT_CKD14	TMT_CKD15	TMT_CKDRS16	TMT_CKDRS17	TMT_CKDRS18	TMT_CKDRS19	TMT_CKDRS20	TMT_CKDRS22	TMT_CKDRS23	TMT_CKDRS24	PEAKS_SAF_CKD7	PEAKS_SAF_CKD8	PEAKS_SAF_CKD10	PEAKS_SAF_CKD11	PEAKS_SAF_CKD12	PEAKS_SAF_CKD13	PEAKS_SAF_CKD14	PEAKS_SAF_CKD15	PEAKS_SAF_CKDRS16	PEAKS_SAF_CKDRS17	PEAKS_SAF_CKDRS18	PEAKS_SAF_CKDRS19	PEAKS_SAF_CKDRS20	PEAKS_SAF_CKDRS22	PEAKS_SAF_CKDRS23	PEAKS_SAF_CKDRS24	MQ_SAF_CKD7	MQ_SAF_CKD8
Ruminococcus sp. CAG:624	4.37e-09	-2.21867	0.00286605	-8.47441	4.37e-09	-5.51159	6.06e-06	-6.89435	8.43e-05	TRUE	TRUE	TRUE	TRUE	TRUE	TRUE	0.400409	3.32749	1.21017	3.58822	4.32508	1.67008	1.68705	3.18049	0.0783282	0.0885577	0.117638	0.235333	0.186486	0.161195	0.283261	0.488792	-8.69005	-6.6061	-8.0124	-7.07347	-5.51509	-7.46092	-8.22698	-6.61071	-15.6217	-14.3567	-16.1062	-15.9707	-16.1475	-17.9558	-15.2022	-14.6301	-8.54522	-6.79065
Bilophila wadsworthia	2.08e-08	-1.75945	0.0513605	-5.49754	3.04e-07	-5.50712	2.08e-08	-8.37447	7.54e-07	TRUE	TRUE	TRUE	TRUE	TRUE	TRUE	0.305699	0.891192	1.29771	6.31407	1.30877	2.36341	0.914474	2.72368	0.597582	0.210708	0.317789	0.218103	0.108506	0.132147	0.158553	0.3	-11.0848	-11.2383	-8.8487	-9.29399	-9.83271	-9.90356	-9.66727	-9.041	-13.7497	-15.198	-14.9425	-16.1933	-15.7726	-16.6422	-15.5488	-14.8436	-9.02592	-10.2563
Clostridium leptum CAG:27	2.08e-08	NA	NA	-6.16871	1.4e-07	-6.36744	2.08e-08	-8.11578	1e-07	FALSE	TRUE	FALSE	TRUE	TRUE	TRUE	NA	NA	NA	NA	NA	NA	NA	NA	NA	NA	NA	NA	NA	NA	NA	NA	-10.1059	-7.31782	-11.2527	-8.42083	-8.31946	-8.42174	-8.94722	-7.92521	-14.5614	-15.0293	-14.2399	-15.2704	-14.9505	-16.1376	-14.6021	-15.2694	-7.45193	-6.59733
Bifidobacterium pseudolongum PV8-2	1.4e-07	NA	NA	5.8426	1.4e-07	4.88698	1.69e-06	5.6826	1.05e-05	FALSE	TRUE	FALSE	TRUE	TRUE	TRUE	NA	NA	NA	NA	NA	NA	NA	NA	NA	NA	NA	NA	NA	NA	NA	NA	-15.8339	-13.6837	-15.2194	-15.7804	-15.6533	-14.4709	-16.3057	-15.8333	-10.4429	-9.49912	-10.1159	-10.3374	-8.93726	-9.53328	-8.33409	-8.83989	-13.6298	-15.7685
Burkholderiales bacterium 1_1_47	1.4e-07	0.299019	0.386397	5.99654	1.4e-07	4.31961	1.67e-05	7.00477	6e-05	TRUE	TRUE	TRUE	TRUE	TRUE	TRUE	0.157802	0.318681	0.256944	0.282639	NA	NA	NA	NA	1.28352	0.276923	0.610989	0.51875	0.075	NA	NA	NA	-16.0364	-13.9034	-16.5911	-15.5723	-16.761	-14.0086	-14.5619	-15.6359	-9.15578	-9.26445	-9.5426	-10.9301	-9.10404	-9.16797	-8.69809	-9.23526	-13.1824	-9.76479
Lachnospiraceae bacterium 3-1	2.05e-07	-0.839046	0.0523173	-6.18672	2.05e-07	-3.1964	0.000109241	-2.36407	0.0556499	TRUE	TRUE	TRUE	TRUE	TRUE	TRUE	0.304701	0.918803	2.97087	1.04854	0.265725	0.148909	0.785047	1.34112	0.0619658	0.0897436	0.167949	0.317476	0.0980583	0.0838254	0.0897196	0.162617	-8.91548	-8.46261	-6.82992	-7.10873	-9.82694	-8.2008	-7.50498	-6.78029	-14.031	-15.2505	-14.8307	-13.0075	-14.555	-14.9372	-12.1959	-14.3157	-9.52697	-8.85572
Clostridium sp. L2-50	3.68e-07	NA	NA	-5.89385	3.68e-07	-2.24916	0.00195504	-3.04796	0.0133979	FALSE	TRUE	FALSE	TRUE	TRUE	TRUE	NA	NA	NA	NA	NA	NA	NA	NA	NA	NA	NA	NA	NA	NA	NA	NA	-10.9772	-8.71884	-8.14144	-10.7834	-7.27567	-10.7203	-8.89713	-10.0368	-14.2323	-15.8173	-15.7228	-15.6177	-15.5179	-14.4447	-15.3101	-16.0389	-14.1887	-12.5157
Ruminococcus sp. CAG:108	3.85e-07	0.783209	0.0228565	7.52127	3.85e-07	3.99829	7.42e-05	4.74554	0.00320218	TRUE	TRUE	TRUE	TRUE	TRUE	TRUE	0.0648106	0.072612	0.0339122	0.0794342	0.0506996	0.0571657	0.245999	0.150905	1.6844	1.22982	1.56662	0.383193	0.196993	0.201067	0.358386	1.40074	-15.7552	-9.66177	-15.8104	-16.1125	-14.859	-15.8229	-15.7721	-15.2986	-6.83962	-7.38291	-6.67343	-7.36856	-8.14661	-9.04574	-7.17002	-6.29534	-13.5875	-8.48868
Ruminococcus bromii L2-63	4.26e-07	0.839897	0.024998	6.15725	4.26e-07	3.16474	0.00018309	4.33269	0.00456604	TRUE	TRUE	TRUE	TRUE	TRUE	TRUE	0.137339	0.267723	0.111874	0.121753	0.324026	0.0387062	0.0908349	0.130636	0.603113	1.34246	1.9423	0.547527	0.262529	0.495121	0.597235	2.15178	-13.8591	-9.06685	-11.7127	-10.2637	-10.2306	-10.2223	-12.7198	-10.7442	-4.76915	-4.2546	-4.46993	-5.05039	-6.20395	-5.85642	-4.8769	-4.08004	-11.4748	-7.53959
Desulfovibrio piger ATCC 29098	6.45e-07	NA	NA	-1.9427	0.0675585	-4.65166	2.4e-06	-7.69209	6.45e-07	FALSE	TRUE	FALSE	TRUE	TRUE	TRUE	NA	NA	NA	NA	NA	NA	NA	NA	NA	NA	NA	NA	NA	NA	NA	NA	-11.8384	-14.846	-15.1152	-15.0387	-14.0999	-9.89185	-10.0151	-9.44733	-14.1793	-15.925	-13.7629	-15.1128	-14.4126	-13.7008	-14.5791	-14.1615	-11.022	-12.2523
Faecalibacterium sp. CAG:74	8.43e-07	-1.8333	0.0533163	-2.69298	0.0951845	-4.66551	8.43e-07	-7.45384	8.89e-07	TRUE	TRUE	TRUE	TRUE	TRUE	TRUE	1.27595	5.56962	2.12	0.471429	4.66146	0.518229	0.0395283	0.898113	0.156456	0.0774684	0.230127	0.213143	0.0748571	0.104948	0.0188679	0.0120755	-12.7782	-6.45627	-8.14728	-10.3802	-9.78528	-8.49826	-9.68131	-7.24248	-15.3871	-14.4119	-9.48689	-7.54569	-8.03754	-16.6858	-8.07673	-14.8814	-11.1414	-8.78015
Ruminococcus flavefaciens	1e-06	-1.8114	0.00214481	-6.94407	1e-06	-3.39759	8.7e-06	-1.55191	0.0883292	TRUE	TRUE	TRUE	TRUE	TRUE	TRUE	1.17717	2.3351	0.830415	1.16657	3.72974	2.81822	1.40407	2.64334	0.198253	0.145165	0.326424	0.161893	0.10164	0.170531	0.198354	0.311164	-6.48415	-4.89848	-5.85329	-5.56926	-3.60711	-5.55577	-6.29617	-5.21264	-9.78599	-11.7268	-11.2951	-11.8046	-15.5359	-13.7939	-14.8276	-10.2595	-6.62623	-5.00372
Lachnospiraceae bacterium A2	1.04e-06	0.141257	0.525905	-5.62087	1.04e-06	-3.49224	0.000620415	-6.96993	0.000289041	TRUE	TRUE	TRUE	TRUE	TRUE	TRUE	0.146329	0.387413	0.508783	1.33529	0.187611	0.123009	0.706956	0.63626	0.657343	0.548661	0.695542	0.781991	0.469116	0.661504	0.514025	0.833523	-8.69446	-8.81718	-7.77898	-7.06984	-7.41157	-8.29053	-8.15314	-7.46425	-14.9313	-11.4508	-12.0652	-14.1489	-14.555	-15.3313	-11.8488	-14.3157	-8.97828	-10.3066
Clostridium botulinum	1.62e-06	NA	NA	4.62125	1.62e-06	NA	NA	-0.81705	0.526912	FALSE	FALSE	FALSE	TRUE	FALSE	TRUE	NA	NA	NA	NA	NA	NA	NA	NA	NA	NA	NA	NA	NA	NA	NA	NA	-16.5989	-13.3758	-13.9896	-15.5876	-14.7965	-15.3683	-16.1732	-15.1129	-9.85426	-10.1291	-10.4161	-11.3795	-10.757	-10.8383	-10.1849	-10.4735	NA	NA
Parasutterella excrementihominis CAG:233	2.17e-06	0.837926	0.131639	5.16866	1.23e-05	4.97508	8.54e-06	6.35651	2.17e-06	TRUE	TRUE	TRUE	TRUE	TRUE	TRUE	0.176994	0.48773	0.25188	0.254135	NA	NA	NA	NA	2.49693	0.638037	1.30982	0.635338	0.572932	NA	NA	NA	-15.1374	-15.7301	-16.6497	-14.9208	-13.9443	-14.7995	-10.9871	-15.8592	-8.93119	-9.31932	-9.48476	-12.2659	-8.99851	-9.54523	-8.69775	-9.43623	-13.4039	-11.3897
Bacteroides sp. CAG:754	2.4e-06	NA	NA	3.85712	9.41e-06	3.72094	2.4e-06	6.18996	1.21e-05	FALSE	TRUE	FALSE	TRUE	TRUE	TRUE	NA	NA	NA	NA	NA	NA	NA	NA	NA	NA	NA	NA	NA	NA	NA	NA	-15.4203	-14.8027	-15.7945	-15.2862	-13.3939	-15.8496	-15.1659	-14.5308	-11.665	-10.6826	-10.2314	-11.0627	-10.6711	-12.4715	-10.7115	-11.8912	-13.0259	-13.7744
Firmicutes bacterium M10-2	2.4e-06	NA	NA	5.09705	0.000195656	4.05331	2.4e-06	5.96639	1.72e-05	FALSE	TRUE	FALSE	TRUE	TRUE	TRUE	NA	NA	NA	NA	NA	NA	NA	NA	NA	NA	NA	NA	NA	NA	NA	NA	-10.3732	-10.7668	-16.997	-15.1118	-14.1956	-15.3481	-15.9377	-15.4975	-11.7613	-9.79611	-11.0071	-9.25717	-7.85181	-8.3818	-7.69846	-7.69772	-13.7546	-16.2874
Holdemanella biformis	2.81e-06	NA	NA	2.05757	0.00598586	4.01654	2.81e-06	5.70516	1.05e-05	FALSE	TRUE	FALSE	TRUE	TRUE	TRUE	NA	NA	NA	NA	NA	NA	NA	NA	NA	NA	NA	NA	NA	NA	NA	NA	-15.9559	-14.881	-16.5934	-16.1159	-14.9672	-15.175	-15.3172	-14.2748	-13.4654	-12.2706	-12.6501	-13.4119	-12.9456	-12.1036	-14.7158	-15.2569	-14.4305	-14.9531
Clostridium sp. KLE 1755	2.95e-06	NA	NA	-5.14143	2.95e-06	-2.28953	0.0732181	-2.6351	0.306985	FALSE	TRUE	FALSE	TRUE	TRUE	TRUE	NA	NA	NA	NA	NA	NA	NA	NA	NA	NA	NA	NA	NA	NA	NA	NA	-10.7882	-11.015	-10.8239	-8.86106	-10.9086	-8.23636	-12.1084	-9.08274	-15.0554	-13.4182	-15.1454	-15.421	-15.6709	-16.6351	-16.1542	-15.4556	-14.1786	-9.66245
Porphyromonadaceae	2.95e-06	NA	NA	5.01489	2.95e-06	NA	NA	NA	NA	FALSE	FALSE	FALSE	TRUE	FALSE	FALSE	NA	NA	NA	NA	NA	NA	NA	NA	NA	NA	NA	NA	NA	NA	NA	NA	-16.4446	-14.2844	-17.0988	-14.3	-15.0125	-15.9414	-15.9821	-17.0285	-10.1427	-9.88618	-9.48955	-11.9486	-10.3029	-12.5606	-10.2431	-11.3996	NA	NA
Eubacterium sp. CAG:581	3.04e-06	NA	NA	6.42525	3.04e-06	4.79732	9.38e-05	7.48031	0.000129963	FALSE	TRUE	FALSE	TRUE	TRUE	TRUE	NA	NA	NA	NA	NA	NA	NA	NA	NA	NA	NA	NA	NA	NA	NA	NA	-15.9309	-9.5107	-16.0878	-15.2503	-13.7346	-16.1275	-15.3803	-15.8361	-8.05116	-7.66815	-7.81233	-8.04005	-9.71679	-9.03834	-8.17543	-7.95412	-13.4842	-13.6092
Firmicutes bacterium CAG:882	3.15e-06	NA	NA	-3.21353	0.00219212	-4.52464	3.15e-06	-7.30261	6.3e-06	FALSE	TRUE	FALSE	TRUE	TRUE	TRUE	NA	NA	NA	NA	NA	NA	NA	NA	NA	NA	NA	NA	NA	NA	NA	NA	-13.3631	-10.7215	-10.043	-14.0519	-9.76547	-9.41697	-10.5994	-10.6774	-11.613	-12.6812	-14.7701	-15.4159	-15.6768	-14.7587	-13.724	-15.7073	-10.9117	-10.3104
Lachnospiraceae bacterium AB2028	3.33e-06	-1.08741	0.0662269	-7.31028	3.33e-06	NA	NA	-6.87968	0.00135997	FALSE	FALSE	TRUE	TRUE	FALSE	TRUE	0.770805	0.0607094	NA	NA	1.11324	3.22457	0.814159	1.29646	0.0455662	0.0897681	0.0952251	NA	NA	0.0904031	0.138053	0.29646	-8.15489	-7.4878	-7.22472	-6.28971	-7.43542	-7.04275	-9.25864	-8.30015	-8.43315	-15.9052	-16.7563	-16.1154	-14.8506	-15.7073	-16.0297	-15.8788	NA	NA
Proteobacteria bacterium CAG:139	3.52e-06	0.924068	0.00214481	4.9119	6.9e-05	5.36728	3.52e-06	6.8161	7.04e-06	TRUE	TRUE	TRUE	TRUE	TRUE	TRUE	0.172519	0.280534	0.212613	0.133333	0.157279	0.0697131	0.173478	0.0643478	0.473282	1.1374	1.83015	0.927928	0.882883	1.2221	1.15652	1.02609	-14.9187	-10.1134	-14.321	-14.6283	-12.3681	-14.7293	-10.4124	-16.0248	-8.54279	-8.52092	-8.96058	-10.4336	-7.84118	-7.98272	-7.7901	-8.14887	-14.4764	-10.1006
Ruminococcus sp. CAG:379	3.67e-06	-2.1493	0.00251286	-3.164	0.00249914	-4.08213	6.02e-06	-6.83207	3.67e-06	TRUE	TRUE	TRUE	TRUE	TRUE	TRUE	1.29927	2.70073	1.73775	0.818444	4.47724	3.46863	1.12051	1.57179	0	0	0	0	0	0	0	0	-15.0489	-12.8125	-13.7397	-11.5901	-9.55031	-10.564	-15.3265	-10.2966	-15.7519	-15.2308	-14.5732	-16.0103	-16.1322	-15.3903	-15.4206	-15.7314	-9.20117	-9.75168
Firmicutes bacterium CAG:137	3.97e-06	-6.15028	0.0516386	-5.84699	3.97e-06	-3.45893	0.000394237	-3.91588	0.002714	TRUE	TRUE	TRUE	TRUE	TRUE	TRUE	6.6357	15.3484	4.47077	1.12046	11.4091	1.36364	NA	NA	0.470471	0.13205	0.290113	2.41588	0.0451422	0.0927273	NA	NA	-13.5372	-7.61518	-9.12368	-9.15747	-8.96245	-10.3922	-8.45579	-8.47016	-15.7401	-17.4866	-14.6477	-14.5051	-14.4957	-14.5563	-16.2983	-14.7603	-9.32292	-8.31759
Eubacterium sp. CAG:202	5.9e-06	0.538251	0.0135042	5.76622	5.9e-06	4.85969	2.38e-05	6.51069	7.48e-05	TRUE	TRUE	TRUE	TRUE	TRUE	TRUE	0.155231	0.223645	0.131219	0.519099	0.217216	0.243753	0.101724	0.118274	0.702712	0.896675	1.38125	0.617405	0.41908	0.566607	0.417016	1.01542	-15.3085	-7.71521	-11.9499	-10.7863	-11.1366	-10.3667	-11.9974	-11.8599	-5.46783	-5.07828	-5.2187	-5.95136	-6.55415	-6.19438	-5.52792	-4.99812	-14.1125	-9.25267
Barnesiella viscericola	7.31e-06	NA	NA	4.69568	7.31e-06	4.03026	1.81e-05	5.89569	3.39e-05	FALSE	TRUE	FALSE	TRUE	TRUE	TRUE	NA	NA	NA	NA	NA	NA	NA	NA	NA	NA	NA	NA	NA	NA	NA	NA	-16.0304	-13.149	-16.0438	-13.7156	-12.8628	-16.5092	-13.7171	-14.0368	-11.1922	-9.31203	-10.2789	-9.50035	-9.33225	-9.67538	-9.0714	-10.1369	-14.1753	-14.3214
Firmicutes bacterium CAG:65	8.7e-06	-1.26676	0.0403773	-3.13374	0.0335341	-4.59513	8.7e-06	-5.42633	0.000456398	TRUE	TRUE	TRUE	TRUE	TRUE	TRUE	0.149045	0.0993631	0.222785	3.12236	1.60465	2.94352	2.29204	0.610619	0.0350318	0.0535032	0.0990446	0.0852321	0.0168354	0.297674	0.10708	0.215929	-8.4079	-7.87928	-7.41137	-6.57918	-6.9369	-7.23399	-8.27688	-8.95323	-7.66839	-10.7207	-7.59214	-9.60692	-12.3551	-6.51638	-15.4398	-16.8493	-10.8288	-11.4742
Roseburia sp. CAG:309	8.7e-06	NA	NA	NA	NA	-3.38617	8.7e-06	-5.57749	8.43e-05	FALSE	FALSE	FALSE	FALSE	TRUE	TRUE	NA	NA	NA	NA	NA	NA	NA	NA	NA	NA	NA	NA	NA	NA	NA	NA	NA	NA	NA	NA	NA	NA	NA	NA	NA	NA	NA	NA	NA	NA	NA	NA	-11.3819	-12.6123
Allobaculum stercoricanis	8.8e-06	2.1119	0.00776917	6.34442	1.43e-05	5.19776	8.8e-06	6.51461	0.00015769	TRUE	TRUE	TRUE	TRUE	TRUE	TRUE	0.237689	0.238378	0.0658284	0.155769	0.313001	0.343499	0.363536	0.79873	0.663563	0.932168	1.0695	2.96875	4.98521	1.94447	3.68001	3.16798	-9.92436	-8.92759	-15.8948	-14.8536	-14.6121	-14.7347	-11.6754	-15.2094	-7.91762	-7.22733	-7.60971	-7.63255	-5.87996	-6.76449	-6.00509	-6.03993	-9.72153	-11.5368
uncultured bacterium	9.36e-06	-3.91045	0.0716985	4.422	9.36e-06	0.836746	0.267301	1.82417	0.167217	TRUE	TRUE	TRUE	TRUE	TRUE	TRUE	1.46561	5.16931	NA	NA	8.2381	1.51429	NA	NA	0.507937	0.178307	0.0592593	NA	NA	0	NA	NA	-15.8004	-14.978	-16.2393	-13.2263	-13.4779	-13.4164	-13.033	-13.4402	-9.36209	-9.70342	-9.07375	-10.705	-11.2386	-9.62064	-9.46038	-9.07157	-13.0164	-9.56559
Clostridium sp. CAG:167	9.36e-06	-1.70547	0.0464786	-6.20956	9.36e-06	NA	NA	NA	NA	FALSE	FALSE	TRUE	TRUE	FALSE	FALSE	NA	NA	0.271186	2.09534	0.607477	3.74299	2.96455	1.82599	NA	NA	NA	0.138136	0.213983	0.290187	0.157895	0.262084	-14.2872	-8.20733	-8.73666	-8.11268	-8.30989	-6.94385	-7.04358	-11.5745	-15.5663	-15.9534	-15.2442	-14.6294	-15.2457	-16.1103	-15.2874	-14.8554	NA	NA
Clostridium sp. CAG:352	9.41e-06	NA	NA	3.94353	9.41e-06	NA	NA	NA	NA	FALSE	FALSE	FALSE	TRUE	FALSE	FALSE	NA	NA	NA	NA	NA	NA	NA	NA	NA	NA	NA	NA	NA	NA	NA	NA	-15.1177	-14.8705	-16.5185	-16.0772	-13.4219	-15.6117	-15.1681	-15.492	-11.3729	-10.3445	-10.314	-11.0758	-12.1837	-11.9024	-11.784	-11.7518	NA	NA
Clostridium leptum_x0001_	9.51e-06	NA	NA	NA	NA	-4.86962	9.51e-06	-3.15903	0.00702966	FALSE	FALSE	FALSE	FALSE	TRUE	TRUE	NA	NA	NA	NA	NA	NA	NA	NA	NA	NA	NA	NA	NA	NA	NA	NA	NA	NA	NA	NA	NA	NA	NA	NA	NA	NA	NA	NA	NA	NA	NA	NA	-7.63286	-5.41216
Bilophila	1.56e-05	-3.80355	0.0172554	-4.41544	1.56e-05	-4.18146	9.93e-05	-5.78711	0.000136084	TRUE	TRUE	TRUE	TRUE	TRUE	TRUE	0.266846	1.27763	2.90764	5	8.33333	3.31995	2.72936	9.13991	0.245283	0.203774	0.438814	0.490446	0.152866	0.654501	0.0818807	0.27867	-11.9059	-12.2026	-8.92983	-8.23756	-10.1249	-9.46415	-10.4545	-8.99948	-14.4088	-14.5031	-12.7432	-14.827	-14.7895	-13.9936	-15.5051	-14.8721	-12.2772	-10.1463
Ruminococcus sp. CAG:579	1.89e-05	NA	NA	-3.16063	0.00265283	-4.34097	1.89e-05	-5.52788	0.000289041	FALSE	TRUE	FALSE	TRUE	TRUE	TRUE	NA	NA	NA	NA	NA	NA	NA	NA	NA	NA	NA	NA	NA	NA	NA	NA	-11.1075	-11.6242	-14.1449	-16.4824	-9.27797	-11.1595	-11.2928	-11.8375	-14.548	-15.6763	-14.5948	-15.5272	-14.7719	-15.8711	-15.1276	-16.0948	-14.1437	-9.85702
Bifidobacterium cuniculi	1.9e-05	NA	NA	NA	NA	4.38877	6.22e-05	7.93862	1.9e-05	FALSE	FALSE	FALSE	FALSE	TRUE	TRUE	NA	NA	NA	NA	NA	NA	NA	NA	NA	NA	NA	NA	NA	NA	NA	NA	NA	NA	NA	NA	NA	NA	NA	NA	NA	NA	NA	NA	NA	NA	NA	NA	-13.8596	-11.5072
Alistipes sp. CAG:53	1.95e-05	0.290647	0.201195	3.95743	1.95e-05	NA	NA	NA	NA	FALSE	FALSE	TRUE	TRUE	FALSE	FALSE	0.0994253	0.126437	0.0564407	0	0.0689873	0	0.0467145	0.0609319	1.48276	0.252299	0.351149	0.249153	0.0720339	0.0386076	0.137395	0.200717	-16.068	-14.236	-16.3044	-15.5266	-12.8155	-15.3579	-15.3927	-13.5745	-10.7491	-11.7929	-11.5965	-10.8751	-10.3992	-11.4691	-10.4159	-10.3184	NA	NA
Mucispirillum schaedleri	2.19e-05	NA	NA	-5.18551	2.19e-05	-4.47767	0.000711973	-2.88701	0.114411	FALSE	TRUE	FALSE	TRUE	TRUE	TRUE	NA	NA	NA	NA	NA	NA	NA	NA	NA	NA	NA	NA	NA	NA	NA	NA	-9.8906	-13.7636	-7.86591	-9.37516	-12.7294	-10.4154	-10.5309	-7.90175	-14.8517	-15.3654	-15.1075	-15.8495	-15.8302	-16.9425	-14.362	-15.648	-10.2505	-15.6639
Lachnospiraceae bacterium MA2020	2.58e-05	-0.310561	0.754379	3.53061	2.58e-05	NA	NA	-2.06365	0.117061	FALSE	FALSE	TRUE	TRUE	FALSE	TRUE	0.65122	1.92832	0.633333	1.69605	1.6348	5.74478	1.54228	4.2624	0.712737	2.3916	3.39973	0.685876	0.709605	2.94896	1.6753	3.0849	-15.9665	-15.0507	-16.1334	-15.1629	-14.8993	-15.8198	-15.4298	-15.1102	-13.1573	-10.7661	-11.6761	-12.3124	-13.0525	-11.5233	-10.4419	-12.3981	NA	NA
Alistipes obesi	2.76e-05	NA	NA	4.24242	0.00154518	3.53598	2.76e-05	4.45747	0.000239034	FALSE	TRUE	FALSE	TRUE	TRUE	TRUE	NA	NA	NA	NA	NA	NA	NA	NA	NA	NA	NA	NA	NA	NA	NA	NA	-12.2477	-7.34664	-12.1449	-15.7147	-14.8476	-13.5862	-11.4303	-15.727	-7.34441	-10.4807	-8.8318	-9.82742	-6.80464	-7.74258	-8.72931	-9.34485	-14.6111	-15.4305
Ruminococcus torques	2.95e-05	NA	NA	-1.49061	0.0897391	2.60324	0.000136005	6.54801	2.95e-05	FALSE	TRUE	FALSE	TRUE	TRUE	TRUE	NA	NA	NA	NA	NA	NA	NA	NA	NA	NA	NA	NA	NA	NA	NA	NA	-12.9357	-10.9753	-8.67515	-8.24447	-9.03537	-9.15459	-8.50579	-10.7363	-9.94397	-11.6668	-12.0652	-11.9745	-11.7895	-12.7598	-9.35236	-10.6355	-13.296	-13.6995
Bacteroides vulgatus str. 3775 SR(B) 19	3.57e-05	NA	NA	NA	NA	3.41303	0.000109241	6.04478	3.57e-05	FALSE	FALSE	FALSE	FALSE	TRUE	TRUE	NA	NA	NA	NA	NA	NA	NA	NA	NA	NA	NA	NA	NA	NA	NA	NA	NA	NA	NA	NA	NA	NA	NA	NA	NA	NA	NA	NA	NA	NA	NA	NA	-13.6492	-9.67214
Marvinbryantia formatexigens	4.31e-05	-0.208167	0.589597	4.04669	4.31e-05	2.44819	0.000227581	4.05783	0.000532962	TRUE	TRUE	TRUE	TRUE	TRUE	TRUE	0.0992295	0.391344	2.27888	1.309	0.373134	0.328358	0.394655	1.2791	0.70383	0.907319	0.728076	0.199044	0.78247	0.105075	0.533385	0.829182	-12.3997	-10.5986	-14.4371	-11.3827	-12.6952	-10.7807	-13.1673	-10.1571	-7.83031	-7.73132	-7.46535	-9.24833	-8.34196	-8.2633	-7.41117	-6.9532	-10.7664	-9.65256
Lachnoclostridium phytofermentans	4.46e-05	NA	NA	-4.32984	4.46e-05	NA	NA	NA	NA	FALSE	FALSE	FALSE	TRUE	FALSE	FALSE	NA	NA	NA	NA	NA	NA	NA	NA	NA	NA	NA	NA	NA	NA	NA	NA	-11.2477	-11.1534	-14.8156	-9.53499	-10.3681	-9.78926	-10.7732	-10.8655	-15.3306	-15.615	-14.3439	-14.1509	-16.9563	-15.4233	-15.5853	-15.781	NA	NA
Bifidobacterium animalis	4.56e-05	-0.762188	0.0551334	1.54116	0.0419984	2.73506	0.000298456	5.33354	4.56e-05	TRUE	TRUE	TRUE	TRUE	TRUE	TRUE	2.09932	0.893836	0.372892	0.406024	1.85955	0.411236	2.37306	1.02073	0.0876712	0.407534	0.248288	0.528313	0.759036	0.546629	0.360104	0.401554	-15.5955	-14.1688	-15.8886	-15.5518	-13.7182	-14.867	-14.807	-15.7958	-12.7285	-13.521	-14.8322	-11.7763	-14.9823	-14.8601	-11.8869	-13.4762	-13.1783	-14.8385
Candidatus Alistipes marseilloanorexicus	6e-05	NA	NA	-0.17531	0.857378	2.20543	0.00532251	7.03612	6e-05	FALSE	TRUE	FALSE	TRUE	TRUE	TRUE	NA	NA	NA	NA	NA	NA	NA	NA	NA	NA	NA	NA	NA	NA	NA	NA	-13.2742	-12.2383	-13.2336	-13.9313	-11.4676	-14.7949	-12.7198	-15.4489	-11.4495	-15.1763	-12.6501	-12.9969	-14.2104	-13.8707	-12.3372	-15.82	-14.0957	-12.4687
Butyrivibrio fibrisolvens	6.22e-05	NA	NA	-4.04177	0.00186799	-3.12809	6.22e-05	-4.63418	0.00506778	FALSE	TRUE	FALSE	TRUE	TRUE	TRUE	NA	NA	NA	NA	NA	NA	NA	NA	NA	NA	NA	NA	NA	NA	NA	NA	-14.6894	-14.9787	-10.6877	-8.37927	-9.69339	-8.98062	-8.36348	-8.6319	-12.8354	-15.0885	-14.1356	-13.8974	-13.8598	-16.4267	-15.0693	-15.4261	-10.9858	-13.0836
Eubacterium sp. 14-2	6.9e-05	NA	NA	-5.43301	6.9e-05	-3.65619	0.000305353	-5.37977	0.000539394	FALSE	TRUE	FALSE	TRUE	TRUE	TRUE	NA	NA	NA	NA	NA	NA	NA	NA	NA	NA	NA	NA	NA	NA	NA	NA	-12.8887	-9.4377	-7.71868	-8.21964	-7.61064	-7.63566	-7.74429	-8.53232	-12.2504	-12.0556	-14.2186	-11.505	-17.2337	-15.6643	-15.518	-14.8062	-10.9536	-12.8568
Lactobacillus intestinalis	7.3e-05	NA	NA	NA	NA	4.46439	7.3e-05	6.08044	0.00023682	FALSE	FALSE	FALSE	FALSE	TRUE	TRUE	NA	NA	NA	NA	NA	NA	NA	NA	NA	NA	NA	NA	NA	NA	NA	NA	NA	NA	NA	NA	NA	NA	NA	NA	NA	NA	NA	NA	NA	NA	NA	NA	-14.0832	-12.8307
Bacteroides dorei CAG:222	7.37e-05	NA	NA	3.56215	7.37e-05	2.41469	0.0022134	4.1407	0.00604271	FALSE	TRUE	FALSE	TRUE	TRUE	TRUE	NA	NA	NA	NA	NA	NA	NA	NA	NA	NA	NA	NA	NA	NA	NA	NA	-9.18038	-10.1193	-11.4843	-12.1324	-11.1451	-12.1711	-13.2604	-12.3796	-8.14744	-7.91733	-8.18312	-7.44982	-7.25356	-8.75042	-7.63137	-8.04227	-9.7053	-10.094
Lachnospiraceae bacterium 28-4	8.14e-05	-1.75141	0.00214481	-5.50207	8.44e-05	-3.35761	8.14e-05	-4.62432	8.9e-05	TRUE	TRUE	TRUE	TRUE	TRUE	TRUE	1.03918	1.08187	1.14415	3.3688	2.5454	3.00413	1.12873	1.79557	0.0773945	0.0404513	0.0710905	0.195962	0.117254	0.338532	0.11595	0.139928	-5.96534	-5.92958	-5.13768	-3.87303	-4.12807	-4.14796	-5.13305	-5.01133	-7.57953	-14.8776	-8.14989	-11.5872	-11.7685	-7.89376	-12.8425	-8.6436	-5.33769	-5.78036
Bacteroides dorei 5_1_36/D4	8.95e-05	NA	NA	4.54715	8.95e-05	NA	NA	NA	NA	FALSE	FALSE	FALSE	TRUE	FALSE	FALSE	NA	NA	NA	NA	NA	NA	NA	NA	NA	NA	NA	NA	NA	NA	NA	NA	-14.9726	-13.748	-17.1684	-15.4429	-15.2289	-15.3683	-14.6313	-16.3818	-9.62786	-10.4902	-13.0773	-9.39986	-10.1898	-14.5082	-8.92146	-10.3505	NA	NA
Bacteroides sp. CAG:144	8.96e-05	NA	NA	4.09925	8.96e-05	3.2676	0.000184533	4.66411	0.000129963	FALSE	TRUE	FALSE	TRUE	TRUE	TRUE	NA	NA	NA	NA	NA	NA	NA	NA	NA	NA	NA	NA	NA	NA	NA	NA	-11.7782	-12.3944	-15.05	-14.7126	-11.3867	-15.8568	-16.0888	-14.8898	-9.38053	-9.70232	-9.9154	-10.2504	-10.0924	-9.72426	-10.2521	-10.0458	-14.7906	-14.7436
Parasutterella excrementihominis	8.96e-05	0.82739	0.0513605	4.58764	8.96e-05	4.93549	0.000310635	6.95829	0.000666808	TRUE	TRUE	TRUE	TRUE	TRUE	TRUE	0.307483	1.2381	0.228994	0.295266	NA	NA	NA	NA	1.34694	1.06122	1.63265	1.07396	1.60947	NA	NA	NA	-11.7407	-10.811	-15.6822	-15.2975	-13.1566	-14.3607	-10.8041	-15.9244	-8.85204	-8.9212	-8.77598	-9.90793	-8.52334	-9.72855	-7.88064	-8.48638	-9.64396	-8.11604
Bacteroides sp. 3_1_40A	8.96e-05	NA	NA	4.30712	8.96e-05	2.29188	0.0285704	2.90571	0.0430406	FALSE	TRUE	FALSE	TRUE	TRUE	TRUE	NA	NA	NA	NA	NA	NA	NA	NA	NA	NA	NA	NA	NA	NA	NA	NA	-10.7476	-14.3192	-14.8163	-14.583	-13.8693	-15.9578	-10.8047	-12.7969	-9.05218	-8.84101	-9.29407	-9.92865	-9.4258	-8.62056	-7.8391	-10.4364	-14.218	-10.7614
Prevotella sp. CAG:1031	9.38e-05	0.593764	0.0523173	2.20491	0.00171992	2.30987	9.38e-05	3.55011	0.000289041	TRUE	TRUE	TRUE	TRUE	TRUE	TRUE	0.172137	0.327385	0.443662	1.05135	1.44958	1.35714	0.464931	0.634431	1.67939	0.975191	1.38931	1.02154	1.10772	1.69118	1.89586	0.890542	-7.67349	-6.62614	-8.30292	-8.39856	-7.26272	-8.50839	-8.58446	-9.24857	-5.43566	-6.89005	-6.37969	-5.63768	-5.36604	-5.79569	-5.53169	-5.92946	-8.70475	-9.16004
Ruminococcus albus	9.38e-05	NA	NA	-2.05553	0.0552186	-4.2687	9.38e-05	-6.58631	0.000129963	FALSE	TRUE	FALSE	TRUE	TRUE	TRUE	NA	NA	NA	NA	NA	NA	NA	NA	NA	NA	NA	NA	NA	NA	NA	NA	-10.3997	-8.42126	-10.2734	-11.9131	-9.32377	-9.59202	-9.21393	-10.1099	-10.2504	-11.3604	-9.68552	-10.5348	-10.4973	-11.8237	-15.5427	-15.9966	-14.5764	-8.24431
Bacteroides paurosaccharolyticus	9.49e-05	NA	NA	3.92893	9.49e-05	2.41984	0.0116512	4.67907	0.00310375	FALSE	TRUE	FALSE	TRUE	TRUE	TRUE	NA	NA	NA	NA	NA	NA	NA	NA	NA	NA	NA	NA	NA	NA	NA	NA	-15.2956	-15.5928	-16.2697	-15.7141	-14.9036	-14.7284	-13.6885	-15.8526	-9.80249	-10.7478	-13.6505	-13.1218	-9.24413	-11.5846	-10.1905	-12.272	-10.9202	-10.2145
Fusicatenibacter saccharivorans	9.88e-05	NA	NA	3.21996	9.88e-05	2.27994	0.0300349	2.4217	0.135919	FALSE	TRUE	FALSE	TRUE	TRUE	TRUE	NA	NA	NA	NA	NA	NA	NA	NA	NA	NA	NA	NA	NA	NA	NA	NA	-14.516	-16.3921	-16.3816	-14.9294	-15.3844	-15.0582	-15.4477	-16.1433	-12.1249	-11.4853	-11.6525	-12.3124	-12.342	-14.5836	-12.3048	-11.6877	-14.9616	-12.6516
Bacteroides pectinophilus_x0001_	0.000103383	NA	NA	NA	NA	-3.93746	0.000660031	-6.50437	0.000103383	FALSE	FALSE	FALSE	FALSE	TRUE	TRUE	NA	NA	NA	NA	NA	NA	NA	NA	NA	NA	NA	NA	NA	NA	NA	NA	NA	NA	NA	NA	NA	NA	NA	NA	NA	NA	NA	NA	NA	NA	NA	NA	-15.4682	-13.4051
Lachnospiraceae bacterium AC2028	0.000117843	NA	NA	-4.26788	0.000117843	NA	NA	NA	NA	FALSE	FALSE	FALSE	TRUE	FALSE	FALSE	NA	NA	NA	NA	NA	NA	NA	NA	NA	NA	NA	NA	NA	NA	NA	NA	-13.6627	-13.5013	-10.4047	-8.69887	-9.48576	-11.6807	-11.4549	-9.95709	-15.8157	-15.8164	-14.5545	-15.0837	-17.0002	-13.3237	-15.5364	-15.8585	NA	NA
Lactobacillus sp. ASF360	0.000120494	0.632906	0.0716985	5.22028	0.000120494	3.63155	0.00237231	4.19954	0.00604271	TRUE	TRUE	TRUE	TRUE	TRUE	TRUE	0.108642	0.0698413	0.203187	0.0446215	NA	NA	0.15057	0.159316	0.0208113	0.324515	0.238095	0.713147	1.38048	NA	0.91635	1.69582	-15.6839	-15.2429	-12.6115	-14.757	-14.5525	-14.8564	-12.1787	-16.231	-12.8879	-10.6638	-12.4485	-9.14901	-7.33477	-7.40335	-7.55022	-6.91408	-13.6785	-15.1943
Bifidobacterium pseudolongum	0.000134567	0.781515	0.00214481	5.06693	0.000397766	5.57928	0.000145861	6.65235	0.000134567	TRUE	TRUE	TRUE	TRUE	TRUE	TRUE	0.315963	0.288281	0.186863	0.276635	0.464294	0.131071	0.531598	0.448172	0.677107	0.888052	0.803618	1.05116	1.31375	1.03032	1.3887	1.74229	-6.75054	-8.71035	-10.5062	-14.3403	-7.14723	-12.9896	-6.98193	-12.7265	-5.57692	-5.17251	-6.07204	-5.03747	-4.37419	-5.00291	-4.14012	-4.24103	-6.43058	-8.1106
Ruminococcaceae bacterium 668	0.000145861	NA	NA	NA	NA	2.93445	0.000145861	4.06025	0.00558459	FALSE	FALSE	FALSE	FALSE	TRUE	TRUE	NA	NA	NA	NA	NA	NA	NA	NA	NA	NA	NA	NA	NA	NA	NA	NA	NA	NA	NA	NA	NA	NA	NA	NA	NA	NA	NA	NA	NA	NA	NA	NA	-13.5331	-15.2252
Firmicutes bacterium CAG:102	0.000150631	NA	NA	NA	NA	-4.29075	0.000150631	-5.25216	0.000666808	FALSE	FALSE	FALSE	FALSE	TRUE	TRUE	NA	NA	NA	NA	NA	NA	NA	NA	NA	NA	NA	NA	NA	NA	NA	NA	NA	NA	NA	NA	NA	NA	NA	NA	NA	NA	NA	NA	NA	NA	NA	NA	-9.73502	-10.004
Clostridium sp. JCD	0.000151591	0.428557	0.25729	NA	NA	2.30504	0.000151591	4.53671	0.000414493	FALSE	FALSE	TRUE	FALSE	TRUE	TRUE	0.0582406	0.104146	NA	NA	NA	NA	0.267606	0.943662	0.383215	0.699697	1.40546	NA	NA	NA	0.478873	0.892606	NA	NA	NA	NA	NA	NA	NA	NA	NA	NA	NA	NA	NA	NA	NA	NA	-13.8232	-14.5347
Bacteroides stercoris	0.000165747	NA	NA	NA	NA	2.87571	0.000165747	4.01944	0.00571163	FALSE	FALSE	FALSE	FALSE	TRUE	TRUE	NA	NA	NA	NA	NA	NA	NA	NA	NA	NA	NA	NA	NA	NA	NA	NA	NA	NA	NA	NA	NA	NA	NA	NA	NA	NA	NA	NA	NA	NA	NA	NA	-13.6154	-11.9454
Firmicutes bacterium CAG:124	0.000169743	NA	NA	-3.77842	0.000169743	NA	NA	-0.00384625	0.99643	FALSE	FALSE	FALSE	TRUE	FALSE	TRUE	NA	NA	NA	NA	NA	NA	NA	NA	NA	NA	NA	NA	NA	NA	NA	NA	-11.4337	-9.00891	-10.1943	-8.60726	-9.28769	-9.35817	-9.31627	-9.00559	-11.5342	-13.4655	-12.3755	-16.2655	-11.8368	-12.5257	-14.8386	-13.5975	NA	NA
Clostridium sp. D5	0.000179106	NA	NA	-4.95329	0.000179106	NA	NA	NA	NA	FALSE	FALSE	FALSE	TRUE	FALSE	FALSE	NA	NA	NA	NA	NA	NA	NA	NA	NA	NA	NA	NA	NA	NA	NA	NA	-15.7879	-9.06521	-12.5658	-7.61637	-9.34037	-9.12772	-11.6179	-8.91807	-15.1036	-14.7737	-16.0018	-14.7259	-15.1183	-16.5814	-15.408	-15.9532	NA	NA
Clostridium sp. CAG:964	0.000193104	0.799769	0.0194853	5.52932	0.000193104	NA	NA	NA	NA	FALSE	FALSE	TRUE	TRUE	FALSE	FALSE	0.1246	0.233954	0.11662	0.124302	0.0684303	0.0710758	0.265593	0.29661	2.02692	1.32053	1.47732	0.554469	0.192737	0.714286	0.299274	1.1138	-15.5657	-11.2551	-14.9565	-14.5607	-9.29052	-10.509	-15.1484	-14.6336	-7.36895	-6.5909	-6.79209	-7.30359	-7.3044	-12.6159	-7.02423	-6.6849	NA	NA
Dorea sp. CAG:317	0.000213795	NA	NA	-1.87932	0.0520812	-3.08566	0.000213795	-4.28256	0.00128651	FALSE	TRUE	FALSE	TRUE	TRUE	TRUE	NA	NA	NA	NA	NA	NA	NA	NA	NA	NA	NA	NA	NA	NA	NA	NA	-17.1421	-11.7651	-15.459	-11.7016	-10.886	-10.6488	-12.9974	-12.9155	-14.7649	-15.0057	-14.349	-14.9669	-15.161	-14.68	-14.9627	-14.6601	-12.0415	-10.4645
Lachnospiraceae bacterium 3-2	0.000218339	NA	NA	-1.06424	0.0879003	-2.778	0.000218339	-2.47939	0.0269253	FALSE	TRUE	FALSE	TRUE	TRUE	TRUE	NA	NA	NA	NA	NA	NA	NA	NA	NA	NA	NA	NA	NA	NA	NA	NA	-10.0873	-9.49836	-9.21374	-7.89225	-9.66699	-8.58619	-8.86116	-8.52964	-10.6742	-10.8905	-10.0327	-9.27998	-10.4124	-9.13905	-10.4492	-9.97146	-9.31279	-9.43999
Firmicutes bacterium CAG:94	0.000227581	NA	NA	-3.97924	0.000680505	-3.06247	0.000227581	-4.52346	0.000349024	FALSE	TRUE	FALSE	TRUE	TRUE	TRUE	NA	NA	NA	NA	NA	NA	NA	NA	NA	NA	NA	NA	NA	NA	NA	NA	-15.7736	-13.6889	-12.0521	-9.73921	-11.2662	-10.1994	-11.448	-9.02326	-15.0893	-16.2593	-14.4999	-14.7658	-15.5105	-17.944	-15.5823	-15.3735	-13.8812	-13.2719
Clostridium leptum	0.00023682	-2.25492	0.106087	-3.10128	0.00843937	-3.96615	0.000981989	-6.33256	0.00023682	TRUE	TRUE	TRUE	TRUE	TRUE	TRUE	1.02902	4.18946	NA	NA	7.56634	3.42443	0.485597	1.02881	0.333556	1.27085	0.718145	NA	NA	0.246087	0.510288	1.11523	-8.82677	-6.51481	-12.0448	-7.82255	-7.68519	-7.08808	-8.24262	-7.64858	-10.342	-16.8231	-10.373	-9.97823	-11.4151	-10.0937	-11.4304	-10.2282	-14.0695	-8.15838
Marvinbryantia formatexigens DSM 14469	0.00026163	0.215711	0.668687	3.73313	0.00026163	NA	NA	NA	NA	FALSE	FALSE	TRUE	TRUE	FALSE	FALSE	0	1.01728	NA	NA	NA	NA	0.492357	1.10828	0.75378	1.53348	0	NA	NA	NA	0.687898	1.3758	-12.7029	-11.7336	-16.0471	-12.5692	-12.8155	-13.5746	-12.8855	-16.3502	-9.50057	-9.33538	-9.59175	-11.6694	-9.41035	-10.8787	-8.86954	-9.55789	NA	NA
Lactobacillus taiwanensis	0.000264011	NA	NA	NA	NA	3.89913	0.000264011	5.36789	0.000666808	FALSE	FALSE	FALSE	FALSE	TRUE	TRUE	NA	NA	NA	NA	NA	NA	NA	NA	NA	NA	NA	NA	NA	NA	NA	NA	NA	NA	NA	NA	NA	NA	NA	NA	NA	NA	NA	NA	NA	NA	NA	NA	-13.5647	-12.4105
Bacteroides dorei CL03T12C01	0.000267779	NA	NA	NA	NA	3.09396	0.000267779	3.61723	0.0044058	FALSE	FALSE	FALSE	FALSE	TRUE	TRUE	NA	NA	NA	NA	NA	NA	NA	NA	NA	NA	NA	NA	NA	NA	NA	NA	NA	NA	NA	NA	NA	NA	NA	NA	NA	NA	NA	NA	NA	NA	NA	NA	-13.5494	-12.3802
Bacteroides salyersiae	0.000302253	-3.37685	0.248756	2.97418	0.000302253	NA	NA	NA	NA	FALSE	FALSE	TRUE	TRUE	FALSE	FALSE	0.182566	2.03947	0.808099	0.774648	2.42609	20.7826	0.508108	1.48649	0.330592	0.175987	0.240132	0.211268	0.171127	0	0.607432	0.256757	-15.6541	-13.7774	-15.4576	-15.5794	-15.2579	-15.8736	-15.7052	-13.8811	-11.2345	-12.6812	-11.7432	-11.686	-14.2445	-12.4401	-11.2872	-12.0762	NA	NA
Actinobacteria bacterium UC5.1-1B11	0.000306532	NA	NA	NA	NA	3.31461	0.000306532	4.1135	0.00310375	FALSE	FALSE	FALSE	FALSE	TRUE	TRUE	NA	NA	NA	NA	NA	NA	NA	NA	NA	NA	NA	NA	NA	NA	NA	NA	NA	NA	NA	NA	NA	NA	NA	NA	NA	NA	NA	NA	NA	NA	NA	NA	-10.6398	-12.89
Oscillibacter sp. CAG:241	0.000334638	NA	NA	NA	NA	-2.8336	0.000334638	-3.55352	0.0154178	FALSE	FALSE	FALSE	FALSE	TRUE	TRUE	NA	NA	NA	NA	NA	NA	NA	NA	NA	NA	NA	NA	NA	NA	NA	NA	NA	NA	NA	NA	NA	NA	NA	NA	NA	NA	NA	NA	NA	NA	NA	NA	-11.3161	-11.3152
Desulfovibrio piger	0.000334638	NA	NA	-3.41988	0.00115374	-3.82948	0.000334638	-5.11192	0.000568267	FALSE	TRUE	FALSE	TRUE	TRUE	TRUE	NA	NA	NA	NA	NA	NA	NA	NA	NA	NA	NA	NA	NA	NA	NA	NA	-11.1652	-13.0038	-10.7991	-10.8256	-11.9961	-9.07991	-10.177	-9.30526	-15.1763	-14.956	-13.7567	-14.6355	-17.185	-13.168	-13.5178	-11.3157	-10.2805	-11.0088
Butyrivibrio sp. CAG:318	0.000338237	-7.62909	0.00286605	-5.42341	0.000338237	-3.50487	0.00434648	-4.62284	0.0381601	TRUE	TRUE	TRUE	TRUE	TRUE	TRUE	NA	NA	4.7496	7.09208	8.01964	9.4108	4.09247	13.339	NA	NA	NA	0.112439	0	0.166939	0.219178	0.275685	-12.2636	-7.94144	-9.67127	-6.97612	-6.93852	-6.87704	-7.49793	-6.16136	-10.5034	-11.4706	-11.2287	-16.2597	-16.7586	-16.5422	-13.2377	-11.7137	-14.2207	-9.74273
Lachnospiraceae bacterium AC2014	0.000347382	NA	NA	-3.73279	0.000347382	NA	NA	-1.75676	0.228558	FALSE	FALSE	FALSE	TRUE	FALSE	TRUE	NA	NA	NA	NA	NA	NA	NA	NA	NA	NA	NA	NA	NA	NA	NA	NA	-12.6102	-12.4488	-12.4106	-10.201	-9.23982	-10.4523	-14.6002	-10.3197	-14.18	-14.8332	-14.7432	-15.505	-15.6523	-17.1229	-15.8801	-14.2282	NA	NA
Firmicutes bacterium CAG:466	0.000397766	NA	NA	-3.15264	0.000397766	NA	NA	NA	NA	FALSE	FALSE	FALSE	TRUE	FALSE	FALSE	NA	NA	NA	NA	NA	NA	NA	NA	NA	NA	NA	NA	NA	NA	NA	NA	-11.5887	-11.7705	-13.2172	-11.0403	-13.4632	-11.8653	-10.9132	-12.4148	-15.6855	-16.268	-14.2135	-14.4364	-16.1358	-12.9335	-16.5406	-15.2812	NA	NA
Clostridium sp. CAG:62	0.000402849	NA	NA	-4.978	0.00177262	-3.27213	0.000402849	-5.10089	0.00217734	FALSE	TRUE	FALSE	TRUE	TRUE	TRUE	NA	NA	NA	NA	NA	NA	NA	NA	NA	NA	NA	NA	NA	NA	NA	NA	-15.2889	-9.20852	-13.4371	-7.60572	-8.90865	-7.6088	-7.41239	-7.45553	-14.8493	-15.834	-14.9525	-14.84	-16.8305	-9.82633	-16.4819	-13.1351	-14.7486	-12.8976
Clostridium sp. CAG:1013	0.000479479	NA	NA	-0.690518	0.555827	-3.43803	0.000479479	-5.49296	0.000729837	FALSE	TRUE	FALSE	TRUE	TRUE	TRUE	NA	NA	NA	NA	NA	NA	NA	NA	NA	NA	NA	NA	NA	NA	NA	NA	-15.1411	-11.4309	-12.2672	-10.0752	-10.4232	-10.7417	-10.9974	-10.5301	-10.2796	-11.1551	-9.89524	-14.8121	-11.2045	-10.1158	-15.9673	-13.7012	-13.9429	-9.84122
Clostridium sp. JCC	0.000520643	NA	NA	-4.80172	0.00210414	-4.60697	0.000520643	-3.90126	0.0610087	FALSE	TRUE	FALSE	TRUE	TRUE	TRUE	NA	NA	NA	NA	NA	NA	NA	NA	NA	NA	NA	NA	NA	NA	NA	NA	-8.87588	-7.79099	-8.46542	-14.7982	-7.89193	-14.8484	-7.96342	-15.8668	-14.433	-16.7346	-14.48	-15.3671	-15.7924	-15.4582	-16.3004	-16.3491	-8.14154	-6.933
Alloprevotella tannerae	0.000525215	NA	NA	4.04126	0.000525215	NA	NA	NA	NA	FALSE	FALSE	FALSE	TRUE	FALSE	FALSE	NA	NA	NA	NA	NA	NA	NA	NA	NA	NA	NA	NA	NA	NA	NA	NA	-15.2908	-8.95904	-11.4371	-14.6877	-14.4775	-14.7948	-12.2604	-12.6676	-8.38663	-10.0771	-11.2107	-8.37302	-8.58355	-8.34325	-8.86349	-8.4072	NA	NA
Prevotella sp. CAG:873	0.000559478	0.805125	0.0237486	1.51314	0.0512564	2.01181	0.00295354	3.68568	0.000559478	TRUE	TRUE	TRUE	TRUE	TRUE	TRUE	0.0836841	0.129327	0.136471	0.293824	0.236495	0.158881	0.0275044	0.0576009	2.26961	0.588573	1.45088	1.36618	0.498529	0.342018	0.510104	0.538905	-11.9649	-7.52637	-10.6117	-9.09765	-9.08692	-8.00813	-8.26289	-8.50279	-6.9255	-8.24625	-7.70451	-6.78507	-7.75163	-8.6144	-7.19129	-7.73762	-9.78216	-9.20822
Alistipes inops	0.000568267	NA	NA	NA	NA	NA	NA	5.2812	0.000568267	FALSE	FALSE	FALSE	FALSE	FALSE	TRUE	NA	NA	NA	NA	NA	NA	NA	NA	NA	NA	NA	NA	NA	NA	NA	NA	NA	NA	NA	NA	NA	NA	NA	NA	NA	NA	NA	NA	NA	NA	NA	NA	NA	NA
Parabacteroides merdae	0.000609608	NA	NA	3.81048	0.000609608	1.94981	0.00957665	2.52396	0.0189448	FALSE	TRUE	FALSE	TRUE	TRUE	TRUE	NA	NA	NA	NA	NA	NA	NA	NA	NA	NA	NA	NA	NA	NA	NA	NA	-15.5177	-10.0739	-16.2274	-14.8261	-15.5085	-16.2936	-15.0328	-13.853	-10.9169	-10.6196	-9.73261	-12.9498	-11.3818	-11.0571	-10.5075	-9.68394	-13.9544	-15.4853
Firmicutes bacterium CAG:534	0.000609928	2.8462	0.154168	-4.98463	0.000609928	-0.0134252	0.991088	0.493297	0.811833	TRUE	TRUE	TRUE	TRUE	TRUE	TRUE	0.387931	0.262069	0.609137	1.49746	NA	NA	NA	NA	5.25862	2.87356	8.10345	0.420812	1.0203	NA	NA	NA	-15.6868	-8.08906	-11.9214	-6.70183	-8.56073	-7.20603	-7.96205	-9.048	-14.2265	-16.2362	-14.5762	-14.4648	-14.4135	-15.6247	-12.8566	-12.6545	-13.5355	-11.2873
Firmicutes bacterium CAG:212	0.000617287	NA	NA	-2.93419	0.000617287	NA	NA	NA	NA	FALSE	FALSE	FALSE	TRUE	FALSE	FALSE	NA	NA	NA	NA	NA	NA	NA	NA	NA	NA	NA	NA	NA	NA	NA	NA	-12.2477	-13.6712	-13.2983	-11.4277	-12.3574	-10.6417	-13.4303	-10.864	-14.7505	-15.8386	-15.6143	-15.6785	-13.2224	-15.3054	-15.9442	-15.058	NA	NA
Bacteroides sp. 9_1_42FAA	0.000620415	NA	NA	2.33965	0.0356386	2.8432	0.000620415	3.62449	0.00416151	FALSE	TRUE	FALSE	TRUE	TRUE	TRUE	NA	NA	NA	NA	NA	NA	NA	NA	NA	NA	NA	NA	NA	NA	NA	NA	-15.7762	-13.9163	-15.8862	-14.0763	-14.2559	-15.2219	-16.4892	-14.8207	-10.9576	-13.8332	-10.5208	-11.1831	-11.0525	-15.7807	-11.1084	-17.2889	-10.2016	-8.23726
Bacteroides uniformis CAG:3	0.000620415	NA	NA	2.57274	0.0126075	2.67546	0.000620415	4.18478	0.0047384	FALSE	TRUE	FALSE	TRUE	TRUE	TRUE	NA	NA	NA	NA	NA	NA	NA	NA	NA	NA	NA	NA	NA	NA	NA	NA	-16.0219	-10.85	-13.3116	-14.2351	-14.327	-16.5526	-13.4568	-12.127	-13.3018	-11.44	-11.6971	-10.4153	-10.8993	-13.4295	-9.17287	-9.94417	-14.28	-15.1194
unclassified Lachnospiraceae	0.000632377	NA	NA	-2.73959	0.00177262	-3.61094	0.000632377	-3.86198	0.00702966	FALSE	TRUE	FALSE	TRUE	TRUE	TRUE	NA	NA	NA	NA	NA	NA	NA	NA	NA	NA	NA	NA	NA	NA	NA	NA	-9.97852	-13.0863	-11.8521	-11.2611	-12.4005	-12.8376	-11.7052	-12.6973	-12.0869	-13.7401	-15.4332	-14.5283	-15.3434	-15.3975	-14.8093	-16.3966	-13.9423	-15.0297
Blautia producta	0.000642873	0.305973	0.204787	-0.730447	0.59051	-2.03085	0.00266361	-3.55544	0.000642873	TRUE	TRUE	TRUE	TRUE	TRUE	TRUE	0.141463	0.213008	0.0347239	0.0559509	0.591667	0.144	0.166964	0.2375	0.26748	0.845528	1.52033	0.158282	0.222699	0	0.46875	0.55	-15.9357	-9.85804	-14.9601	-9.24627	-14.622	-13.0977	-16.0915	-12.6825	-15.586	-13.4885	-11.2611	-15.8137	-14.7673	-17.4225	-11.6003	-12.3981	-9.44727	-10.4177
Chlamydia trachomatis	0.000666808	NA	NA	0.263479	0.804651	2.18076	0.00798267	5.12992	0.000666808	FALSE	TRUE	FALSE	TRUE	TRUE	TRUE	NA	NA	NA	NA	NA	NA	NA	NA	NA	NA	NA	NA	NA	NA	NA	NA	-15.5633	-13.8549	-14.0538	-13.3923	-12.1103	-15.1741	-14.8963	-12.6062	-12.4171	-13.2926	-12.3953	-11.6425	-12.927	-16.0283	-14.8898	-15.9507	-13.1866	-11.6516
Bacteroides stercorirosoris	0.000666808	NA	NA	NA	NA	NA	NA	4.53952	0.000666808	FALSE	FALSE	FALSE	FALSE	FALSE	TRUE	NA	NA	NA	NA	NA	NA	NA	NA	NA	NA	NA	NA	NA	NA	NA	NA	NA	NA	NA	NA	NA	NA	NA	NA	NA	NA	NA	NA	NA	NA	NA	NA	NA	NA
Bacteroides dorei DSM 17855	0.000711579	NA	NA	3.23553	0.00443991	2.52194	0.000711579	3.41498	0.00249644	FALSE	TRUE	FALSE	TRUE	TRUE	TRUE	NA	NA	NA	NA	NA	NA	NA	NA	NA	NA	NA	NA	NA	NA	NA	NA	-11.624	-8.55736	-15.2307	-9.85002	-8.94724	-12.1328	-10.2985	-13.972	-7.68762	-8.64625	-8.10706	-7.15912	-7.21179	-10.1193	-6.83633	-8.96093	-9.85188	-8.96846
Firmicutes bacterium CAG:170	0.000813842	NA	NA	-2.79125	0.00519415	-2.38659	0.000813842	-2.31374	0.0181864	FALSE	TRUE	FALSE	TRUE	TRUE	TRUE	NA	NA	NA	NA	NA	NA	NA	NA	NA	NA	NA	NA	NA	NA	NA	NA	-11.233	-9.62974	-13.1449	-9.76788	-11.3534	-9.80437	-9.32229	-9.14691	-13.9938	-15.7133	-11.773	-11.2505	-15.3609	-13.2858	-13.0451	-11.3102	-12.7598	-12.9901
Clostridium sp. CL-2	0.000835128	NA	NA	-4.72248	0.000835128	NA	NA	NA	NA	FALSE	FALSE	FALSE	TRUE	FALSE	FALSE	NA	NA	NA	NA	NA	NA	NA	NA	NA	NA	NA	NA	NA	NA	NA	NA	-9.02157	-8.00379	-9.0618	-13.2647	-10.4468	-14.6677	-8.17873	-15.6676	-14.2384	-15.7405	-15.1396	-15.5424	-16.2461	-16.5528	-16.4821	-16.1506	NA	NA
Paludibacter jiangxiensis	0.000835128	NA	NA	3.00218	0.000835128	NA	NA	NA	NA	FALSE	FALSE	FALSE	TRUE	FALSE	FALSE	NA	NA	NA	NA	NA	NA	NA	NA	NA	NA	NA	NA	NA	NA	NA	NA	-15.5167	-10.1345	-12.1932	-12.7016	-11.5716	-13.1787	-13.5083	-13.1785	-9.6187	-10.1583	-10.5064	-9.24518	-9.50383	-10.2576	-9.23904	-9.43663	NA	NA
Hungatella hathewayi	0.00091704	NA	NA	-2.68178	0.00335242	-1.89008	0.00091704	-0.659135	0.423367	FALSE	TRUE	FALSE	TRUE	TRUE	TRUE	NA	NA	NA	NA	NA	NA	NA	NA	NA	NA	NA	NA	NA	NA	NA	NA	-10.3631	-10.1243	-10.4238	-9.00141	-9.04578	-9.10046	-13.0677	-10.2071	-11.8805	-14.9384	-12.013	-12.0286	-11.4627	-14.5821	-12.1308	-13.7518	-8.01722	-8.82591
Alistipes onderdonkii	0.00105502	NA	NA	NA	NA	NA	NA	5.39577	0.00105502	FALSE	FALSE	FALSE	FALSE	FALSE	TRUE	NA	NA	NA	NA	NA	NA	NA	NA	NA	NA	NA	NA	NA	NA	NA	NA	NA	NA	NA	NA	NA	NA	NA	NA	NA	NA	NA	NA	NA	NA	NA	NA	NA	NA
Catonella morbi	0.00106101	NA	NA	-4.20254	0.00106101	1.02167	0.126028	2.40305	0.0510246	FALSE	TRUE	FALSE	TRUE	TRUE	TRUE	NA	NA	NA	NA	NA	NA	NA	NA	NA	NA	NA	NA	NA	NA	NA	NA	-8.23529	-13.9701	-8.01745	-7.82436	-7.46499	-8.12352	-8.33182	-9.77694	-15.5253	-11.9487	-12.4437	-12.7781	-11.9385	-16.6711	-12.1308	-11.9287	-13.6967	-12.0181
Clostridium sp. ASBs410	0.00106101	NA	NA	-2.94507	0.00106101	NA	NA	NA	NA	FALSE	FALSE	FALSE	TRUE	FALSE	FALSE	NA	NA	NA	NA	NA	NA	NA	NA	NA	NA	NA	NA	NA	NA	NA	NA	-10.5632	-12.2383	-12.4371	-11.7756	-11.4936	-11.797	-10.9523	-15.5304	-14.2707	-15.0847	-16.0955	-15.0932	-15.2603	-14.0336	-14.9027	-15.6073	NA	NA
Dysgonomonas macrotermitis	0.00106101	NA	NA	2.7653	0.00106101	NA	NA	NA	NA	FALSE	FALSE	FALSE	TRUE	FALSE	FALSE	NA	NA	NA	NA	NA	NA	NA	NA	NA	NA	NA	NA	NA	NA	NA	NA	-15.1344	-14.8626	-16.3033	-15.2924	-14.1941	-15.3222	-14.639	-15.7213	-11.3895	-13.0426	-12.6308	-11.4783	-13.7529	-14.6643	-10.9508	-11.4377	NA	NA
uncultured bacterium BAC25G1	0.00106101	0.64751	0.118467	3.38153	0.00106101	NA	NA	NA	NA	FALSE	FALSE	TRUE	TRUE	FALSE	FALSE	0.133333	0.574074	0.708543	0.796482	NA	NA	0	0.359694	0.481481	0.675926	0.641975	1.88191	2.16332	NA	0.382653	1.30612	-15.4218	-11.3149	-16.8931	-12.7267	-12.4447	-13.5257	-15.2536	-11.5256	-9.765	-9.6945	-10.6516	-11.1931	-9.97489	-9.77903	-10.3017	-10.6939	NA	NA
Bacteroides sp. CAG:927	0.00109564	0.774645	0.0325458	1.32949	0.0246906	1.58258	0.00261043	2.99267	0.00109564	TRUE	TRUE	TRUE	TRUE	TRUE	TRUE	0.170202	0.221987	0.237666	0.447687	0.929314	0.473861	0.268189	0.319168	2.1971	0.556855	1.39938	2.01251	0.584278	0.648106	0.681582	1.18542	-6.53123	-5.73737	-7.22154	-7.06494	-5.74122	-6.80785	-6.86804	-7.06509	-4.79564	-5.83585	-5.60778	-5.51213	-4.98445	-5.36522	-4.84617	-5.45416	-6.52156	-6.66049
Lachnospiraceae bacterium V9D3004	0.00115374	NA	NA	-3.54436	0.00115374	NA	NA	1.53835	0.302057	FALSE	FALSE	FALSE	TRUE	FALSE	TRUE	NA	NA	NA	NA	NA	NA	NA	NA	NA	NA	NA	NA	NA	NA	NA	NA	-8.02099	-10.1394	-7.818	-6.90788	-7.19921	-7.43879	-8.09185	-9.4286	-11.0543	-12.778	-9.7636	-10.4458	-13.7155	-10.3904	-15.2073	-10.0447	NA	NA
Firmicutes bacterium CAG:110	0.0011686	NA	NA	-4.65778	0.0011686	-2.88423	0.0141456	-2.4835	0.175025	FALSE	TRUE	FALSE	TRUE	TRUE	TRUE	NA	NA	NA	NA	NA	NA	NA	NA	NA	NA	NA	NA	NA	NA	NA	NA	-9.22783	-6.61553	-8.11608	-10.7213	-6.50746	-9.35564	-11.6245	-7.23687	-9.24144	-9.6108	-13.5309	-14.4039	-15.7931	-13.1515	-14.2406	-16.6954	-9.42965	-6.40284
Lachnospira multipara	0.0011686	NA	NA	-3.51133	0.0011686	NA	NA	NA	NA	FALSE	FALSE	FALSE	TRUE	FALSE	FALSE	NA	NA	NA	NA	NA	NA	NA	NA	NA	NA	NA	NA	NA	NA	NA	NA	-12.9604	-8.65773	-10.4364	-13.3117	-9.72447	-10.9407	-8.99329	-9.8778	-14.742	-12.7967	-14.1299	-12.4685	-12.2935	-16.0262	-14.7158	-15.8206	NA	NA
Lactobacillus reuteri	0.00120917	-0.743171	0.137698	3.59704	0.00120917	3.22968	0.00219805	3.83683	0.0101767	TRUE	TRUE	TRUE	TRUE	TRUE	TRUE	0.23836	0.724868	2.57292	0.0225	3.17826	0.704348	1.13861	0.634653	0.253439	0.595238	0.589947	0.600694	0.631944	0.375217	0.0652475	0.157426	-16.4685	-14.1573	-14.9565	-14.907	-14.3531	-16.9808	-12.5307	-15.4688	-15.4929	-11.2447	-10.9505	-12.6649	-10.4864	-10.3525	-10.4418	-9.41275	-13.2111	-12.2724
Clostridium symbiosum	0.00121515	-1.13622	0.00214481	NA	NA	NA	NA	-3.77481	0.00121515	FALSE	FALSE	TRUE	FALSE	FALSE	TRUE	1.48233	1.96123	0.929825	0.985965	1.33579	1.40221	NA	NA	0.253136	0.199544	0.256556	0.172982	0.299649	0.098155	NA	NA	NA	NA	NA	NA	NA	NA	NA	NA	NA	NA	NA	NA	NA	NA	NA	NA	NA	NA
Blautia wexlerae	0.00126183	NA	NA	NA	NA	2.09927	0.0033955	4.68559	0.00126183	FALSE	FALSE	FALSE	FALSE	TRUE	TRUE	NA	NA	NA	NA	NA	NA	NA	NA	NA	NA	NA	NA	NA	NA	NA	NA	NA	NA	NA	NA	NA	NA	NA	NA	NA	NA	NA	NA	NA	NA	NA	NA	-12.2903	-14.4982
Ruminococcus sp. HUN007	0.00131802	-3.30242	0.105881	2.41999	0.00131802	-2.57976	0.0157021	-3.83322	0.0269253	TRUE	TRUE	TRUE	TRUE	TRUE	TRUE	1.42857	5.16429	NA	NA	3.17585	0.330709	0	10.566	0.409286	0.0721429	0.120714	NA	NA	0.248819	0	0	-11.6686	-8.1627	-11.2423	-9.807	-10.3583	-9.63505	-9.46538	-10.057	-7.32121	-8.49667	-8.07129	-7.20778	-7.60197	-7.47361	-7.38227	-7.48152	-13.6279	-9.33469
Parabacteroides distasonis CL09T03C24	0.00131802	NA	NA	2.7343	0.00131802	NA	NA	NA	NA	FALSE	FALSE	FALSE	TRUE	FALSE	FALSE	NA	NA	NA	NA	NA	NA	NA	NA	NA	NA	NA	NA	NA	NA	NA	NA	-13.6013	-15.4399	-14.7761	-16.0976	-14.5537	-15.1913	-13.784	-15.4531	-11.606	-11.3731	-12.1998	-12.7067	-12.035	-14.9024	-11.5077	-10.6918	NA	NA
Barnesiella intestinihominis	0.0013802	1.37539	0.0023046	5.08397	0.0013802	NA	NA	NA	NA	FALSE	FALSE	TRUE	TRUE	FALSE	FALSE	0.0219466	0.0721374	0	0	0	0	0.0640152	0.435606	1.91221	0.435115	1.50382	2.98958	1.53819	1.12319	1.23485	0.859848	-15.4541	-7.05836	-16.1478	-14.9875	-12.0379	-16.3442	-16.7015	-13.2119	-6.6315	-9.86343	-9.65477	-9.55551	-6.0066	-11.778	-8.51559	-9.26625	NA	NA
Lachnospiraceae bacterium COE1	0.00142054	-0.898722	0.0850581	-2.75027	0.00142054	-0.798058	0.222098	-0.788368	0.476647	TRUE	TRUE	TRUE	TRUE	TRUE	TRUE	0.26087	0.193676	0.219375	1.93125	0.420063	3.22884	1.28015	2.08831	0.874835	0.210382	0.658762	0.144375	0.265625	0.0266458	0.15603	0.0961039	-8.23446	-7.93824	-7.75762	-5.44776	-6.44959	-5.85136	-7.39166	-7.24345	-8.66842	-9.98519	-9.80753	-9.86084	-11.7529	-7.68386	-10.7523	-9.8052	-8.98676	-10.3394
Ruminococcus sp. CAG:403	0.00142054	NA	NA	-3.61577	0.00142054	NA	NA	NA	NA	FALSE	FALSE	FALSE	TRUE	FALSE	FALSE	NA	NA	NA	NA	NA	NA	NA	NA	NA	NA	NA	NA	NA	NA	NA	NA	-15.3878	-8.96277	-9.72331	-10.4546	-9.20629	-11.7832	-14.1581	-10.6025	-14.5193	-14.3574	-14.1518	-16.0879	-15.4485	-15.5297	-14.3862	-14.7237	NA	NA
Bacteroides dorei	0.00147714	0.717186	0.00214481	1.33522	0.0788482	2.11712	0.00147714	2.70344	0.00434504	TRUE	TRUE	TRUE	TRUE	TRUE	TRUE	0.173544	0.279508	0.0619359	0.194179	0.201146	0.366762	0.363773	0.447376	0.93787	0.8583	1.1308	1.17789	0.635056	0.80659	0.83011	1.44909	-6.94854	-7.52154	-8.70938	-10.4472	-8.49356	-8.13192	-8.76306	-9.33099	-7.03647	-7.468	-7.10715	-6.01417	-6.34136	-9.52579	-6.35566	-7.81583	-6.76704	-6.10956
Bacteroides fragilis	0.00150621	NA	NA	NA	NA	3.08927	0.00259908	4.40733	0.00150621	FALSE	FALSE	FALSE	FALSE	TRUE	TRUE	NA	NA	NA	NA	NA	NA	NA	NA	NA	NA	NA	NA	NA	NA	NA	NA	NA	NA	NA	NA	NA	NA	NA	NA	NA	NA	NA	NA	NA	NA	NA	NA	-14.4803	-10.0551
Roseburia sp. CAG:100	0.00154518	NA	NA	-3.59082	0.00154518	-1.93433	0.00408367	-2.92885	0.037957	FALSE	TRUE	FALSE	TRUE	TRUE	TRUE	NA	NA	NA	NA	NA	NA	NA	NA	NA	NA	NA	NA	NA	NA	NA	NA	-15.0935	-14.0038	-11.6177	-9.25441	-15.016	-9.888	-11.0153	-9.81645	-15.4739	-16.0926	-15.1271	-16.1299	-15.2967	-14.5958	-15.8738	-15.842	-13.3262	-14.4533
Clostridium disporicum	0.00159605	NA	NA	-4.70327	0.00265283	-4.25863	0.00159605	-4.73697	0.0131079	FALSE	TRUE	FALSE	TRUE	TRUE	TRUE	NA	NA	NA	NA	NA	NA	NA	NA	NA	NA	NA	NA	NA	NA	NA	NA	-7.56679	-7.26099	-8.26289	-14.8533	-8.31002	-14.5391	-8.87397	-15.9603	-14.4005	-14.6068	-16.031	-15.1188	-16.1286	-15.7095	-16.4328	-14.8255	-8.32209	-8.62736
Lactobacillus	0.00177001	0.900874	0.02233	3.74952	0.00566926	3.52155	0.00695931	5.42567	0.00177001	TRUE	TRUE	TRUE	TRUE	TRUE	TRUE	0.284947	0.0874022	0.295358	0.267297	0.671279	0.228962	0.473517	0.268017	0.147977	0.612355	0.864985	0.983083	2.1015	1.60528	1.16961	2.29899	-7.45289	-9.90051	-9.14648	-14.9815	-8.04379	-15.2582	-6.81182	-9.33984	-7.93374	-6.32633	-6.48426	-6.53602	-5.78974	-5.87359	-6.21351	-5.78158	-7.72544	-9.69906
Porphyromonas sp. 31_2	0.00177001	NA	NA	NA	NA	1.74286	0.014329	4.39554	0.00177001	FALSE	FALSE	FALSE	FALSE	TRUE	TRUE	NA	NA	NA	NA	NA	NA	NA	NA	NA	NA	NA	NA	NA	NA	NA	NA	NA	NA	NA	NA	NA	NA	NA	NA	NA	NA	NA	NA	NA	NA	NA	NA	-13.5255	-10.3578
Faecalibaculum rodentium	0.00178931	1.43564	0.0325573	4.55877	0.00500869	2.33636	0.0115847	3.20004	0.00178931	TRUE	TRUE	TRUE	TRUE	TRUE	TRUE	0.15902	0.273497	NA	NA	NA	NA	0.208042	0.305944	0.399555	1.3853	1.86637	NA	NA	NA	2.19596	2.51414	-7.42794	-8.6266	-16.7024	-15.1868	-9.60565	-15.6158	-9.46715	-16.6107	-9.32803	-7.7337	-8.20425	-8.8976	-7.5602	-7.5657	-6.82553	-6.65797	-6.33568	-8.30118
Clostridium asparagiforme	0.00185523	NA	NA	2.77182	0.00185523	NA	NA	NA	NA	FALSE	FALSE	FALSE	TRUE	FALSE	FALSE	NA	NA	NA	NA	NA	NA	NA	NA	NA	NA	NA	NA	NA	NA	NA	NA	-13.334	-14.7286	-15.4758	-15.5283	-16.4088	-17.2339	-15.726	-14.3079	-13.35	-14.7401	-11.9497	-12.4119	-13.3744	-10.7622	-12.0153	-11.9652	NA	NA
Bacteroides uniformis	0.00186866	-2.05676	0.19845	3.6805	0.00186866	0.866492	0.176908	0.219547	0.824562	TRUE	TRUE	TRUE	TRUE	TRUE	TRUE	0.18961	1.73377	1.73986	6.95946	NA	NA	NA	NA	0.357143	0.633117	0.727273	0.847973	0.429054	NA	NA	NA	-11.2358	-9.3403	-14.0996	-16.1218	-14.3989	-13.1271	-12.3048	-13.3114	-9.93921	-8.85945	-8.75962	-7.94214	-9.37373	-13.0428	-8.49597	-8.08287	-8.29408	-7.20455
Lachnospiraceae bacterium mt14	0.00203704	NA	NA	NA	NA	-3.40371	0.00203704	-4.30466	0.0336191	FALSE	FALSE	FALSE	FALSE	TRUE	TRUE	NA	NA	NA	NA	NA	NA	NA	NA	NA	NA	NA	NA	NA	NA	NA	NA	NA	NA	NA	NA	NA	NA	NA	NA	NA	NA	NA	NA	NA	NA	NA	NA	-13.4405	-12.788
butyrate-producing bacterium SS3/4	0.00208462	NA	NA	-3.07488	0.00208462	NA	NA	-3.88653	0.00709357	FALSE	FALSE	FALSE	TRUE	FALSE	TRUE	NA	NA	NA	NA	NA	NA	NA	NA	NA	NA	NA	NA	NA	NA	NA	NA	-10.1773	-11.8883	-11.2672	-9.76508	-10.6838	-10.4722	-12.1673	-10.8291	-14.6719	-14.3151	-15.0899	-12.4119	-17.6024	-11.2858	-13.3372	-13.1351	NA	NA
Clostridium sp. KNHs209	0.00210414	-0.0904072	0.767931	-4.90083	0.00210414	-2.25544	0.0142867	-4.15676	0.00958145	TRUE	TRUE	TRUE	TRUE	TRUE	TRUE	0.0104085	0.0239787	0.0281481	0.331746	0.880503	0.63522	NA	NA	0.127886	0	0.198934	0.0407407	0	1	NA	NA	-8.03045	-8.96525	-7.99416	-6.76075	-6.69783	-6.98451	-8.07284	-8.05597	-13.976	-15.1005	-7.56707	-13.2776	-15.8685	-5.83969	-14.5532	-14.5858	-10.9354	-14.173
Parabacteroides sp. CAG:409	0.00211588	NA	NA	2.99837	0.00211588	NA	NA	NA	NA	FALSE	FALSE	FALSE	TRUE	FALSE	FALSE	NA	NA	NA	NA	NA	NA	NA	NA	NA	NA	NA	NA	NA	NA	NA	NA	-16.1762	-11.9461	-15.1559	-14.0933	-15.0914	-13.2824	-15.9971	-15.3659	-11.7948	-14.7495	-12.3579	-10.4806	-10.6918	-11.5342	-10.5047	-11.008	NA	NA
Lachnospiraceae bacterium M18-1	0.00214481	-0.702621	0.00214481	-1.34472	0.377956	-1.7904	0.0172791	-2.81795	0.0505346	TRUE	TRUE	TRUE	TRUE	TRUE	TRUE	0.622599	1.19774	0.675414	0.953039	0.850254	1.10406	0.480531	0.455752	0.274576	0.0838418	0.0867797	0.0607735	0.045442	0.034264	0.0476991	0.0850442	-11.9357	-9.52639	-8.7556	-8.2673	-15.0703	-9.20375	-8.90892	-9.93616	-9.53238	-16.13	-12.3282	-8.74832	-9.16825	-8.23685	-11.4848	-16.7331	-11.9781	-11.6235
Clostridium novyi	0.00214481	0.934063	0.00214481	NA	NA	NA	NA	NA	NA	FALSE	FALSE	TRUE	FALSE	FALSE	FALSE	0.0275693	0.054323	0.0434524	0.122024	0.114706	0.161949	0.135979	0.22037	1.7292	1.08972	1.64763	0.446429	0.47619	1.25735	0.865079	0.84127	NA	NA	NA	NA	NA	NA	NA	NA	NA	NA	NA	NA	NA	NA	NA	NA	NA	NA
Eubacterium sp. AB3007	0.00214481	0.959807	0.00214481	NA	NA	NA	NA	NA	NA	FALSE	FALSE	TRUE	FALSE	FALSE	FALSE	0.0782407	0.110648	0.104912	0.143158	0.0693878	0.0411224	0.0937751	0.048996	1.00926	1.79167	1.43981	0.989474	0.334737	0.908163	0.453815	1.44177	NA	NA	NA	NA	NA	NA	NA	NA	NA	NA	NA	NA	NA	NA	NA	NA	NA	NA
Prevotella sp. CAG:279	0.00219805	0.658657	0.0500856	2.77716	0.00486036	2.485	0.00219805	2.92358	0.0402782	TRUE	TRUE	TRUE	TRUE	TRUE	TRUE	0.241379	0.634483	0.186495	0.200965	0.11165	0.0871845	0.726368	0.360199	1.88793	0.790517	2.06034	0.715434	0.569132	0.456311	0.58209	0.756219	-12.8586	-7.19436	-10.6324	-12.1028	-7.35915	-8.90902	-8.23257	-9.06094	-6.29971	-7.35274	-6.86499	-6.61825	-6.36508	-7.34751	-6.35445	-6.92987	-13.7754	-9.55177
Acetobacter sp. CAG:267x	0.00219805	NA	NA	NA	NA	3.17263	0.00219805	2.73786	0.128572	FALSE	FALSE	FALSE	FALSE	TRUE	TRUE	NA	NA	NA	NA	NA	NA	NA	NA	NA	NA	NA	NA	NA	NA	NA	NA	NA	NA	NA	NA	NA	NA	NA	NA	NA	NA	NA	NA	NA	NA	NA	NA	-12.789	-13.8307
Bacteroides uniformis str. 3978 T3 i	0.00237231	NA	NA	NA	NA	2.68384	0.00237231	3.02839	0.0203167	FALSE	FALSE	FALSE	FALSE	TRUE	TRUE	NA	NA	NA	NA	NA	NA	NA	NA	NA	NA	NA	NA	NA	NA	NA	NA	NA	NA	NA	NA	NA	NA	NA	NA	NA	NA	NA	NA	NA	NA	NA	NA	-13.1793	-12.9869
Parabacteroides distasonis	0.00237231	NA	NA	2.89491	0.0137022	2.4937	0.00237231	3.56575	0.0037632	FALSE	TRUE	FALSE	TRUE	TRUE	TRUE	NA	NA	NA	NA	NA	NA	NA	NA	NA	NA	NA	NA	NA	NA	NA	NA	-16.6031	-8.59503	-13.7266	-14.5452	-15.1338	-13.4047	-12.7198	-13.127	-9.11403	-9.80435	-10.1142	-10.8643	-10.0736	-14.5796	-10.3571	-9.78877	-11.4153	-7.94322
Lawsonia intracellularis	0.00265283	NA	NA	-2.55646	0.00265283	NA	NA	NA	NA	FALSE	FALSE	FALSE	TRUE	FALSE	FALSE	NA	NA	NA	NA	NA	NA	NA	NA	NA	NA	NA	NA	NA	NA	NA	NA	-15.554	-11.7908	-11.7526	-12.8625	-13.7048	-11.7447	-14.468	-12.0764	-15.8025	-16.161	-15.0792	-15.1752	-16.0335	-16.5128	-14.1229	-15.5183	NA	NA
Bifidobacterium choerinum	0.00270108	NA	NA	2.45167	0.00270108	NA	NA	NA	NA	FALSE	FALSE	FALSE	TRUE	FALSE	FALSE	NA	NA	NA	NA	NA	NA	NA	NA	NA	NA	NA	NA	NA	NA	NA	NA	-12.6627	-14.672	-15.6807	-14.8672	-14.4172	-14.6622	-13.2604	-15.0469	-14.1182	-11.9834	-13.0611	-12.2827	-10.8136	-11.1758	-11.1084	-11.1128	NA	NA
uncultured pig faeces bacterium	0.00270375	3.52575	0.0712133	4.03058	0.00270375	0.0185116	0.988262	-0.361441	0.824562	TRUE	TRUE	TRUE	TRUE	TRUE	TRUE	0.135463	0.0603834	NA	NA	0.0477848	0.0509494	NA	NA	3.41853	0.104792	3.75399	NA	NA	7.12025	NA	NA	-17.1105	-9.79503	-13.3631	-8.89429	-11.1566	-10.2527	-15.7452	-10.9155	-7.52187	-9.83826	-6.76042	-7.42086	-9.15067	-9.28933	-7.86579	-7.14107	-13.4427	-14.4323
Rhodococcus defluvii	0.00282513	1.13299	0.00282513	NA	NA	NA	NA	NA	NA	FALSE	FALSE	TRUE	FALSE	FALSE	FALSE	0.102198	0.31044	0.124272	0.315534	0.102513	0.136683	0.568396	1.37972	2.00824	1.66209	1.99176	0.660194	0.912621	1.43719	1.58019	1.85142	NA	NA	NA	NA	NA	NA	NA	NA	NA	NA	NA	NA	NA	NA	NA	NA	NA	NA
Ruminococcus sp. CAG:330	0.00286605	-2.07393	0.00286605	0.0549712	0.957258	-1.21284	0.0569845	-2.24822	0.0510246	TRUE	TRUE	TRUE	TRUE	TRUE	TRUE	NA	NA	2.52147	2.65644	0.60423	2.49547	2.87905	2.77683	NA	NA	NA	0.693252	0.252147	0.164653	0.0630324	0.0684838	-11.1075	-14.0918	-16.015	-16.6695	-12.9384	-12.475	-13.2901	-14.2823	-13.428	-14.0811	-12.4062	-14.753	-13.7155	-16.7986	-13.0933	-12.1542	-13.9302	-14.4615
Succinimonas amylolytica	0.00286605	-5.5065	0.00286605	NA	NA	NA	NA	NA	NA	FALSE	FALSE	TRUE	FALSE	FALSE	FALSE	8.71287	5.44554	6.81347	2.72021	12.7706	7.09957	5.1411	1.60123	1.31683	1.07426	0.866337	0.738342	0.53886	1.02165	0.307975	0.388344	NA	NA	NA	NA	NA	NA	NA	NA	NA	NA	NA	NA	NA	NA	NA	NA	NA	NA
Roseburia sp. CAG:18	0.00291793	0.0300605	0.902285	2.57436	0.00291793	NA	NA	NA	NA	FALSE	FALSE	TRUE	TRUE	FALSE	FALSE	0	0.0251295	0.0675497	0.329801	NA	NA	NA	NA	0	0.053886	0.152332	0.303974	0.168212	NA	NA	NA	-15.6506	-15.0118	-15.9099	-14.2961	-14.6105	-15.0085	-15.3034	-14.916	-12.5426	-11.2435	-11.6742	-12.1114	-13.14	-16.111	-12.2954	-10.9938	NA	NA
Clostridium sp. CAG:91	0.00293669	NA	NA	-3.82794	0.00293669	NA	NA	NA	NA	FALSE	FALSE	FALSE	TRUE	FALSE	FALSE	NA	NA	NA	NA	NA	NA	NA	NA	NA	NA	NA	NA	NA	NA	NA	NA	-10.1689	-8.38016	-9.33192	-8.5165	-10.9235	-9.58361	-8.68528	-8.6493	-14.8232	-15.5122	-14.1567	-12.3124	-15.2475	-8.36422	-15.3038	-9.1425	NA	NA
Ruminococcus sp. CAG:254	0.00293669	NA	NA	-2.91402	0.00293669	NA	NA	NA	NA	FALSE	FALSE	FALSE	TRUE	FALSE	FALSE	NA	NA	NA	NA	NA	NA	NA	NA	NA	NA	NA	NA	NA	NA	NA	NA	-10.9776	-11.9461	-12.823	-10.6761	-9.87951	-9.74662	-12.8751	-12.4749	-12.2886	-15.1614	-13.2668	-12.4436	-15.1609	-13.9024	-15.4357	-17.0516	NA	NA
Lachnospiraceae bacterium A4	0.00299169	-0.0367706	0.942024	-4.41673	0.00299169	-1.94557	0.0383754	-0.585533	0.73812	TRUE	TRUE	TRUE	TRUE	TRUE	TRUE	0.0791934	0.0747021	0.0810377	1.35849	0.268118	1.33621	0.121429	1.41558	2.12603	0.043538	0.763886	0.298113	0.0125472	1.1099	0.00541558	0.0811688	-9.67552	-7.93789	-7.62284	-5.51947	-6.37029	-5.50986	-8.08167	-7.21274	-8.52026	-14.8925	-9.29875	-9.85191	-15.3983	-7.26581	-15.323	-12.7137	-7.66183	-8.12163
Catenibacterium mitsuokai	0.00303314	NA	NA	2.42292	0.00303314	2.00001	0.0108457	3.48821	0.0103915	FALSE	TRUE	FALSE	TRUE	TRUE	TRUE	NA	NA	NA	NA	NA	NA	NA	NA	NA	NA	NA	NA	NA	NA	NA	NA	-15.9397	-13.0038	-14.9155	-15.3651	-14.8167	-15.0066	-14.4332	-14.4611	-12.8525	-11.9589	-11.0281	-11.2706	-12.0213	-14.8051	-11.3063	-13.3157	-13.1601	-12.2456
Parabacteroides	0.0032469	NA	NA	3.69769	0.0032469	2.02158	0.0191864	3.72462	0.0099084	FALSE	TRUE	FALSE	TRUE	TRUE	TRUE	NA	NA	NA	NA	NA	NA	NA	NA	NA	NA	NA	NA	NA	NA	NA	NA	-15.6371	-8.61277	-14.9843	-15.4119	-11.2712	-16.2446	-15.2583	-13.6731	-8.94824	-10.6985	-10.1994	-8.87225	-12.4139	-11.7177	-9.33366	-9.32817	-13.4934	-9.81798
Ruminococcus sp. CAG:57	0.0032469	NA	NA	-3.47528	0.0032469	NA	NA	NA	NA	FALSE	FALSE	FALSE	TRUE	FALSE	FALSE	NA	NA	NA	NA	NA	NA	NA	NA	NA	NA	NA	NA	NA	NA	NA	NA	-15.7	-9.84745	-12.2672	-10.1803	-8.91179	-10.062	-10.8298	-15.5945	-14.6068	-15.6298	-13.8652	-14.8703	-15.3368	-16.2086	-15.476	-15.2017	NA	NA
Clostridium scindens	0.0032469	NA	NA	-2.30421	0.0032469	NA	NA	-1.17819	0.405109	FALSE	FALSE	FALSE	TRUE	FALSE	TRUE	NA	NA	NA	NA	NA	NA	NA	NA	NA	NA	NA	NA	NA	NA	NA	NA	-14.1221	-13.6913	-11.6905	-11.4981	-11.9744	-11.4867	-13.3262	-11.9477	-14.5665	-14.6405	-14.8472	-14.7182	-12.8705	-16.2543	-15.2377	-15.0356	NA	NA
Firmicutes bacterium CAG:103	0.00331092	NA	NA	-2.66154	0.00331092	NA	NA	NA	NA	FALSE	FALSE	FALSE	TRUE	FALSE	FALSE	NA	NA	NA	NA	NA	NA	NA	NA	NA	NA	NA	NA	NA	NA	NA	NA	-15.0935	-12.0207	-12.9565	-11.5126	-11.5865	-14.3116	-15.4745	-13.5778	-15.5761	-14.3228	-14.7393	-16.7588	-16.3988	-16.0504	-17.295	-16.6847	NA	NA
Bacteroides sp. 3_1_33FAA	0.00339984	NA	NA	2.62384	0.0127744	3.09025	0.00339984	3.775	0.00699209	FALSE	TRUE	FALSE	TRUE	TRUE	TRUE	NA	NA	NA	NA	NA	NA	NA	NA	NA	NA	NA	NA	NA	NA	NA	NA	-11.267	-11.1477	-12.8491	-14.3956	-13.865	-15.3681	-14.8269	-13.4225	-10.0871	-10.5505	-11.236	-8.74558	-8.95043	-14.7539	-9.80164	-12.0259	-9.6756	-8.64799
Bifidobacterium pseudolongum subsp. globosum	0.00408367	NA	NA	2.19399	0.0152362	2.53326	0.00408367	2.7273	0.0342325	FALSE	TRUE	FALSE	TRUE	TRUE	TRUE	NA	NA	NA	NA	NA	NA	NA	NA	NA	NA	NA	NA	NA	NA	NA	NA	-16.9411	-13.6883	-15.9046	-15.1844	-14.1642	-14.4133	-15.9044	-15.5463	-12.0565	-13.8587	-14.083	-11.6777	-14.7771	-15.397	-10.8857	-11.4591	-13.8841	-16.3157
Bacteroidales	0.00409119	-0.683679	0.0379683	3.7009	0.00409119	1.28537	0.0517953	-0.70694	0.423367	TRUE	TRUE	TRUE	TRUE	TRUE	TRUE	1.39344	0.872131	0.355285	1.15447	1.41463	0.762195	NA	NA	0.796721	0.0344262	0.16918	0.378862	0.41626	0.0546341	NA	NA	-16.117	-7.70353	-12.2084	-12.3145	-9.54124	-15.3854	-15.327	-11.975	-8.07408	-8.69341	-9.03508	-10.2029	-9.93543	-8.34931	-8.19467	-8.47999	-11.0873	-8.38527
Cellulosilyticum lentocellum	0.00409798	-1.69147	0.00409798	NA	NA	0.909493	0.361191	1.88389	0.191177	FALSE	FALSE	TRUE	FALSE	TRUE	TRUE	0.2972	1.7	2.87336	1.55459	0.642534	3.66968	1.25	1.86957	0.02488	0.0864	0.0788	0.0175983	0.00934498	0.0444344	0.0147826	0.048913	NA	NA	NA	NA	NA	NA	NA	NA	NA	NA	NA	NA	NA	NA	NA	NA	-13.4433	-14.7555
Candidatus Arthromitus sp. SFB-turkey	0.00465692	NA	NA	-3.73962	0.00465692	NA	NA	NA	NA	FALSE	FALSE	FALSE	TRUE	FALSE	FALSE	NA	NA	NA	NA	NA	NA	NA	NA	NA	NA	NA	NA	NA	NA	NA	NA	-9.31626	-9.29073	-9.01084	-15.1156	-15.3747	-10.3596	-8.97464	-15.4479	-14.6217	-14.5478	-14.812	-15.5046	-15.3578	-15.7037	-16.7716	-15.488	NA	NA
Tannerella sp. CAG:51	0.00465692	NA	NA	2.81946	0.00465692	NA	NA	NA	NA	FALSE	FALSE	FALSE	TRUE	FALSE	FALSE	NA	NA	NA	NA	NA	NA	NA	NA	NA	NA	NA	NA	NA	NA	NA	NA	-16.1848	-14.1258	-17.2953	-14.6842	-14.3653	-15.5779	-16.0004	-15.2504	-13.35	-11.5997	-11.8938	-15.8678	-10.8483	-11.0858	-15.0153	-11.2678	NA	NA
Lactobacillus acidophilus	0.00467831	NA	NA	NA	NA	3.19972	0.00467831	4.79718	0.0104997	FALSE	FALSE	FALSE	FALSE	TRUE	TRUE	NA	NA	NA	NA	NA	NA	NA	NA	NA	NA	NA	NA	NA	NA	NA	NA	NA	NA	NA	NA	NA	NA	NA	NA	NA	NA	NA	NA	NA	NA	NA	NA	-14.5048	-11.1784
Lachnoclostridium	0.00509001	NA	NA	-3.40536	0.00509001	-2.29107	0.0149836	-1.5429	0.311993	FALSE	TRUE	FALSE	TRUE	TRUE	TRUE	NA	NA	NA	NA	NA	NA	NA	NA	NA	NA	NA	NA	NA	NA	NA	NA	-16.3548	-9.49388	-9.07895	-8.96904	-14.4035	-12.03	-9.84094	-13.877	-14.5097	-15.3588	-14.651	-14.8774	-15.8471	-15.7763	-15.2386	-15.0322	-12.4296	-14.3149
Clostridium sp. ASF356	0.00515165	NA	NA	-2.11327	0.0523787	-2.96175	0.00515165	-3.3402	0.0217576	FALSE	TRUE	FALSE	TRUE	TRUE	TRUE	NA	NA	NA	NA	NA	NA	NA	NA	NA	NA	NA	NA	NA	NA	NA	NA	-15.6203	-11.7038	-10.888	-10.7079	-14.6238	-11.0128	-12.7614	-11.1791	-14.7003	-14.2255	-14.3774	-10.6663	-16.4021	-17.0266	-14.8227	-13.1824	-10.8126	-9.26403
Clostridium sp. CAG:277	0.00520019	NA	NA	NA	NA	-1.69341	0.00520019	-2.4559	0.0149959	FALSE	FALSE	FALSE	FALSE	TRUE	TRUE	NA	NA	NA	NA	NA	NA	NA	NA	NA	NA	NA	NA	NA	NA	NA	NA	NA	NA	NA	NA	NA	NA	NA	NA	NA	NA	NA	NA	NA	NA	NA	NA	-14.3375	-14.4157
Eubacterium sp. CAG:786	0.00524548	NA	NA	-3.10158	0.00524548	NA	NA	NA	NA	FALSE	FALSE	FALSE	TRUE	FALSE	FALSE	NA	NA	NA	NA	NA	NA	NA	NA	NA	NA	NA	NA	NA	NA	NA	NA	-15.1863	-8.93561	-11.6855	-11.7756	-9.77313	-10.144	-10.173	-11.4542	-15.1727	-14.5548	-12.0652	-14.9093	-12.2045	-16.7367	-12.7523	-15.5445	NA	NA
Solobacterium moorei	0.00529183	NA	NA	-2.68847	0.00529183	NA	NA	NA	NA	FALSE	FALSE	FALSE	TRUE	FALSE	FALSE	NA	NA	NA	NA	NA	NA	NA	NA	NA	NA	NA	NA	NA	NA	NA	NA	-13.1001	-12.3537	-12.2372	-15.8768	-10.4494	-13.7066	-14.4274	-10.1389	-14.8506	-15.7632	-14.7871	-15.4656	-15.5673	-17.3224	-14.756	-15.2858	NA	NA
Eubacterium rectale	0.0053362	NA	NA	3.57707	0.0053362	NA	NA	NA	NA	FALSE	FALSE	FALSE	TRUE	FALSE	FALSE	NA	NA	NA	NA	NA	NA	NA	NA	NA	NA	NA	NA	NA	NA	NA	NA	-15.7189	-10.6181	-15.1064	-16.454	-10.4936	-16.6136	-15.0824	-15.0868	-11.198	-9.48374	-9.78663	-11.0583	-10.1349	-15.1702	-9.06424	-10.6612	NA	NA
Candidatus Kuenenia stuttgartiensis	0.00549549	0.449139	0.00549549	NA	NA	NA	NA	NA	NA	FALSE	FALSE	TRUE	FALSE	FALSE	FALSE	0.00207614	0.12335	0.209972	0.116239	0.270819	0.146263	0.0368932	0.138835	0.416244	0.538071	0.598985	0.925926	0.561254	0.52669	0.381068	0.68932	NA	NA	NA	NA	NA	NA	NA	NA	NA	NA	NA	NA	NA	NA	NA	NA	NA	NA
Peptoniphilaceae bacterium SIT14	0.00558459	NA	NA	NA	NA	NA	NA	3.97773	0.00558459	FALSE	FALSE	FALSE	FALSE	FALSE	TRUE	NA	NA	NA	NA	NA	NA	NA	NA	NA	NA	NA	NA	NA	NA	NA	NA	NA	NA	NA	NA	NA	NA	NA	NA	NA	NA	NA	NA	NA	NA	NA	NA	NA	NA
Roseburia inulinivorans	0.00564723	-0.470913	0.33239	-2.59727	0.00564723	0.654501	0.453374	2.36378	0.074719	TRUE	TRUE	TRUE	TRUE	TRUE	TRUE	0.0258152	0.116123	2.54032	1.73589	0.0325253	0.938047	1.2	0.249286	0.596014	0.0699275	0.356884	0	0	1.83502	0.102857	0.11	-9.45962	-9.21886	-7.22173	-6.92616	-6.64466	-8.89306	-7.34507	-6.61381	-9.75798	-10.6578	-8.66199	-9.79455	-11.5031	-13.8383	-9.21806	-9.66931	-14.3992	-11.9611
Lactobacillus johnsonii	0.00566926	NA	NA	2.93508	0.00566926	2.32273	0.035986	3.93272	0.0296748	FALSE	TRUE	FALSE	TRUE	TRUE	TRUE	NA	NA	NA	NA	NA	NA	NA	NA	NA	NA	NA	NA	NA	NA	NA	NA	-10.5813	-10.5816	-10.6017	-14.0123	-7.86534	-14.3212	-9.01923	-9.8578	-7.98524	-6.77798	-6.88542	-8.25709	-7.10263	-8.18191	-8.96725	-9.20237	-7.54489	-10.317
Bacteroides vulgatus	0.00567563	0.356965	0.469971	2.86569	0.00567563	1.96723	0.0202755	3.08179	0.0217576	TRUE	TRUE	TRUE	TRUE	TRUE	TRUE	0.326845	1.78553	0.281871	0.55163	0.405462	0.215233	0.119285	0.202487	0.303929	0.727096	0.515431	2.8681	1.59445	0.158841	0.308414	0.267807	-9.57939	-8.04607	-10.2683	-14.2169	-9.48124	-10.4735	-12.1989	-13.3041	-8.21996	-8.69611	-9.12557	-6.81975	-6.79504	-9.45028	-6.99597	-8.54012	-7.49632	-6.05142
Eubacterium plexicaudatum	0.0061096	-0.100259	0.644988	-3.71489	0.0061096	-1.85531	0.0412086	-1.91517	0.267296	TRUE	TRUE	TRUE	TRUE	TRUE	TRUE	0	0.441667	0	0.0589796	1.01342	0.509396	0.205307	0.77514	0.312037	0.392593	0.481481	0.434694	0.0471429	0.232215	0.141061	0.160615	-14.4929	-9.35155	-10.6398	-8.40917	-9.61321	-9.09087	-11.9042	-8.83868	-9.8264	-15.9622	-9.9715	-13.8626	-15.6039	-15.4036	-14.8728	-16.5567	-12.2438	-13.7672
Prevotella sp. CAG:485	0.00621614	1.28145	0.0379683	1.63665	0.00621614	1.31735	0.0103158	2.11939	0.0105629	TRUE	TRUE	TRUE	TRUE	TRUE	TRUE	0.177429	0.289122	0.636324	0.496306	0.333801	0.199655	1.01429	1.91842	0.69459	0.789994	1.05468	2.6095	1.39868	1.90697	3.1732	3.68933	-7.72564	-6.98085	-7.37477	-7.86492	-6.92685	-8.04	-6.72497	-7.35433	-5.95388	-6.27208	-6.12954	-5.781	-5.23103	-5.87641	-5.2591	-5.39612	-7.50045	-7.46544
Ruminococcus gnavus	0.00621614	NA	NA	-2.74	0.00621614	NA	NA	0.972777	0.396967	FALSE	FALSE	FALSE	TRUE	FALSE	TRUE	NA	NA	NA	NA	NA	NA	NA	NA	NA	NA	NA	NA	NA	NA	NA	NA	-10.5923	-10.9163	-10.6822	-10.0752	-13.6119	-10.4047	-10.2604	-11.9115	-14.0869	-16.9248	-11.4802	-12.09	-13.6374	-13.5488	-12.3779	-16.2285	NA	NA
Alistipes sp. CAG:268	0.0065903	NA	NA	-3.46806	0.0065903	NA	NA	NA	NA	FALSE	FALSE	FALSE	TRUE	FALSE	FALSE	NA	NA	NA	NA	NA	NA	NA	NA	NA	NA	NA	NA	NA	NA	NA	NA	-7.77194	-8.02018	-11.9632	-14.5129	-10.9631	-14.9506	-15.8872	-11.7786	-14.9849	-14.1296	-15.7162	-16.1775	-15.614	-15.7479	-16.1474	-15.0748	NA	NA
Clostridium leptum DSM 753	0.0065903	NA	NA	-3.29797	0.0065903	NA	NA	-2.30063	0.0544515	FALSE	FALSE	FALSE	TRUE	FALSE	TRUE	NA	NA	NA	NA	NA	NA	NA	NA	NA	NA	NA	NA	NA	NA	NA	NA	-16.2589	-9.32675	-16.684	-12.0726	-10.4928	-9.84141	-12.09	-10.3004	-15.1888	-14.4277	-15.341	-15.1183	-14.8148	-15.8715	-16.249	-16.4394	NA	NA
Bacteroides sp. CAG:20	0.00699209	NA	NA	1.98354	0.014941	NA	NA	4.88467	0.00699209	FALSE	FALSE	FALSE	TRUE	FALSE	TRUE	NA	NA	NA	NA	NA	NA	NA	NA	NA	NA	NA	NA	NA	NA	NA	NA	-10.5107	-8.76048	-11.7001	-11.4012	-10.8562	-12.4226	-11.0153	-12.8375	-8.33734	-11.6835	-9.21482	-8.79087	-8.27114	-9.92413	-8.50753	-8.90652	NA	NA
Butyrivibrio crossotus CAG:259	0.00710305	NA	NA	-2.22004	0.00710305	NA	NA	NA	NA	FALSE	FALSE	FALSE	TRUE	FALSE	FALSE	NA	NA	NA	NA	NA	NA	NA	NA	NA	NA	NA	NA	NA	NA	NA	NA	-14.4928	-15.7279	-13.5302	-10.958	-12.9087	-12.6968	-12.6096	-11.3242	-14.5587	-14.9116	-14.7263	-16.1222	-15.2117	-15.2205	-15.1655	-16.0919	NA	NA
Rattus norvegicus	0.00747632	-0.430815	0.00747632	-0.2562	0.653724	-0.525724	0.234819	-0.257723	0.736991	TRUE	TRUE	TRUE	TRUE	TRUE	TRUE	1.28158	1.04001	0.899964	0.992823	0.909028	1.00685	0.939944	0.916208	0.800408	0.637937	0.718654	0.52974	0.470139	0.540579	0.348235	0.494193	-0.372106	-1.16922	-0.578083	-1.52752	-1.3	-1.05511	-0.633073	-0.806611	-1.19913	-0.735272	-1.13005	-1.31567	-1.26955	-1.22543	-1.35022	-1.26601	-0.455224	-0.882925
Blautia schinkii	0.00747632	1.38701	0.00747632	-1.68843	0.109362	0.387202	0.681837	0.658772	0.677579	TRUE	TRUE	TRUE	TRUE	TRUE	TRUE	0.0834502	0.0490884	0	0	0.0347727	1.42424	0	0	2.01964	1.58485	2.8892	2.4	1.42439	1.29167	0.879167	0.19875	-9.42249	-9.49401	-13.8156	-8.73458	-9.10935	-7.66921	-8.79713	-8.45325	-9.02286	-12.3112	-9.13503	-11.3844	-11.2675	-9.98808	-11.2563	-14.6376	-14.2335	-12.1293
Clostridium cellulosi	0.00780597	NA	NA	3.26464	0.00780597	NA	NA	NA	NA	FALSE	FALSE	FALSE	TRUE	FALSE	FALSE	NA	NA	NA	NA	NA	NA	NA	NA	NA	NA	NA	NA	NA	NA	NA	NA	-16.4001	-9.01822	-15.1488	-15.5372	-12.1051	-15.5308	-14.4185	-12.127	-11.4171	-10.2052	-9.66041	-8.92446	-9.40339	-12.1602	-8.97332	-13.4246	NA	NA
Prevotella	0.00790333	NA	NA	2.61263	0.00790333	NA	NA	NA	NA	FALSE	FALSE	FALSE	TRUE	FALSE	FALSE	NA	NA	NA	NA	NA	NA	NA	NA	NA	NA	NA	NA	NA	NA	NA	NA	-14.812	-10.8522	-13.9896	-16.6233	-13.9704	-11.5422	-15.4157	-15.1536	-12.0724	-10.2976	-12.1286	-11.8421	-9.30857	-11.9548	-11.6037	-12.2503	NA	NA
Parabacteroides sp. D26	0.00810049	1.5688	0.0379683	0.855368	0.573188	2.03553	0.0141456	3.59955	0.00810049	TRUE	TRUE	TRUE	TRUE	TRUE	TRUE	0.269663	0.393258	NA	NA	NA	NA	0	0	2.04775	1.45787	2.94944	NA	NA	NA	0.342614	1.875	-15.0435	-8.76094	-10.5302	-14.7402	-14.5567	-15.6335	-16.2262	-13.1739	-9.94704	-11.5433	-11.0219	-10.3206	-16.1428	-10.5164	-16.6345	-15.6958	-12.2404	-8.52028
Bacteroides	0.00849047	0.676329	0.0366794	1.95351	0.00849047	1.57608	0.00975559	2.6133	0.0104907	TRUE	TRUE	TRUE	TRUE	TRUE	TRUE	0.391768	0.571174	0.187203	0.284965	0.202777	0.126811	0.254336	0.461457	0.636886	0.370651	0.531325	1.95389	1.23171	0.424362	1.71349	1.02881	-5.57506	-4.40259	-5.97545	-7.89769	-5.33623	-6.16078	-7.09202	-6.2835	-4.17564	-4.5869	-4.5092	-3.10702	-3.29693	-5.68965	-3.37927	-4.35067	-6.27115	-4.32681
Clostridia bacterium UC5.1-1E11	0.00849047	NA	NA	2.15654	0.00849047	NA	NA	NA	NA	FALSE	FALSE	FALSE	TRUE	FALSE	FALSE	NA	NA	NA	NA	NA	NA	NA	NA	NA	NA	NA	NA	NA	NA	NA	NA	-15.0817	-15.378	-16.1008	-13.9924	-15.2317	-14.5828	-14.9391	-14.1918	-12.002	-11.2293	-11.5234	-13.5274	-13.927	-15.5462	-13.1308	-11.3598	NA	NA
Brevibacillus massiliensis	0.00888385	NA	NA	NA	NA	-2.05749	0.00888385	-3.25401	0.0427671	FALSE	FALSE	FALSE	FALSE	TRUE	TRUE	NA	NA	NA	NA	NA	NA	NA	NA	NA	NA	NA	NA	NA	NA	NA	NA	NA	NA	NA	NA	NA	NA	NA	NA	NA	NA	NA	NA	NA	NA	NA	NA	-14.5117	-11.9417
Ruminococcus sp. CAG:177	0.00927945	NA	NA	-1.31771	0.204864	-1.85324	0.00927945	-2.59181	0.0433194	FALSE	TRUE	FALSE	TRUE	TRUE	TRUE	NA	NA	NA	NA	NA	NA	NA	NA	NA	NA	NA	NA	NA	NA	NA	NA	-15.405	-16.4241	-11.8521	-14.4193	-11.944	-11.1823	-15.7682	-10.7848	-14.0869	-14.1551	-13.0652	-15.9345	-16.1117	-16.0438	-15.374	-13.5502	-13.9829	-13.0618
Proteobacteria bacterium CAG:495	0.009738	NA	NA	2.8571	0.009738	1.96866	0.0326092	2.8739	0.0612483	FALSE	TRUE	FALSE	TRUE	TRUE	TRUE	NA	NA	NA	NA	NA	NA	NA	NA	NA	NA	NA	NA	NA	NA	NA	NA	-15.2563	-12.951	-16.8124	-15.5361	-13.8755	-16.0621	-15.4939	-15.6155	-10.2736	-14.9207	-12.4739	-10.2883	-11.0956	-16.6995	-12.1382	-10.8563	-14.1467	-13.5771
Bacteroides sp. CAG:598	0.0100889	NA	NA	3.58273	0.0100889	NA	NA	NA	NA	FALSE	FALSE	FALSE	TRUE	FALSE	FALSE	NA	NA	NA	NA	NA	NA	NA	NA	NA	NA	NA	NA	NA	NA	NA	NA	-14.982	-8.31261	-15.1741	-12.5126	-12.3777	-16.4047	-15.7146	-16.5984	-10.7151	-11.6037	-9.63715	-8.23315	-9.20242	-14.8163	-8.51614	-10.691	NA	NA
Ruminococcus callidus	0.0103158	NA	NA	-3.2583	0.0126762	-2.91272	0.0103158	-3.85838	0.0336486	FALSE	TRUE	FALSE	TRUE	TRUE	TRUE	NA	NA	NA	NA	NA	NA	NA	NA	NA	NA	NA	NA	NA	NA	NA	NA	-14.0677	-9.67207	-16.5885	-11.9773	-9.32879	-8.67279	-15.8995	-9.07193	-14.9952	-15.711	-14.9487	-15.6015	-15.1126	-14.314	-16.1281	-14.5338	-15.2063	-12.4538
Butyrivibrio sp. AE2032	0.0105629	-0.0658374	0.633107	NA	NA	NA	NA	3.61184	0.0105629	FALSE	FALSE	TRUE	FALSE	FALSE	TRUE	0.0591195	0.0968553	0.17707	0.131331	0.491457	0.191256	0.0862315	0.0951335	0.0161635	0.0147799	0.0250314	0.16573	0.104935	0.263216	0.0846588	0.12724	NA	NA	NA	NA	NA	NA	NA	NA	NA	NA	NA	NA	NA	NA	NA	NA	NA	NA
Roseburia sp. CAG:182	0.0106428	NA	NA	-3.18668	0.0106428	NA	NA	NA	NA	FALSE	FALSE	FALSE	TRUE	FALSE	FALSE	NA	NA	NA	NA	NA	NA	NA	NA	NA	NA	NA	NA	NA	NA	NA	NA	-9.42568	-13.9163	-9.06611	-8.69629	-8.37023	-12.7381	-16.2756	-8.83108	-13.18	-14.8332	-15.3193	-13.9754	-14.4675	-13.3789	-13.4304	-14.2282	NA	NA
Johnsonella ignava	0.0106438	NA	NA	NA	NA	1.95246	0.0253607	3.86271	0.0106438	FALSE	FALSE	FALSE	FALSE	TRUE	TRUE	NA	NA	NA	NA	NA	NA	NA	NA	NA	NA	NA	NA	NA	NA	NA	NA	NA	NA	NA	NA	NA	NA	NA	NA	NA	NA	NA	NA	NA	NA	NA	NA	-14.9125	-15.3122
Bacteroides vulgatus CAG:6	0.0106722	NA	NA	1.46876	0.173062	2.7209	0.0106722	3.84588	0.0217576	FALSE	TRUE	FALSE	TRUE	TRUE	TRUE	NA	NA	NA	NA	NA	NA	NA	NA	NA	NA	NA	NA	NA	NA	NA	NA	-10.3169	-9.34676	-11.4773	-14.2611	-10.6975	-14.212	-16.7547	-12.0599	-10.4045	-11.6405	-11.0943	-9.83475	-10.1352	-13.1804	-10.1557	-10.9306	-12.4242	-9.67532
Eubacterium siraeum 70/3	0.0108562	-2.40993	0.0108562	NA	NA	NA	NA	NA	NA	FALSE	FALSE	TRUE	FALSE	FALSE	FALSE	4.67568	0.0333333	0.25	1.84766	3.34211	3.33333	2.06304	4.95702	0.0151351	0.133333	0.508108	0.154883	0.279297	0.0149123	0.0495702	0.0674785	NA	NA	NA	NA	NA	NA	NA	NA	NA	NA	NA	NA	NA	NA	NA	NA	NA	NA
Bacteroides vulgatus ATCC 8482	0.0109156	NA	NA	2.33107	0.0158645	1.9876	0.0109156	2.96061	0.0453977	FALSE	TRUE	FALSE	TRUE	TRUE	TRUE	NA	NA	NA	NA	NA	NA	NA	NA	NA	NA	NA	NA	NA	NA	NA	NA	-11.5183	-11.0779	-13.1152	-15.1927	-13.0786	-15.1715	-14.8972	-13.2525	-12.539	-11.0565	-11.6786	-9.81686	-9.54401	-13.9837	-9.85877	-10.1779	-13.6064	-10.6629
Clostridium sp. CAG:226	0.0115512	NA	NA	-2.77117	0.0115512	-0.177034	0.806259	-2.67739	0.0480504	FALSE	TRUE	FALSE	TRUE	TRUE	TRUE	NA	NA	NA	NA	NA	NA	NA	NA	NA	NA	NA	NA	NA	NA	NA	NA	-15.3794	-10.5317	-12.2774	-10.5354	-9.97106	-11.6373	-15.9689	-10.7241	-14.692	-14.9884	-15.5448	-16.5669	-15.7236	-12.3485	-14.3767	-14.9536	-14.7754	-12.9146
Bacteroides dorei CL02T12C06	0.0121879	0.687929	0.477053	2.3033	0.0121879	NA	NA	NA	NA	FALSE	FALSE	TRUE	TRUE	FALSE	FALSE	0.397541	3.10656	NA	NA	NA	NA	0.132258	0.808756	0.967213	1.02459	1.7623	NA	NA	NA	1.92396	3.31797	-15.0563	-14.457	-15.9326	-15.7218	-15.7913	-14.1787	-14.1238	-14.5005	-12.0743	-11.2808	-15.1287	-12.7776	-12.4399	-15.8761	-10.8599	-10.898	NA	NA
Corallococcus coralloides	0.0127511	2.12175	0.0127511	NA	NA	NA	NA	NA	NA	FALSE	FALSE	TRUE	FALSE	FALSE	FALSE	0.0918478	0.113587	NA	NA	NA	NA	0	0	1.23913	2.45109	1.43478	NA	NA	NA	2.0379	3.70262	NA	NA	NA	NA	NA	NA	NA	NA	NA	NA	NA	NA	NA	NA	NA	NA	NA	NA
Acetivibrio ethanolgignens	0.0131225	NA	NA	NA	NA	-2.9543	0.0131225	-2.35319	0.117061	FALSE	FALSE	FALSE	FALSE	TRUE	TRUE	NA	NA	NA	NA	NA	NA	NA	NA	NA	NA	NA	NA	NA	NA	NA	NA	NA	NA	NA	NA	NA	NA	NA	NA	NA	NA	NA	NA	NA	NA	NA	NA	-14.1448	-10.8458
Clostridium sp. CAG:510	0.0132813	-5.11357	0.299791	-3.18882	0.0132813	0.858111	0.305186	-0.432151	0.793695	TRUE	TRUE	TRUE	TRUE	TRUE	TRUE	0.566055	2.88991	5.65744	29.9308	0.385306	1.3102	2.64286	15.5556	15.5963	0.233028	1.01835	0	0	0.546939	0.634921	0	-15.0788	-9.31837	-9.23903	-7.76363	-10.6972	-7.88353	-11.7611	-9.87647	-10.3286	-11.9284	-11.8384	-12.2523	-15.0624	-16.3345	-13.4	-15.9841	-13.6247	-13.1421
Eubacterium sp. CAG:603	0.0140478	NA	NA	-3.47396	0.0140478	NA	NA	NA	NA	FALSE	FALSE	FALSE	TRUE	FALSE	FALSE	NA	NA	NA	NA	NA	NA	NA	NA	NA	NA	NA	NA	NA	NA	NA	NA	-15.5188	-8.88825	-8.06722	-7.22684	-7.47282	-8.57067	-8.53341	-8.07768	-9.7036	-13.3567	-10.1011	-15.0029	-15.2338	-9.37887	-12.9539	-14.4164	NA	NA
Lactobacillus gasseri	0.0144357	NA	NA	NA	NA	2.38171	0.0144357	3.54699	0.0255689	FALSE	FALSE	FALSE	FALSE	TRUE	TRUE	NA	NA	NA	NA	NA	NA	NA	NA	NA	NA	NA	NA	NA	NA	NA	NA	NA	NA	NA	NA	NA	NA	NA	NA	NA	NA	NA	NA	NA	NA	NA	NA	-9.09589	-11.6572
Pseudobutyrivibrio sp. LB2011	0.0146971	NA	NA	NA	NA	-1.69064	0.0146971	-1.62299	0.117061	FALSE	FALSE	FALSE	FALSE	TRUE	TRUE	NA	NA	NA	NA	NA	NA	NA	NA	NA	NA	NA	NA	NA	NA	NA	NA	NA	NA	NA	NA	NA	NA	NA	NA	NA	NA	NA	NA	NA	NA	NA	NA	-13.2453	-13.684
Acetobacter sp. CAG:267	0.0155548	NA	NA	3.08926	0.0155548	NA	NA	NA	NA	FALSE	FALSE	FALSE	TRUE	FALSE	FALSE	NA	NA	NA	NA	NA	NA	NA	NA	NA	NA	NA	NA	NA	NA	NA	NA	-15.1285	-12.7908	-16.6449	-15.34	-15.043	-14.2406	-16.2542	-14.5697	-9.34896	-13.6405	-10.3359	-9.52481	-8.83517	-16.329	-11.4402	-15.8429	NA	NA
Tannerella forsythia	0.0167918	NA	NA	3.29992	0.0167918	0.294415	0.660198	1.74029	0.131117	FALSE	TRUE	FALSE	TRUE	TRUE	TRUE	NA	NA	NA	NA	NA	NA	NA	NA	NA	NA	NA	NA	NA	NA	NA	NA	-15.7968	-8.3049	-16.6006	-14.7439	-13.8603	-14.4837	-15.7971	-15.4067	-12.8006	-11.8582	-11.3729	-11.8493	-7.14599	-8.20895	-10.773	-14.5858	-8.78776	-9.36794
Blautia sp. CAG:52	0.0174591	NA	NA	-1.96076	0.0174591	NA	NA	NA	NA	FALSE	FALSE	FALSE	TRUE	FALSE	FALSE	NA	NA	NA	NA	NA	NA	NA	NA	NA	NA	NA	NA	NA	NA	NA	NA	-15.2293	-12.0627	-15.8166	-11.8943	-12.0977	-12.5937	-12.8454	-11.8858	-14.5497	-16.3923	-14.5474	-14.09	-14.4364	-15.6557	-15.004	-15.4361	NA	NA
Eubacterium eligens	0.0178975	NA	NA	NA	NA	1.12957	0.0912831	3.04796	0.0178975	FALSE	FALSE	FALSE	FALSE	TRUE	TRUE	NA	NA	NA	NA	NA	NA	NA	NA	NA	NA	NA	NA	NA	NA	NA	NA	NA	NA	NA	NA	NA	NA	NA	NA	NA	NA	NA	NA	NA	NA	NA	NA	-13.44	-13.7157
Robinsoniella peoriensis	0.0195939	0.835349	0.0195939	NA	NA	NA	NA	NA	NA	FALSE	FALSE	TRUE	FALSE	FALSE	FALSE	0.0940678	0.185593	0	0.669456	0.0168452	0.0153571	0.189252	0.331776	0.707627	1.32203	1.92373	0.277824	1.00418	0.12381	1.10864	1.71729	NA	NA	NA	NA	NA	NA	NA	NA	NA	NA	NA	NA	NA	NA	NA	NA	NA	NA
Alistipes sp. Marseille-P2431	0.0203311	NA	NA	0.66803	0.468456	-2.59072	0.0203311	-3.65697	0.0336191	FALSE	TRUE	FALSE	TRUE	TRUE	TRUE	NA	NA	NA	NA	NA	NA	NA	NA	NA	NA	NA	NA	NA	NA	NA	NA	-14.7706	-14.9737	-13.9225	-10.846	-15.0101	-12.06	-14.8738	-12.0599	-10.8306	-13.1551	-13.8021	-11.1191	-13.5264	-12.9447	-14.0742	-13.7201	-11.439	-10.6693
Ruminococcaceae bacterium AM2	0.0206244	NA	NA	-1.06089	0.171505	-1.64594	0.0206244	-1.25587	0.32593	FALSE	TRUE	FALSE	TRUE	TRUE	TRUE	NA	NA	NA	NA	NA	NA	NA	NA	NA	NA	NA	NA	NA	NA	NA	NA	-16.9202	-14.2621	-15.5474	-13.3844	-14.0945	-12.7911	-13.6062	-14.5983	-14.1205	-14.7862	-15.9816	-16.7434	-14.5439	-15.392	-16.6688	-15.4547	-13.7402	-11.3669
Bacteroides finegoldii	0.0209861	NA	NA	-1.85531	0.0209861	NA	NA	NA	NA	FALSE	FALSE	FALSE	TRUE	FALSE	FALSE	NA	NA	NA	NA	NA	NA	NA	NA	NA	NA	NA	NA	NA	NA	NA	NA	-14.032	-14.8705	-15.4844	-12.0387	-11.7336	-11.7932	-13.8453	-15.4958	-15.5472	-16.1359	-15.8413	-14.6715	-15.5462	-15.1825	-15.5033	-15.7082	NA	NA
Blautia obeum	0.0214492	NA	NA	-1.07627	0.269108	NA	NA	-3.24524	0.0214492	FALSE	FALSE	FALSE	TRUE	FALSE	TRUE	NA	NA	NA	NA	NA	NA	NA	NA	NA	NA	NA	NA	NA	NA	NA	NA	-11.6627	-12.8232	-12.8521	-10.5292	-11.2306	-11.5852	-15.118	-12.2525	-16.3685	-10.991	-13.1356	-13.5925	-12.555	-15.8605	-11.7007	-12.4601	NA	NA
Lactobacillus kalixensis	0.0214647	NA	NA	NA	NA	1.98259	0.0251114	3.0874	0.0214647	FALSE	FALSE	FALSE	FALSE	TRUE	TRUE	NA	NA	NA	NA	NA	NA	NA	NA	NA	NA	NA	NA	NA	NA	NA	NA	NA	NA	NA	NA	NA	NA	NA	NA	NA	NA	NA	NA	NA	NA	NA	NA	-13.4239	-15.425
Bacteroides vulgatus str. 3975 RP4	0.0217576	NA	NA	NA	NA	1.71049	0.0292987	3.15939	0.0217576	FALSE	FALSE	FALSE	FALSE	TRUE	TRUE	NA	NA	NA	NA	NA	NA	NA	NA	NA	NA	NA	NA	NA	NA	NA	NA	NA	NA	NA	NA	NA	NA	NA	NA	NA	NA	NA	NA	NA	NA	NA	NA	-12.6161	-8.84306
Firmicutes bacterium CAG:56	0.0221922	NA	NA	0.418785	0.613627	-1.13883	0.232736	-4.09717	0.0221922	FALSE	TRUE	FALSE	TRUE	TRUE	TRUE	NA	NA	NA	NA	NA	NA	NA	NA	NA	NA	NA	NA	NA	NA	NA	NA	-11.3445	-11.5032	-13.9896	-9.88278	-10.4547	-10.2431	-10.2418	-11.0396	-10.1713	-10.8905	-8.78746	-12.1571	-10.6943	-10.7008	-9.97605	-11.9715	-9.86693	-11.4038
Flavonifractor plautii	0.0227154	NA	NA	0.167889	0.848724	-2.02416	0.0227154	-2.92647	0.0464757	FALSE	TRUE	FALSE	TRUE	TRUE	TRUE	NA	NA	NA	NA	NA	NA	NA	NA	NA	NA	NA	NA	NA	NA	NA	NA	-10.0533	-10.235	-8.27515	-7.27553	-10.1677	-7.86442	-7.96932	-8.99398	-7.72459	-9.19932	-7.94976	-7.23609	-8.7301	-10.9879	-9.3479	-8.31569	-10.1547	-10.7016
Clostridium celatum	0.0228565	-2.23522	0.0228565	NA	NA	-0.860293	0.393189	0.381418	0.807973	FALSE	FALSE	TRUE	FALSE	TRUE	TRUE	2.49448	5.89404	2.22689	0.609244	4.40162	0.3286	1.50442	0.592035	0.0405077	0.0354305	0.0343267	0	0	0	0	0.059292	NA	NA	NA	NA	NA	NA	NA	NA	NA	NA	NA	NA	NA	NA	NA	NA	-11.0873	-8.96704
Parabacteroides sp. CAG:2	0.0229831	NA	NA	2.0353	0.120949	1.42945	0.111172	3.07844	0.0229831	FALSE	TRUE	FALSE	TRUE	TRUE	TRUE	NA	NA	NA	NA	NA	NA	NA	NA	NA	NA	NA	NA	NA	NA	NA	NA	-15.889	-9.77432	-16.6502	-12.1542	-10.8017	-14.5725	-15.8759	-11.6187	-9.05898	-10.607	-10.3562	-12.363	-14.9123	-14.2369	-9.77204	-9.74773	-12.4536	-9.4051
Ruminococcus sp. NK3A76	0.0238056	NA	NA	-1.43371	0.184447	-1.88642	0.0636631	-3.89951	0.0238056	FALSE	TRUE	FALSE	TRUE	TRUE	TRUE	NA	NA	NA	NA	NA	NA	NA	NA	NA	NA	NA	NA	NA	NA	NA	NA	-11.0253	-9.76434	-11.7001	-15.2015	-14.6526	-14.112	-16.3966	-10.4225	-15.2244	-14.2926	-14.2027	-15.9378	-13.6811	-15.4136	-12.8898	-13.1027	-11.287	-10.0134
Fusicatenibacter	0.0239219	NA	NA	-0.352919	0.668024	NA	NA	-2.40588	0.0239219	FALSE	FALSE	FALSE	TRUE	FALSE	TRUE	NA	NA	NA	NA	NA	NA	NA	NA	NA	NA	NA	NA	NA	NA	NA	NA	-14.6499	-13.3569	-13.7781	-15.4469	-12.8346	-14.9156	-14.8932	-14.3306	-13.2569	-16.4448	-15.3224	-13.9969	-14.9594	-12.5488	-16.4061	-14.094	NA	NA
Eubacterium sp. 3_1_31	0.0245072	NA	NA	NA	NA	1.87309	0.0245072	1.83882	0.191718	FALSE	FALSE	FALSE	FALSE	TRUE	TRUE	NA	NA	NA	NA	NA	NA	NA	NA	NA	NA	NA	NA	NA	NA	NA	NA	NA	NA	NA	NA	NA	NA	NA	NA	NA	NA	NA	NA	NA	NA	NA	NA	-14.406	-14.7709
Clostridia bacterium UC5.1-1D10	0.0253607	NA	NA	NA	NA	-1.81439	0.0253607	-1.7271	0.128572	FALSE	FALSE	FALSE	FALSE	TRUE	TRUE	NA	NA	NA	NA	NA	NA	NA	NA	NA	NA	NA	NA	NA	NA	NA	NA	NA	NA	NA	NA	NA	NA	NA	NA	NA	NA	NA	NA	NA	NA	NA	NA	-9.45911	-10.4229
Anaerotruncus sp. G3(2012)	0.0258567	NA	NA	NA	NA	-1.68087	0.0258567	-2.34537	0.0543316	FALSE	FALSE	FALSE	FALSE	TRUE	TRUE	NA	NA	NA	NA	NA	NA	NA	NA	NA	NA	NA	NA	NA	NA	NA	NA	NA	NA	NA	NA	NA	NA	NA	NA	NA	NA	NA	NA	NA	NA	NA	NA	-11.9453	-14.8244
Ruminococcaceae bacterium AB4001	0.0259505	NA	NA	1.58236	0.268328	NA	NA	-3.03662	0.0259505	FALSE	FALSE	FALSE	TRUE	FALSE	TRUE	NA	NA	NA	NA	NA	NA	NA	NA	NA	NA	NA	NA	NA	NA	NA	NA	-8.9842	-8.29185	-15.2026	-13.7391	-11.4507	-12.7007	-12.4583	-7.87439	-8.59426	-11.3413	-8.2408	-8.85652	-8.81725	-15.9059	-8.14997	-8.13705	NA	NA
Roseburia sp. CAG:380	0.0263283	1.44476	0.0916823	-1.89824	0.0263283	NA	NA	NA	NA	FALSE	FALSE	TRUE	TRUE	FALSE	FALSE	NA	NA	0	0.0845528	NA	NA	0.103586	0.609562	NA	NA	NA	2.08943	0.463415	NA	0.836653	3.18725	-13.9232	-15.9421	-15.3116	-12.1587	-14.9073	-11.2896	-13.4992	-11.201	-15.3989	-15.4085	-14.8731	-15.6062	-15.0895	-16.0222	-15.5268	-15.4934	NA	NA
Prevotella sp. S7-1-8	0.0272807	NA	NA	1.96637	0.0272807	NA	NA	NA	NA	FALSE	FALSE	FALSE	TRUE	FALSE	FALSE	NA	NA	NA	NA	NA	NA	NA	NA	NA	NA	NA	NA	NA	NA	NA	NA	-15.2227	-13.3348	-15.9309	-14.3185	-13.9087	-15.061	-15.7373	-15.5749	-11.5011	-12.9375	-12.0045	-11.827	-12.8938	-17.0869	-12.4527	-12.6545	NA	NA
Bacteroides caccae CAG:21	0.0272807	NA	NA	1.89333	0.0272807	NA	NA	1.29984	0.254583	FALSE	FALSE	FALSE	TRUE	FALSE	TRUE	NA	NA	NA	NA	NA	NA	NA	NA	NA	NA	NA	NA	NA	NA	NA	NA	-15.4114	-14.0863	-16.6111	-14.1469	-16.2364	-15.5338	-15.0761	-12.7556	-12.141	-13.515	-12.1687	-15.4823	-13.2749	-12.9452	-10.9783	-14.2055	NA	NA
Ruminococcus sp. FC2018	0.0288311	NA	NA	-2.00951	0.172234	-2.17597	0.0288311	-3.10775	0.0729192	FALSE	TRUE	FALSE	TRUE	TRUE	TRUE	NA	NA	NA	NA	NA	NA	NA	NA	NA	NA	NA	NA	NA	NA	NA	NA	-15.6556	-9.4818	-11.0828	-8.27523	-8.12547	-9.45602	-11.5167	-9.87644	-15.3995	-14.7221	-9.29743	-15.2995	-9.93319	-9.37887	-15.8555	-9.65995	-14.0265	-9.89883
Robinsoniella sp. RHS	0.0291766	NA	NA	2.49844	0.0291766	NA	NA	NA	NA	FALSE	FALSE	FALSE	TRUE	FALSE	FALSE	NA	NA	NA	NA	NA	NA	NA	NA	NA	NA	NA	NA	NA	NA	NA	NA	-16.508	-11.2997	-15.927	-14.8018	-13.7059	-15.0861	-15.6742	-15.7008	-10.0116	-10.23	-9.89524	-14.4119	-12.8598	-15.05	-11.1222	-15.1351	NA	NA
Firmicutes bacterium CAG:114	0.0293633	-1.24437	0.0848373	-2.84903	0.0293633	-2.11252	0.0358718	-2.04273	0.187426	TRUE	TRUE	TRUE	TRUE	TRUE	TRUE	0.859649	1.68421	2.25256	5.49488	0.772206	1.17192	0.52669	1.2847	0.527485	0.136257	0.575439	0.74744	0.947099	0.351003	0.294662	0.512456	-10.2954	-8.16257	-8.41121	-7.33665	-8.74738	-8.10315	-8.54733	-7.94068	-9.69696	-16.2174	-8.86436	-9.21286	-10.6804	-8.42	-10.7352	-16.5094	-12.1023	-8.446
Prevotella sp. CAG:891	0.0300614	0.831909	0.0716985	-2.91079	0.0300614	-1.54323	0.0664307	-0.456361	0.804712	TRUE	TRUE	TRUE	TRUE	TRUE	TRUE	0.0482353	1.00654	0.595798	0.414286	NA	NA	NA	NA	1.60131	0.520261	1.68627	1.69748	1.23529	NA	NA	NA	-16.6227	-9.83112	-17.9139	-14.3117	-8.81244	-13.2038	-10.441	-10.9728	-14.9319	-15.907	-14.3641	-15.5639	-15.9304	-17.2337	-14.7641	-16.7008	-10.0162	-9.64096
Ideonella sp. B508-1	0.0313146	1.31934	0.0313146	NA	NA	NA	NA	NA	NA	FALSE	FALSE	TRUE	FALSE	FALSE	FALSE	0.134628	0.383446	NA	NA	NA	NA	0.0246865	0.161386	1.21284	1.14527	1.49831	NA	NA	NA	0.894389	2.72607	NA	NA	NA	NA	NA	NA	NA	NA	NA	NA	NA	NA	NA	NA	NA	NA	NA	NA
unclassified Ruminococcaceae	0.0313336	NA	NA	NA	NA	-1.88965	0.0339197	-2.86322	0.0313336	FALSE	FALSE	FALSE	FALSE	TRUE	TRUE	NA	NA	NA	NA	NA	NA	NA	NA	NA	NA	NA	NA	NA	NA	NA	NA	NA	NA	NA	NA	NA	NA	NA	NA	NA	NA	NA	NA	NA	NA	NA	NA	-13.8797	-10.7857
Prevotella sp. CAG:5226	0.0313516	NA	NA	1.88761	0.0313516	-1.96717	0.0664307	-2.83022	0.073752	FALSE	TRUE	FALSE	TRUE	TRUE	TRUE	NA	NA	NA	NA	NA	NA	NA	NA	NA	NA	NA	NA	NA	NA	NA	NA	-12.425	-10.2323	-11.4761	-13.9348	-10.1363	-13.1053	-13.7415	-15.2701	-9.95233	-10.9897	-10.1375	-10.1842	-11.2134	-11.9608	-10.1557	-10.6271	-12.0911	-8.49235
Bacteroides salanitronis	0.0322357	NA	NA	NA	NA	2.01204	0.0322357	2.9716	0.0336191	FALSE	FALSE	FALSE	FALSE	TRUE	TRUE	NA	NA	NA	NA	NA	NA	NA	NA	NA	NA	NA	NA	NA	NA	NA	NA	NA	NA	NA	NA	NA	NA	NA	NA	NA	NA	NA	NA	NA	NA	NA	NA	-9.71181	-10.5271
Firmicutes bacterium CAG:41	0.033039	NA	NA	2.26756	0.033039	NA	NA	NA	NA	FALSE	FALSE	FALSE	TRUE	FALSE	FALSE	NA	NA	NA	NA	NA	NA	NA	NA	NA	NA	NA	NA	NA	NA	NA	NA	-14.9502	-14.491	-17.4845	-10.3017	-11.0786	-14.9553	-13.4303	-13.8375	-10.35	-10.6108	-11.0166	-10.7993	-13.4675	-13.3789	-11.1222	-11.6433	NA	NA
Eubacterium sp. CAG:146	0.0335341	NA	NA	-1.60956	0.0335341	NA	NA	NA	NA	FALSE	FALSE	FALSE	TRUE	FALSE	FALSE	NA	NA	NA	NA	NA	NA	NA	NA	NA	NA	NA	NA	NA	NA	NA	NA	-15.6347	-12.7492	-12.3819	-12.2866	-14.9772	-12.5131	-15.1184	-12.5256	-14.5054	-15.7582	-15.5841	-15.0145	-15.6519	-14.7685	-14.8107	-14.9696	NA	NA
Ruminococcus sp. CAG:60	0.0335341	NA	NA	1.87497	0.0335341	NA	NA	NA	NA	FALSE	FALSE	FALSE	TRUE	FALSE	FALSE	NA	NA	NA	NA	NA	NA	NA	NA	NA	NA	NA	NA	NA	NA	NA	NA	-15.4719	-15.1526	-14.4844	-14.4079	-15.4898	-12.6219	-13.2146	-12.794	-14.0869	-11.9852	-12.0652	-12.1738	-11.7895	-15.2564	-10.6648	-10.6156	NA	NA
Clostridiales bacterium CHKCI001	0.0356386	NA	NA	-2.32731	0.0356386	NA	NA	-1.27588	0.293606	FALSE	FALSE	FALSE	TRUE	FALSE	TRUE	NA	NA	NA	NA	NA	NA	NA	NA	NA	NA	NA	NA	NA	NA	NA	NA	-15.8722	-14.9812	-11.7526	-10.0131	-10.9086	-9.38759	-13.0677	-9.30501	-13.5874	-14.2255	-13.9103	-14.7063	-13.2749	-16.7591	-13.8227	-13.6205	NA	NA
uncultured bacterium Contig1500	0.0379683	-2.96178	0.0379683	NA	NA	NA	NA	NA	NA	FALSE	FALSE	TRUE	FALSE	FALSE	FALSE	1.03679	1.35117	2.22851	5.63348	1.28906	5.07812	1.39254	9.21053	0.67893	0.367893	0.755853	0.359729	0.136652	0.960938	0.0800439	0.185965	NA	NA	NA	NA	NA	NA	NA	NA	NA	NA	NA	NA	NA	NA	NA	NA	NA	NA
Lachnospiraceae bacterium TWA4	0.0392072	NA	NA	-1.91165	0.0392072	-1.2136	0.183021	-1.43092	0.385715	FALSE	TRUE	FALSE	TRUE	TRUE	TRUE	NA	NA	NA	NA	NA	NA	NA	NA	NA	NA	NA	NA	NA	NA	NA	NA	-14.779	-11.8825	-13.2029	-11.2611	-10.65	-11.3376	-13.815	-10.7094	-12.3093	-15.5869	-13.8725	-14.7772	-16.5443	-12.9232	-12.5596	-14.3575	-13.2528	-13.077
Bacteroides thetaiotaomicron	0.0392946	NA	NA	0.894631	0.510328	0.646743	0.222098	2.13742	0.0392946	FALSE	TRUE	FALSE	TRUE	TRUE	TRUE	NA	NA	NA	NA	NA	NA	NA	NA	NA	NA	NA	NA	NA	NA	NA	NA	-16.2959	-10.66	-17.0144	-15.2926	-13.0584	-13.8376	-13.4303	-11.8375	-12.2036	-10.3865	-11.4128	-14.9535	-10.905	-17.0056	-10.9575	-16.445	-9.54125	-8.93231
Acinetobacter baumannii	0.0397003	NA	NA	NA	NA	-1.50295	0.0397003	-2.32498	0.0682357	FALSE	FALSE	FALSE	FALSE	TRUE	TRUE	NA	NA	NA	NA	NA	NA	NA	NA	NA	NA	NA	NA	NA	NA	NA	NA	NA	NA	NA	NA	NA	NA	NA	NA	NA	NA	NA	NA	NA	NA	NA	NA	-14.0121	-12.6985
Agromyces italicus	0.0403773	2.62934	0.0403773	NA	NA	NA	NA	NA	NA	FALSE	FALSE	TRUE	FALSE	FALSE	FALSE	0.192776	0.441065	0.0806744	0	NA	NA	0	0	0.361977	3.51331	2.84411	1.42672	1.49157	NA	2.26475	7.33652	NA	NA	NA	NA	NA	NA	NA	NA	NA	NA	NA	NA	NA	NA	NA	NA	NA	NA
Clostridium sp. ASF502	0.0405467	NA	NA	-2.1792	0.0863692	-2.07792	0.0405467	-3.31819	0.0556659	FALSE	TRUE	FALSE	TRUE	TRUE	TRUE	NA	NA	NA	NA	NA	NA	NA	NA	NA	NA	NA	NA	NA	NA	NA	NA	-12.8504	-13.2739	-8.76233	-8.13106	-13.2662	-9.52019	-9.08146	-10.2036	-14.4654	-12.3637	-12.2737	-15.7725	-12.846	-8.05041	-11.4304	-15.3205	-14.0729	-11.2299
Firmicutes bacterium CAG:129	0.042214	NA	NA	-1.38608	0.137781	-1.68266	0.042214	-1.08725	0.328227	FALSE	TRUE	FALSE	TRUE	TRUE	TRUE	NA	NA	NA	NA	NA	NA	NA	NA	NA	NA	NA	NA	NA	NA	NA	NA	-11.7476	-11.9301	-10.6103	-12.9456	-10.9411	-10.3485	-10.6648	-10.2355	-10.6719	-14.2255	-12.4277	-10.2965	-12.3744	-10.9638	-13.3372	-16.215	-12.2028	-10.5739
Firmicutes bacterium CAG:646	0.0453861	NA	NA	2.43434	0.0468316	1.55415	0.0453861	2.81325	0.0480504	FALSE	TRUE	FALSE	TRUE	TRUE	TRUE	NA	NA	NA	NA	NA	NA	NA	NA	NA	NA	NA	NA	NA	NA	NA	NA	-12.6627	-11.8176	-16.7312	-10.9188	-10.9431	-12.2527	-15.6996	-14.1692	-9.84087	-9.65941	-10.2307	-12.1718	-10.3052	-15.6457	-8.80275	-9.06379	-13.2254	-13.5042
Bacteroides oleiciplenus	0.0467563	NA	NA	NA	NA	0.933996	0.0798464	1.94161	0.0467563	FALSE	FALSE	FALSE	FALSE	TRUE	TRUE	NA	NA	NA	NA	NA	NA	NA	NA	NA	NA	NA	NA	NA	NA	NA	NA	NA	NA	NA	NA	NA	NA	NA	NA	NA	NA	NA	NA	NA	NA	NA	NA	-10.1637	-9.07209
Bacteroides sp. 2_1_33B	0.0480504	NA	NA	NA	NA	NA	NA	2.24673	0.0480504	FALSE	FALSE	FALSE	FALSE	FALSE	TRUE	NA	NA	NA	NA	NA	NA	NA	NA	NA	NA	NA	NA	NA	NA	NA	NA	NA	NA	NA	NA	NA	NA	NA	NA	NA	NA	NA	NA	NA	NA	NA	NA	NA	NA
Parabacteroides distasonis str. 3999B T(B) 4	0.0480504	NA	NA	NA	NA	NA	NA	2.91546	0.0480504	FALSE	FALSE	FALSE	FALSE	FALSE	TRUE	NA	NA	NA	NA	NA	NA	NA	NA	NA	NA	NA	NA	NA	NA	NA	NA	NA	NA	NA	NA	NA	NA	NA	NA	NA	NA	NA	NA	NA	NA	NA	NA	NA	NA
Clostridium cellobioparum	0.0496995	-2.35092	0.0496995	NA	NA	NA	NA	NA	NA	FALSE	FALSE	TRUE	FALSE	FALSE	FALSE	NA	NA	2.2659	4.43931	2.03049	5.20122	1.44649	4.90775	NA	NA	NA	0.343931	0.195376	2.81098	0.819188	0.98524	NA	NA	NA	NA	NA	NA	NA	NA	NA	NA	NA	NA	NA	NA	NA	NA	NA	NA
Desulfovibrio	0.0510246	NA	NA	-0.350362	0.76828	-1.5419	0.0962782	-2.42202	0.0510246	FALSE	TRUE	FALSE	TRUE	TRUE	TRUE	NA	NA	NA	NA	NA	NA	NA	NA	NA	NA	NA	NA	NA	NA	NA	NA	-14.9776	-14.9513	-12.5746	-9.68459	-11.6311	-12.1271	-15.8677	-15.0449	-14.4088	-15.7398	-12.0652	-14.1489	-14.1114	-11.5633	-12.7523	-14.8721	-15.1914	-15.2329
Prevotella bryantii	0.0512808	NA	NA	1.98548	0.0512808	NA	NA	NA	NA	FALSE	FALSE	FALSE	TRUE	FALSE	FALSE	NA	NA	NA	NA	NA	NA	NA	NA	NA	NA	NA	NA	NA	NA	NA	NA	-15.9966	-15.1835	-12.5887	-15.3726	-15.8275	-16.5866	-15.1792	-15.7782	-16.0029	-15.5378	-11.5506	-12.3124	-15.2643	-10.7712	-11.0428	-14.1471	NA	NA
Dyella ginsengisoli	0.0513605	0.589564	0.0513605	NA	NA	NA	NA	NA	NA	FALSE	FALSE	TRUE	FALSE	FALSE	FALSE	0.0787952	0.213494	0.0707865	0.133708	0.899873	0.174905	0.0499401	0.120958	1.83855	0.737349	0.874699	1.11798	0.220225	0.143219	0.729341	0.797605	NA	NA	NA	NA	NA	NA	NA	NA	NA	NA	NA	NA	NA	NA	NA	NA	NA	NA
Anaeroarcus burkinensis	0.0523173	1.34309	0.0523173	NA	NA	NA	NA	NA	NA	FALSE	FALSE	TRUE	FALSE	FALSE	FALSE	0.196429	0.110714	0	0	0	0	NA	NA	2.23214	0.180357	1.07679	0	3.24444	1.63196	NA	NA	NA	NA	NA	NA	NA	NA	NA	NA	NA	NA	NA	NA	NA	NA	NA	NA	NA	NA
Clostridium arbusti	0.0523173	0.675225	0.0523173	NA	NA	NA	NA	NA	NA	FALSE	FALSE	TRUE	FALSE	FALSE	FALSE	0.0122461	0	0.205921	0.730263	0.222764	0.0754472	NA	NA	1.3691	0.439199	1.26037	1.36184	0.3	0.56748	NA	NA	NA	NA	NA	NA	NA	NA	NA	NA	NA	NA	NA	NA	NA	NA	NA	NA	NA	NA
Erysipelotrichaceae bacterium NK3D112	0.0548409	-1.17638	0.0548409	NA	NA	-0.991601	0.164966	-1.1086	0.346966	FALSE	FALSE	TRUE	FALSE	TRUE	TRUE	0.513854	0.996222	0.291589	4.4486	1.15094	1.11164	1.26522	1.58696	0.109572	0.149874	0.0444584	0.199065	0.148598	0.985849	0.11	0.206522	NA	NA	NA	NA	NA	NA	NA	NA	NA	NA	NA	NA	NA	NA	NA	NA	-13.9383	-13.7263
Lachnospiraceae bacterium P6A3	0.0549271	NA	NA	3.08677	0.0549271	NA	NA	NA	NA	FALSE	FALSE	FALSE	TRUE	FALSE	FALSE	NA	NA	NA	NA	NA	NA	NA	NA	NA	NA	NA	NA	NA	NA	NA	NA	-13.8851	-8.99296	-17.0274	-14.2611	-14.4793	-13.8901	-14.0678	-15.5732	-7.84162	-15.1329	-8.06205	-10.2756	-15.73	-6.3851	-14.3616	-9.69389	NA	NA
Bacteroides coprophilus	0.0557676	NA	NA	NA	NA	1.85031	0.134309	4.45878	0.0557676	FALSE	FALSE	FALSE	FALSE	TRUE	TRUE	NA	NA	NA	NA	NA	NA	NA	NA	NA	NA	NA	NA	NA	NA	NA	NA	NA	NA	NA	NA	NA	NA	NA	NA	NA	NA	NA	NA	NA	NA	NA	NA	-13.6295	-8.79337
Bacteroides sp. CAG:98	0.0561422	NA	NA	-1.37061	0.172234	-1.84169	0.0561422	-1.1505	0.464858	FALSE	TRUE	FALSE	TRUE	TRUE	TRUE	NA	NA	NA	NA	NA	NA	NA	NA	NA	NA	NA	NA	NA	NA	NA	NA	-7.24342	-7.40517	-8.46515	-12.3689	-8.30204	-8.6936	-10.0695	-8.9199	-8.76219	-10.1109	-9.28607	-9.07499	-10.315	-11.1967	-14.3544	-9.33235	-6.8877	-6.69327
Bacteroides massiliensis	0.056372	-0.521921	0.138178	-0.47407	0.534535	0.565278	0.364102	1.94752	0.056372	TRUE	TRUE	TRUE	TRUE	TRUE	TRUE	1.67305	2.64079	0.725697	1.61352	1.28303	0.515592	0.4925	0.626983	0.691225	0.434773	0.641607	1.00742	0.723905	0.297977	0.937672	0.661207	-7.57597	-6.02827	-6.81371	-10.0484	-7.2881	-7.64031	-9.3293	-8.06103	-8.57521	-7.94301	-8.10372	-8.27345	-9.16301	-9.25937	-6.92775	-8.33208	-6.69367	-5.17352
Alistipes senegalensis	0.05655	2.74026	0.05655	NA	NA	NA	NA	NA	NA	FALSE	FALSE	TRUE	FALSE	FALSE	FALSE	0.684138	1.03448	NA	NA	NA	NA	0.214159	0.946903	4.64828	3.72414	1.62759	NA	NA	NA	6.09735	1.20354	NA	NA	NA	NA	NA	NA	NA	NA	NA	NA	NA	NA	NA	NA	NA	NA	NA	NA
Ruminococcus sp. JC304	0.0636848	-1.21335	0.0636848	1.2422	0.309095	NA	NA	NA	NA	FALSE	FALSE	TRUE	TRUE	FALSE	FALSE	NA	NA	0.720317	3.16623	2.12051	2.34067	0.786136	0.740413	NA	NA	NA	0.527704	0.361478	0.125145	0.384956	0.762537	-15.6203	-15.9289	-12.8521	-15.5096	-14.3544	-12.9896	-11.3193	-10.9191	-11.8602	-12.3483	-10.7045	-10.6635	-10.3783	-15.1681	-11.2271	-17.2059	NA	NA
Clostridium sp. ATCC BAA-442	0.0646774	NA	NA	NA	NA	NA	NA	-2.22365	0.0646774	FALSE	FALSE	FALSE	FALSE	FALSE	TRUE	NA	NA	NA	NA	NA	NA	NA	NA	NA	NA	NA	NA	NA	NA	NA	NA	NA	NA	NA	NA	NA	NA	NA	NA	NA	NA	NA	NA	NA	NA	NA	NA	NA	NA
Oscillibacter sp. CAG:155	0.0701447	NA	NA	0.159968	0.896456	1.2183	0.0701447	0.888126	0.561374	FALSE	TRUE	FALSE	TRUE	TRUE	TRUE	NA	NA	NA	NA	NA	NA	NA	NA	NA	NA	NA	NA	NA	NA	NA	NA	-15.1228	-8.43167	-13.4371	-7.59563	-8.02757	-8.61892	-10.6846	-9.2356	-9.67928	-10.3439	-9.24145	-9.85814	-9.90529	-10.0426	-10.1347	-10.6688	-14.7307	-13.8148
Ruminococcaceae bacterium D16	0.0716985	-2.70372	0.0716985	0.262818	0.816527	0.385177	0.593642	1.71496	0.188686	TRUE	TRUE	TRUE	TRUE	TRUE	TRUE	1.15902	5.72746	NA	NA	4.63927	1.73183	NA	NA	0.616803	0.344467	0.733607	NA	NA	0.747837	NA	NA	-13.2477	-8.21394	-8.38219	-6.91259	-7.52678	-7.63536	-10.1933	-7.24564	-7.5372	-9.54416	-7.52561	-7.77948	-10.4131	-7.30194	-9.40179	-7.75169	-13.5746	-11.1075
Clostridium	0.0716985	-1.55137	0.0716985	NA	NA	NA	NA	NA	NA	FALSE	FALSE	TRUE	FALSE	FALSE	FALSE	1.31591	3.82423	NA	NA	2.11017	1.26271	NA	NA	0.23658	0.577197	1.0285	NA	NA	0.465254	NA	NA	NA	NA	NA	NA	NA	NA	NA	NA	NA	NA	NA	NA	NA	NA	NA	NA	NA	NA
Roseburia faecis	0.0716985	-0.330783	0.0716985	NA	NA	NA	NA	NA	NA	FALSE	FALSE	TRUE	FALSE	FALSE	FALSE	0.384962	0.430075	0.309172	0.0773669	1.04762	0.709524	0.218	0.1424	0	0.00932331	0.0282707	0.0421598	0.0563609	0.117143	0.2108	0.2088	NA	NA	NA	NA	NA	NA	NA	NA	NA	NA	NA	NA	NA	NA	NA	NA	NA	NA
Bacteroides sartorii	0.0736149	0.50533	0.0736149	NA	NA	1.31269	0.192275	1.67574	0.301146	FALSE	FALSE	TRUE	FALSE	TRUE	TRUE	0.032967	1.3022	0.180263	0.138158	0.352344	0.208594	0.0681109	0.339688	0.449451	1.01099	1.2033	1.22697	0.365132	0.185547	1.07106	1.15251	NA	NA	NA	NA	NA	NA	NA	NA	NA	NA	NA	NA	NA	NA	NA	NA	-11.36	-9.79664
Lachnospiraceae bacterium 10-1	0.074487	0.0765704	0.86093	-2.95396	0.074487	-0.684481	0.439399	-0.571097	0.657986	TRUE	TRUE	TRUE	TRUE	TRUE	TRUE	0.19781	0.22859	0.393591	1.48721	0.587618	1.1936	0.390708	0.785413	1.34318	0.230726	0.580856	0.237325	0.129925	2.19447	0.0628857	1.09774	-8.46084	-7.53427	-6.70595	-4.72639	-5.09657	-5.14412	-6.51112	-5.97215	-5.43652	-13.4992	-6.1154	-7.78841	-14.4888	-4.55682	-14.6376	-7.2604	-7.40209	-7.78458
Dorea sp. CAG:105	0.074487	NA	NA	-1.99784	0.074487	NA	NA	NA	NA	FALSE	FALSE	FALSE	TRUE	FALSE	FALSE	NA	NA	NA	NA	NA	NA	NA	NA	NA	NA	NA	NA	NA	NA	NA	NA	-16.4888	-15.7281	-14.1919	-10.5777	-13.1051	-9.7492	-11.4926	-9.70986	-14.971	-15.4144	-13.3495	-15.233	-15.4218	-13.5218	-15.1583	-13.9561	NA	NA
Clostridium viride	0.0767448	0.513106	0.201463	1.0907	0.309095	-1.10706	0.0767448	0.4897	0.672031	TRUE	TRUE	TRUE	TRUE	TRUE	TRUE	0.104348	0.845217	0.147879	0.205455	0.12973	0.0144595	NA	NA	0.188696	0.278261	0.686957	1.67879	0.125455	1.56757	NA	NA	-17.1086	-10.0573	-10.2787	-8.51038	-10.6631	-9.91953	-10.3308	-10.5478	-10.0553	-11.0473	-9.68405	-9.36303	-10.1962	-8.79707	-9.92077	-9.62678	-13.3706	-10.6299
Roseburia sp. CAG:45	0.0792762	NA	NA	-1.42855	0.191653	-1.21602	0.0792762	-0.935625	0.496967	FALSE	TRUE	FALSE	TRUE	TRUE	TRUE	NA	NA	NA	NA	NA	NA	NA	NA	NA	NA	NA	NA	NA	NA	NA	NA	-14.5056	-12.1756	-11.0156	-9.69813	-15.2605	-10.5887	-12.4828	-10.6583	-15.253	-12.2926	-12.4657	-16.3243	-12.927	-15.4475	-12.1528	-10.9507	-14.1253	-13.5271
Bacteroides vulgatus PC510	0.0801558	NA	NA	1.63312	0.107383	1.60776	0.0801558	1.3229	0.306985	FALSE	TRUE	FALSE	TRUE	TRUE	TRUE	NA	NA	NA	NA	NA	NA	NA	NA	NA	NA	NA	NA	NA	NA	NA	NA	-15.8722	-10.3358	-11.4995	-13.5126	-12.5525	-11.8622	-14.9154	-12.9895	-9.97947	-12.9487	-13.8848	-10.0733	-10.5526	-11.7008	-8.99151	-12.3437	-10.3686	-11.2232
Clostridiales	0.0813087	-2.77932	0.0813087	-0.133565	0.896578	0.388903	0.656063	0.37106	0.796278	TRUE	TRUE	TRUE	TRUE	TRUE	TRUE	1.1152	1.65931	1.26587	3.32762	2.78682	1.96395	1.40257	11.8844	0.431373	0.42402	0.375	0.522298	0.102916	0.836917	0.169165	0.309422	-12.5372	-10.2126	-10.3072	-7.11691	-7.91735	-7.73621	-12.7812	-8.72105	-10.276	-9.76477	-9.69261	-10.853	-9.88256	-8.76006	-10.7318	-8.43746	-13.0458	-12.4876
Robinsoniella	0.0828596	NA	NA	2.06435	0.0828596	-0.298727	0.698861	-2.47563	0.115	FALSE	TRUE	FALSE	TRUE	TRUE	TRUE	NA	NA	NA	NA	NA	NA	NA	NA	NA	NA	NA	NA	NA	NA	NA	NA	-17.1879	-10.2855	-14.797	-12.2611	-12.0055	-9.53196	-15.5272	-10.6931	-9.79134	-13.0811	-9.65176	-11.8612	-11.0081	-9.85421	-10.9423	-9.58437	-12.0022	-11.1099
Clostridium sp. MSTE9	0.0835077	-1.49406	0.0835077	NA	NA	NA	NA	NA	NA	FALSE	FALSE	TRUE	FALSE	FALSE	FALSE	0.131295	2.93885	NA	NA	NA	NA	3	0.914667	0.0332374	0.097482	0.117986	NA	NA	NA	0.605333	0.406667	NA	NA	NA	NA	NA	NA	NA	NA	NA	NA	NA	NA	NA	NA	NA	NA	NA	NA
Anaerostipes hadrus	0.0874538	1.48662	0.25729	1.87561	0.0874538	NA	NA	NA	NA	FALSE	FALSE	TRUE	TRUE	FALSE	FALSE	0.476923	0.133538	0	2.84444	NA	NA	NA	NA	1.04	2.07385	3.32308	4.96296	0.351852	NA	NA	NA	-15.3745	-14.2207	-16.8645	-10.846	-14.7478	-11.06	-15.2582	-13.0974	-12.4203	-14.2255	-11.1035	-11.7819	-11.583	-14.8795	-10.2752	-10.1951	NA	NA
Bacteroides caccae	0.089251	NA	NA	-0.289379	0.846661	1.37079	0.089251	1.63657	0.211854	FALSE	TRUE	FALSE	TRUE	TRUE	TRUE	NA	NA	NA	NA	NA	NA	NA	NA	NA	NA	NA	NA	NA	NA	NA	NA	-10.0305	-8.87865	-15.5596	-12.1687	-11.0786	-12.9407	-10.0083	-9.01003	-10.3255	-10.6386	-10.8184	-9.43248	-9.68335	-15.693	-9.79884	-15.6	-11.5631	-9.41719
Ruminococcus sp. CAG:353	0.0915473	-2.33414	0.299791	NA	NA	NA	NA	-1.9445	0.0915473	FALSE	FALSE	TRUE	FALSE	FALSE	TRUE	0.537383	1.00935	NA	NA	NA	NA	1.42005	9.34368	0.943925	0.518692	2.19626	NA	NA	NA	0.0584726	0	NA	NA	NA	NA	NA	NA	NA	NA	NA	NA	NA	NA	NA	NA	NA	NA	NA	NA
Firmicutes bacterium CAG:176	0.0920351	NA	NA	-2.15613	0.0920351	NA	NA	NA	NA	FALSE	FALSE	FALSE	TRUE	FALSE	FALSE	NA	NA	NA	NA	NA	NA	NA	NA	NA	NA	NA	NA	NA	NA	NA	NA	-15.5121	-9.50519	-9.78087	-9.71675	-11.5607	-9.22362	-10.1755	-9.35906	-11.2548	-16.3615	-11.2958	-10.4833	-10.927	-10.7508	-16.1787	-14.8309	NA	NA
Clostridium sp. C105KSO13	0.096098	NA	NA	0.382454	0.831616	NA	NA	2.19045	0.096098	FALSE	FALSE	FALSE	TRUE	FALSE	TRUE	NA	NA	NA	NA	NA	NA	NA	NA	NA	NA	NA	NA	NA	NA	NA	NA	-15.8564	-10.3381	-17.1367	-9.21603	-9.93035	-15.6885	-16.7518	-9.77948	-10.0418	-11.723	-10.6331	-13.1604	-16.7884	-15.8072	-10.6003	-12.8836	NA	NA
Oscillibacter valericigenes	0.0968857	0.385067	0.0968857	0.505695	0.422929	0.210836	0.742374	0.527617	0.6309	TRUE	TRUE	TRUE	TRUE	TRUE	TRUE	0.292697	0.246629	NA	NA	0.229268	0.166463	0.264516	0.187097	0.298876	0.308989	0.657303	NA	NA	1.0061	0.382796	1.04301	-9.46679	-8.72193	-9.06364	-7.58666	-9.71273	-8.86074	-9.25745	-8.95555	-8.96239	-9.48871	-8.04131	-7.94699	-8.6951	-7.51374	-8.92276	-8.00894	-10.9258	-10.3199
Acinetobacter sp. CAG:196	0.0991102	NA	NA	1.47561	0.0991102	NA	NA	NA	NA	FALSE	FALSE	FALSE	TRUE	FALSE	FALSE	NA	NA	NA	NA	NA	NA	NA	NA	NA	NA	NA	NA	NA	NA	NA	NA	-12.3997	-14.3969	-15.4935	-15.0993	-15.4075	-14.6635	-14.4838	-15.4766	-14.0869	-12.6405	-11.6246	-12.0695	-15.3423	-16.2341	-12.0153	-11.6026	NA	NA
Lachnospiraceae bacterium JC7	0.0995269	NA	NA	NA	NA	1.28344	0.0995269	1.49643	0.293178	FALSE	FALSE	FALSE	FALSE	TRUE	TRUE	NA	NA	NA	NA	NA	NA	NA	NA	NA	NA	NA	NA	NA	NA	NA	NA	NA	NA	NA	NA	NA	NA	NA	NA	NA	NA	NA	NA	NA	NA	NA	NA	-14.0304	-11.5839
Clostridium sp. CAG:58	0.0997723	0.138183	0.761535	-0.719642	0.51447	-0.61591	0.363341	-2.07494	0.0997723	TRUE	TRUE	TRUE	TRUE	TRUE	TRUE	0.796296	0.722222	NA	NA	1.03867	0.878453	NA	NA	1.46296	0.592593	1.60741	NA	NA	0.325414	NA	NA	-10.1689	-13.406	-14.9225	-10.3622	-9.60899	-10.2971	-11.5109	-10.3707	-10.848	-15.5007	-9.82746	-11.4457	-10.3066	-11.7002	-13.4601	-13.3157	-11.1244	-11.3009
Candidatus Stoquefichus massiliensis	0.104025	NA	NA	NA	NA	NA	NA	-2.24759	0.104025	FALSE	FALSE	FALSE	FALSE	FALSE	TRUE	NA	NA	NA	NA	NA	NA	NA	NA	NA	NA	NA	NA	NA	NA	NA	NA	NA	NA	NA	NA	NA	NA	NA	NA	NA	NA	NA	NA	NA	NA	NA	NA	NA	NA
Bacteroides sp. 4_3_47FAA	0.105278	NA	NA	NA	NA	1.27168	0.105278	1.64057	0.20217	FALSE	FALSE	FALSE	FALSE	TRUE	TRUE	NA	NA	NA	NA	NA	NA	NA	NA	NA	NA	NA	NA	NA	NA	NA	NA	NA	NA	NA	NA	NA	NA	NA	NA	NA	NA	NA	NA	NA	NA	NA	NA	-14.4456	-14.9
Clostridium sp. CAG:492	0.106087	-2.3243	0.106087	NA	NA	NA	NA	NA	NA	FALSE	FALSE	TRUE	FALSE	FALSE	FALSE	1.37633	4.11229	NA	NA	4.99265	0.283824	NA	NA	0.305008	0.245827	0.409712	NA	NA	0.507353	NA	NA	NA	NA	NA	NA	NA	NA	NA	NA	NA	NA	NA	NA	NA	NA	NA	NA	NA	NA
Bacteroides acidifaciens	0.107789	NA	NA	NA	NA	1.5907	0.107789	0.844946	0.572397	FALSE	FALSE	FALSE	FALSE	TRUE	TRUE	NA	NA	NA	NA	NA	NA	NA	NA	NA	NA	NA	NA	NA	NA	NA	NA	NA	NA	NA	NA	NA	NA	NA	NA	NA	NA	NA	NA	NA	NA	NA	NA	-13.5371	-9.7477
Butyrivibrio sp. FCS014	0.108021	NA	NA	-2.319	0.108021	NA	NA	NA	NA	FALSE	FALSE	FALSE	TRUE	FALSE	FALSE	NA	NA	NA	NA	NA	NA	NA	NA	NA	NA	NA	NA	NA	NA	NA	NA	-13.7216	-9.28407	-12.5891	-9.39252	-15.1496	-8.91067	-9.16728	-12.3114	-14.4088	-13.4771	-14.733	-16.0666	-9.07063	-9.09594	-15.8672	-16.359	NA	NA
Porphyromonas levii	0.108729	NA	NA	1.37905	0.267319	NA	NA	1.87971	0.108729	FALSE	FALSE	FALSE	TRUE	FALSE	TRUE	NA	NA	NA	NA	NA	NA	NA	NA	NA	NA	NA	NA	NA	NA	NA	NA	-8.96228	-8.71123	-13.1152	-15.9626	-14.0786	-13.4226	-14.5568	-11.6676	-9.28148	-14.5881	-11.3282	-11.2155	-8.26241	-11.5488	-10.9373	-12.2827	NA	NA
Azospirillum sp. CAG:260	0.113555	NA	NA	2.06128	0.113555	NA	NA	NA	NA	FALSE	FALSE	FALSE	TRUE	FALSE	FALSE	NA	NA	NA	NA	NA	NA	NA	NA	NA	NA	NA	NA	NA	NA	NA	NA	-16.9423	-14.7449	-15.1861	-15.3694	-9.47897	-14.0876	-15.2179	-15.1222	-10.0573	-14.8629	-11.6547	-10.8525	-9.63886	-16.3012	-10.9984	-15.2934	NA	NA
Ruminococcus bicirculans	0.113929	0.314801	0.668687	-1.73539	0.113929	NA	NA	NA	NA	FALSE	FALSE	TRUE	TRUE	FALSE	FALSE	0.310912	0.877429	NA	NA	NA	NA	0.285207	0.597633	0.0138117	0.0518685	0.067713	NA	NA	NA	1.53846	2.49112	-15.7625	-13.7852	-12.2307	-11.1542	-11.6091	-12.3681	-16.2671	-11.0461	-13.0699	-15.9083	-12.3282	-13.8974	-15.9803	-17.1071	-13.1222	-16.6927	NA	NA
Turicibacter sanguinis	0.1142	NA	NA	-1.67585	0.234326	-2.06131	0.1142	-2.66765	0.178453	FALSE	TRUE	FALSE	TRUE	TRUE	TRUE	NA	NA	NA	NA	NA	NA	NA	NA	NA	NA	NA	NA	NA	NA	NA	NA	-8.23033	-7.74123	-8.90426	-14.0715	-7.97114	-14.9094	-8.93686	-15.1221	-10.581	-9.98689	-11.6932	-12.4994	-14.14	-15.1273	-12.1308	-13.1351	-6.71134	-6.55725
Parasutterella excrementihominis YIT 11859	0.116006	NA	NA	NA	NA	NA	NA	1.83115	0.116006	FALSE	FALSE	FALSE	FALSE	FALSE	TRUE	NA	NA	NA	NA	NA	NA	NA	NA	NA	NA	NA	NA	NA	NA	NA	NA	NA	NA	NA	NA	NA	NA	NA	NA	NA	NA	NA	NA	NA	NA	NA	NA	NA	NA
Bacteroides sp. CAG:462	0.117061	NA	NA	NA	NA	0.968987	0.371529	2.93761	0.117061	FALSE	FALSE	FALSE	FALSE	TRUE	TRUE	NA	NA	NA	NA	NA	NA	NA	NA	NA	NA	NA	NA	NA	NA	NA	NA	NA	NA	NA	NA	NA	NA	NA	NA	NA	NA	NA	NA	NA	NA	NA	NA	-13.6498	-9.11471
Parabacteroides distasonis str. 3776 Po2 i	0.117061	NA	NA	NA	NA	NA	NA	2.60693	0.117061	FALSE	FALSE	FALSE	FALSE	FALSE	TRUE	NA	NA	NA	NA	NA	NA	NA	NA	NA	NA	NA	NA	NA	NA	NA	NA	NA	NA	NA	NA	NA	NA	NA	NA	NA	NA	NA	NA	NA	NA	NA	NA	NA	NA
Oscillibacter sp. 1-3	0.118467	0.350617	0.118467	0.635642	0.438296	-0.291529	0.608634	0.412067	0.641157	TRUE	TRUE	TRUE	TRUE	TRUE	TRUE	0.113393	0.171898	0.104655	0.286192	0.48101	0.507024	0.095099	0.17866	0.760758	0.535611	0.87483	0.202489	0.183705	0.225861	0.544739	1.41488	-9.89825	-6.38391	-6.48383	-4.99982	-8.13901	-5.42573	-5.70958	-6.21511	-6.18128	-7.0715	-5.53233	-5.59454	-6.02095	-5.16244	-6.40062	-6.20645	-6.7013	-6.27777
Candidatus Accumulibacter sp. S1	0.118467	4.807	0.118467	NA	NA	NA	NA	NA	NA	FALSE	FALSE	TRUE	FALSE	FALSE	FALSE	0	0.207278	NA	NA	NA	NA	0.32549	0.952941	1.5981	1.96203	3.93987	NA	NA	NA	4.94118	13.451	NA	NA	NA	NA	NA	NA	NA	NA	NA	NA	NA	NA	NA	NA	NA	NA	NA	NA
Intestinimonas sp. GD2	0.118638	-0.74709	0.118638	NA	NA	-0.922295	0.294808	-1.29887	0.353403	FALSE	FALSE	TRUE	FALSE	TRUE	TRUE	0.25698	0.600355	0.511139	2.23425	0.784336	2.74688	0.73913	2.41304	0.330018	0.109343	0.614565	1.47422	0.337365	0.342792	0.421739	0.679348	NA	NA	NA	NA	NA	NA	NA	NA	NA	NA	NA	NA	NA	NA	NA	NA	-13.759	-10.265
Enterobacter cancerogenus	0.124285	0.538813	0.124285	NA	NA	NA	NA	NA	NA	FALSE	FALSE	TRUE	FALSE	FALSE	FALSE	0.0972973	0.241081	0.0702381	0.0483333	NA	NA	NA	NA	1.42162	0.502703	0.583784	0.44881	0.308333	NA	NA	NA	NA	NA	NA	NA	NA	NA	NA	NA	NA	NA	NA	NA	NA	NA	NA	NA	NA	NA
Clostridium sp. CAG:43	0.124504	NA	NA	NA	NA	-1.53367	0.124504	-2.80186	0.131853	FALSE	FALSE	FALSE	FALSE	TRUE	TRUE	NA	NA	NA	NA	NA	NA	NA	NA	NA	NA	NA	NA	NA	NA	NA	NA	NA	NA	NA	NA	NA	NA	NA	NA	NA	NA	NA	NA	NA	NA	NA	NA	-9.37096	-11.0407
Ruminococcus gauvreauii	0.125512	NA	NA	NA	NA	1.17678	0.125512	1.69539	0.136171	FALSE	FALSE	FALSE	FALSE	TRUE	TRUE	NA	NA	NA	NA	NA	NA	NA	NA	NA	NA	NA	NA	NA	NA	NA	NA	NA	NA	NA	NA	NA	NA	NA	NA	NA	NA	NA	NA	NA	NA	NA	NA	-15.4868	-12.362
Paeniclostridium sordellii	0.125736	NA	NA	NA	NA	NA	NA	-2.22146	0.125736	FALSE	FALSE	FALSE	FALSE	FALSE	TRUE	NA	NA	NA	NA	NA	NA	NA	NA	NA	NA	NA	NA	NA	NA	NA	NA	NA	NA	NA	NA	NA	NA	NA	NA	NA	NA	NA	NA	NA	NA	NA	NA	NA	NA
Mangrovimonas sp. ST2L12	0.126614	-1.3964	0.126614	NA	NA	NA	NA	NA	NA	FALSE	FALSE	TRUE	FALSE	FALSE	FALSE	0.0573333	1.26667	0.117241	0.909814	6.54784	1.58349	0.854922	0.569948	0.325	0.09	0.235833	0	0	0.0457786	0.00936097	0.0300518	NA	NA	NA	NA	NA	NA	NA	NA	NA	NA	NA	NA	NA	NA	NA	NA	NA	NA
Terrisporobacter othiniensis	0.127748	NA	NA	NA	NA	-1.41009	0.127748	-1.79105	0.243212	FALSE	FALSE	FALSE	FALSE	TRUE	TRUE	NA	NA	NA	NA	NA	NA	NA	NA	NA	NA	NA	NA	NA	NA	NA	NA	NA	NA	NA	NA	NA	NA	NA	NA	NA	NA	NA	NA	NA	NA	NA	NA	-10.7816	-11.171
Bacteroides pectinophilus	0.128175	NA	NA	-2.28181	0.128175	NA	NA	NA	NA	FALSE	FALSE	FALSE	TRUE	FALSE	FALSE	NA	NA	NA	NA	NA	NA	NA	NA	NA	NA	NA	NA	NA	NA	NA	NA	-15.3943	-8.84872	-10.4919	-8.56953	-8.92676	-8.82458	-8.30711	-8.8034	-9.3306	-16.5504	-9.22476	-11.9498	-15.9307	-8.97362	-14.8125	-9.64832	NA	NA
Oscillibacter ruminantium	0.128572	0.00858182	0.96576	1.18653	0.226989	-0.143039	0.806259	1.71643	0.128572	TRUE	TRUE	TRUE	TRUE	TRUE	TRUE	0.0346587	0.0840102	0.273927	0.808188	0.206116	1.38165	0.168966	0.195862	0.45354	0.520072	0.844567	0.502385	0.474722	0.0791619	0.171724	0.175862	-13.6013	-8.68787	-10.7346	-7.16542	-8.50153	-8.11424	-11.2851	-7.90641	-8.31988	-9.63447	-7.75765	-7.8445	-9.66325	-6.9938	-8.69488	-7.59576	-10.4607	-9.07876
Blautia hydrogenotrophica	0.131003	NA	NA	-1.62437	0.131003	NA	NA	NA	NA	FALSE	FALSE	FALSE	TRUE	FALSE	FALSE	NA	NA	NA	NA	NA	NA	NA	NA	NA	NA	NA	NA	NA	NA	NA	NA	-9.69246	-10.3276	-11.975	-10.5659	-12.7666	-11.1376	-8.80185	-9.88998	-9.71693	-9.91119	-9.35129	-15.0596	-15.12	-13.2369	-12.2632	-13.4928	NA	NA
Chlorogloeopsis fritschii	0.131639	-10.098	0.131639	NA	NA	NA	NA	NA	NA	FALSE	FALSE	TRUE	FALSE	FALSE	FALSE	6.67408	0.0987764	NA	NA	NA	NA	6.03279	28.1967	0	0.160178	0.157953	NA	NA	NA	0.211803	0.232787	NA	NA	NA	NA	NA	NA	NA	NA	NA	NA	NA	NA	NA	NA	NA	NA	NA	NA
Fermentimonas caenicola	0.131639	-1.34039	0.131639	NA	NA	NA	NA	NA	NA	FALSE	FALSE	TRUE	FALSE	FALSE	FALSE	0.254762	4.21429	NA	NA	4.36752	2.04274	0.832168	1.37343	0.9	0.292857	1.15714	NA	NA	0.782051	0.746853	1.16364	NA	NA	NA	NA	NA	NA	NA	NA	NA	NA	NA	NA	NA	NA	NA	NA	NA	NA
Dorea sp. 5-2	0.135397	NA	NA	-0.513365	0.527475	-1.07003	0.135397	0.413452	0.763954	FALSE	TRUE	FALSE	TRUE	TRUE	TRUE	NA	NA	NA	NA	NA	NA	NA	NA	NA	NA	NA	NA	NA	NA	NA	NA	-10.387	-7.91835	-8.46835	-6.90918	-7.97336	-7.29867	-8.53378	-8.52056	-8.65601	-11.683	-7.86136	-8.48508	-8.88946	-7.19168	-8.8523	-8.49724	-9.02677	-10.4456
Clostridium sp. GD3	0.135765	NA	NA	1.52393	0.135765	-0.673968	0.540716	-0.224762	0.87272	FALSE	TRUE	FALSE	TRUE	TRUE	TRUE	NA	NA	NA	NA	NA	NA	NA	NA	NA	NA	NA	NA	NA	NA	NA	NA	-10.9794	-8.72601	-8.12912	-6.52968	-12.5076	-10.0047	-8.34024	-9.98417	-8.74854	-7.88133	-6.55949	-6.23891	-7.07237	-6.19796	-9.59083	-10.7201	-11.7408	-10.7078
Coprococcus comes	0.140525	NA	NA	NA	NA	NA	NA	-2.2316	0.140525	FALSE	FALSE	FALSE	FALSE	FALSE	TRUE	NA	NA	NA	NA	NA	NA	NA	NA	NA	NA	NA	NA	NA	NA	NA	NA	NA	NA	NA	NA	NA	NA	NA	NA	NA	NA	NA	NA	NA	NA	NA	NA	NA	NA
Eubacterium ventriosum	0.151526	NA	NA	NA	NA	-1.30556	0.151526	-1.45808	0.322523	FALSE	FALSE	FALSE	FALSE	TRUE	TRUE	NA	NA	NA	NA	NA	NA	NA	NA	NA	NA	NA	NA	NA	NA	NA	NA	NA	NA	NA	NA	NA	NA	NA	NA	NA	NA	NA	NA	NA	NA	NA	NA	-13.5747	-14.0836
Lachnospiraceae bacterium NK4A144	0.156632	-21.7026	0.156632	NA	NA	NA	NA	NA	NA	FALSE	FALSE	TRUE	FALSE	FALSE	FALSE	7.7381	25.4762	NA	NA	57	0.765	NA	NA	1.27381	1.16071	1.05952	NA	NA	0.675	NA	NA	NA	NA	NA	NA	NA	NA	NA	NA	NA	NA	NA	NA	NA	NA	NA	NA	NA	NA
Bacteroides uniformis str. 3978 T3 ii	0.157269	NA	NA	NA	NA	1.23385	0.157269	1.15688	0.416866	FALSE	FALSE	FALSE	FALSE	TRUE	TRUE	NA	NA	NA	NA	NA	NA	NA	NA	NA	NA	NA	NA	NA	NA	NA	NA	NA	NA	NA	NA	NA	NA	NA	NA	NA	NA	NA	NA	NA	NA	NA	NA	-11.351	-11.2594
Roseburia inulinivorans CAG:15	0.157761	NA	NA	1.51565	0.157761	NA	NA	NA	NA	FALSE	FALSE	FALSE	TRUE	FALSE	FALSE	NA	NA	NA	NA	NA	NA	NA	NA	NA	NA	NA	NA	NA	NA	NA	NA	-15.3948	-14.2465	-14.6177	-10.7804	-11.9961	-14.846	-14.4599	-10.9942	-11.9349	-11.8581	-10.2253	-12.6205	-10.6584	-16.1924	-11.0816	-10.6392	NA	NA
Parabacteroides distasonis str. 3776 D15 iv	0.157925	NA	NA	NA	NA	1.20579	0.157925	0.787147	0.594632	FALSE	FALSE	FALSE	FALSE	TRUE	TRUE	NA	NA	NA	NA	NA	NA	NA	NA	NA	NA	NA	NA	NA	NA	NA	NA	NA	NA	NA	NA	NA	NA	NA	NA	NA	NA	NA	NA	NA	NA	NA	NA	-13.7331	-11.2006
Eubacterium sp. CAG:38	0.161032	-0.552213	0.161032	NA	NA	NA	NA	NA	NA	FALSE	FALSE	TRUE	FALSE	FALSE	FALSE	0.174769	0.893519	0.156627	1.92771	NA	NA	0.142353	1.62353	0.546296	0.259259	0.395833	0.333333	0.0326305	NA	0.113647	0.191765	NA	NA	NA	NA	NA	NA	NA	NA	NA	NA	NA	NA	NA	NA	NA	NA	NA	NA
Ruminococcus sp. AT10	0.162441	NA	NA	-1.42362	0.162441	NA	NA	NA	NA	FALSE	FALSE	FALSE	TRUE	FALSE	FALSE	NA	NA	NA	NA	NA	NA	NA	NA	NA	NA	NA	NA	NA	NA	NA	NA	-16.884	-12.0863	-15.1613	-10.801	-11.7944	-12.1007	-11.1747	-11.8474	-15.1792	-13.4771	-14.3871	-15.6707	-15.6143	-12.5488	-12.4893	-13.8721	NA	NA
Roseburia intestinalis	0.166073	1.6307	0.226574	-1.80191	0.166073	0.119677	0.934505	0.975201	0.665093	TRUE	TRUE	TRUE	TRUE	TRUE	TRUE	0.0762162	0.0594595	0	0.181746	NA	NA	NA	NA	0.0583784	0.2	4.68108	3.53175	0.0790476	NA	NA	NA	-14.2872	-10.3567	-9.67217	-7.85748	-9.67374	-9.43664	-11.5894	-8.40465	-9.50191	-9.82669	-9.8122	-9.22938	-13.677	-16.2545	-14.6398	-12.7518	-14.5895	-16.0701
Clostridium dakarense	0.171505	NA	NA	-1.72277	0.171505	NA	NA	NA	NA	FALSE	FALSE	FALSE	TRUE	FALSE	FALSE	NA	NA	NA	NA	NA	NA	NA	NA	NA	NA	NA	NA	NA	NA	NA	NA	-10.2094	-8.6727	-10.2549	-13.7391	-10.4075	-13.9896	-10.484	-13.7728	-10.3865	-10.1482	-10.0605	-15.2206	-14.7529	-15.1057	-13.7158	-15.9219	NA	NA
Blautia sp. CAG:257	0.173011	NA	NA	-1.62486	0.173011	-0.0833852	0.949105	-0.396797	0.849034	FALSE	TRUE	FALSE	TRUE	TRUE	TRUE	NA	NA	NA	NA	NA	NA	NA	NA	NA	NA	NA	NA	NA	NA	NA	NA	-16.4801	-11.1267	-16.2183	-10.3712	-13.5758	-10.7108	-11.7629	-10.5071	-11.5072	-15.3762	-13.773	-13.1197	-13.0822	-16.1222	-14.0451	-16.7263	-13.0049	-13.7716
Lachnospiraceae bacterium C6A11	0.173011	NA	NA	1.13955	0.173011	NA	NA	NA	NA	FALSE	FALSE	FALSE	TRUE	FALSE	FALSE	NA	NA	NA	NA	NA	NA	NA	NA	NA	NA	NA	NA	NA	NA	NA	NA	-15.5693	-14.8713	-15.402	-15.5496	-13.9447	-14.2029	-15.2014	-13.4603	-14.4838	-11.7801	-11.9185	-11.5902	-15.5601	-15.5936	-14.7341	-13.4246	NA	NA
Eubacteriaceae bacterium CHKCI004	0.17648	NA	NA	NA	NA	-1.52903	0.17648	-1.45346	0.34975	FALSE	FALSE	FALSE	FALSE	TRUE	TRUE	NA	NA	NA	NA	NA	NA	NA	NA	NA	NA	NA	NA	NA	NA	NA	NA	NA	NA	NA	NA	NA	NA	NA	NA	NA	NA	NA	NA	NA	NA	NA	NA	-15.0486	-14.0474
Flavobacteriaceae bacterium CRH	0.181848	-1.67748	0.181848	NA	NA	NA	NA	NA	NA	FALSE	FALSE	TRUE	FALSE	FALSE	FALSE	NA	NA	0.699145	1.1453	NA	NA	0.789238	4.88789	NA	NA	NA	0	0	NA	0.415247	0.396413	NA	NA	NA	NA	NA	NA	NA	NA	NA	NA	NA	NA	NA	NA	NA	NA	NA	NA
Lactobacillus murinus ASF361	0.182378	-0.867228	0.525905	NA	NA	NA	NA	-2.1089	0.182378	FALSE	FALSE	TRUE	FALSE	FALSE	TRUE	NA	NA	NA	NA	4.10751	0.343813	1.04605	0.334868	NA	NA	NA	NA	NA	0.187627	0.499342	1.08553	NA	NA	NA	NA	NA	NA	NA	NA	NA	NA	NA	NA	NA	NA	NA	NA	NA	NA
Butyricimonas virosa	0.183131	NA	NA	-0.0979337	0.921757	0.949886	0.222098	1.37554	0.183131	FALSE	TRUE	FALSE	TRUE	TRUE	TRUE	NA	NA	NA	NA	NA	NA	NA	NA	NA	NA	NA	NA	NA	NA	NA	NA	-12.3997	-15.044	-12.2672	-14.7757	-13.2306	-16.1643	-15.2014	-15.0897	-11.8921	-13.0383	-14.7408	-14.3419	-16.5406	-16.9004	-13.4835	-14.0183	-14.5475	-13.4674
Afipia	0.188863	NA	NA	0.197836	0.877543	1.42413	0.188863	0.751683	0.681739	FALSE	TRUE	FALSE	TRUE	TRUE	TRUE	NA	NA	NA	NA	NA	NA	NA	NA	NA	NA	NA	NA	NA	NA	NA	NA	-10.6627	-14.508	-11.2851	-10.8163	-14.4376	-15.3844	-11.2079	-15.7987	-11.765	-13.4182	-11.7432	-15.9369	-11.178	-15.2153	-11.6003	-11.6612	-13.6116	-14.6162
Clostridia bacterium UC5.1-1D1	0.189142	NA	NA	-0.117827	0.940264	-1.20623	0.189142	-0.892064	0.6309	FALSE	TRUE	FALSE	TRUE	TRUE	TRUE	NA	NA	NA	NA	NA	NA	NA	NA	NA	NA	NA	NA	NA	NA	NA	NA	-13.1652	-8.812	-8.91724	-10.0387	-13.9961	-8.77244	-8.24572	-9.9568	-9.23132	-14.5443	-8.32433	-9.99047	-15.9386	-6.71167	-9.55589	-8.55016	-14.0875	-11.5153
Phocaeicola abscessus	0.197179	NA	NA	1.52702	0.197179	NA	NA	NA	NA	FALSE	FALSE	FALSE	TRUE	FALSE	FALSE	NA	NA	NA	NA	NA	NA	NA	NA	NA	NA	NA	NA	NA	NA	NA	NA	-15.0062	-11.2914	-16.2516	-12.7226	-12.6987	-12.7208	-12.8454	-10.2081	-11.765	-15.8752	-11.7432	-8.81519	-10.8819	-13.5488	-9.52347	-9.37579	NA	NA
Intestinimonas butyriciproducens	0.201143	NA	NA	-1.44992	0.295245	1.24499	0.201143	1.13886	0.501653	FALSE	TRUE	FALSE	TRUE	TRUE	TRUE	NA	NA	NA	NA	NA	NA	NA	NA	NA	NA	NA	NA	NA	NA	NA	NA	-15.1573	-8.92045	-14.7101	-8.03896	-9.72423	-8.04856	-12.6499	-8.55516	-10.4171	-15.4321	-11.2934	-9.47292	-11.9456	-11.1493	-12.7879	-14.9057	-15.024	-13.4942
Butyrivibrio sp. MB2005	0.201463	0.792575	0.201463	NA	NA	NA	NA	NA	NA	FALSE	FALSE	TRUE	FALSE	FALSE	FALSE	0.0511824	0.0873311	0.0992565	0.176208	0.0429139	0.0074702	NA	NA	0.70777	0.0934122	0.579392	0.438662	0.0628253	3.33775	NA	NA	NA	NA	NA	NA	NA	NA	NA	NA	NA	NA	NA	NA	NA	NA	NA	NA	NA	NA
Clostridium sp. M62/1	0.201463	-2.50407	0.201463	NA	NA	NA	NA	NA	NA	FALSE	FALSE	TRUE	FALSE	FALSE	FALSE	NA	NA	0.51677	7.32919	NA	NA	0.64526	1.65443	NA	NA	NA	0	0	NA	0.0272171	0.102141	NA	NA	NA	NA	NA	NA	NA	NA	NA	NA	NA	NA	NA	NA	NA	NA	NA	NA
Bosea sp. Root381	0.206078	-2.23753	0.206078	NA	NA	NA	NA	NA	NA	FALSE	FALSE	TRUE	FALSE	FALSE	FALSE	0.045098	0.543417	2.61324	10.3136	NA	NA	0.0831131	1.92364	0.0390756	0.0540616	0.0952381	0.919861	1.2439	NA	0.0328928	0.0613803	NA	NA	NA	NA	NA	NA	NA	NA	NA	NA	NA	NA	NA	NA	NA	NA	NA	NA
Lachnobacterium bovis	0.206178	NA	NA	-1.6001	0.206178	NA	NA	NA	NA	FALSE	FALSE	FALSE	TRUE	FALSE	FALSE	NA	NA	NA	NA	NA	NA	NA	NA	NA	NA	NA	NA	NA	NA	NA	NA	-15.7436	-11.2212	-14.0428	-10.821	-14.3725	-9.55285	-15.4798	-9.45939	-14.2651	-12.8921	-14.8482	-14.2921	-15.7848	-9.81327	-15.6335	-15.9649	NA	NA
Lactobacillus animalis	0.209646	-4.1943	0.209646	NA	NA	NA	NA	-0.68276	0.686913	FALSE	FALSE	TRUE	FALSE	FALSE	TRUE	NA	NA	NA	NA	9.63303	0.313761	7.26027	0.486301	NA	NA	NA	NA	NA	0.277064	0.161187	0.248858	NA	NA	NA	NA	NA	NA	NA	NA	NA	NA	NA	NA	NA	NA	NA	NA	NA	NA
Clostridium clostridioforme	0.212509	-0.227619	0.848075	-1.36047	0.212509	NA	NA	NA	NA	FALSE	FALSE	TRUE	TRUE	FALSE	FALSE	0.602899	5.83333	0	0	NA	NA	0.0383471	0.0619835	0.905797	1.2971	0.956522	0.407311	0.668407	NA	0.719008	1.07851	-13.9357	-13.7743	-9.74434	-8.85226	-8.90865	-9.09941	-12.1184	-9.13325	-10.3131	-11.8403	-13.0162	-13.363	-12.5379	-9.15953	-12.1338	-14.0862	NA	NA
Firmicutes bacterium CAG:424	0.213913	NA	NA	0.991159	0.390576	1.22886	0.213913	1.52967	0.339876	FALSE	TRUE	FALSE	TRUE	TRUE	TRUE	NA	NA	NA	NA	NA	NA	NA	NA	NA	NA	NA	NA	NA	NA	NA	NA	-15.8247	-10.5013	-13.5891	-12.3606	-11.7799	-10.8521	-11.0463	-11.4535	-9.66696	-9.89068	-9.961	-14.5933	-14.3744	-12.4378	-9.26915	-9.28494	-13.4559	-14.5703
Firmicutes bacterium ASF500	0.215227	-0.112746	0.754379	0.512361	0.509701	0.530668	0.3637	1.15613	0.215227	TRUE	TRUE	TRUE	TRUE	TRUE	TRUE	0.192612	0.486649	0.430891	2.31432	0.320741	0.683139	0.299668	1.00226	0.872441	0.24168	0.955171	0.787177	0.25146	0.561054	0.391331	0.768	-8.64477	-5.83186	-6.39857	-4.50976	-6.61294	-5.52311	-6.13938	-5.20939	-5.29962	-6.95212	-5.01145	-4.93147	-5.65624	-4.59558	-7.047	-5.27742	-6.42917	-6.12591
Subdoligranulum variabile	0.215544	NA	NA	NA	NA	NA	NA	-1.5029	0.215544	FALSE	FALSE	FALSE	FALSE	FALSE	TRUE	NA	NA	NA	NA	NA	NA	NA	NA	NA	NA	NA	NA	NA	NA	NA	NA	NA	NA	NA	NA	NA	NA	NA	NA	NA	NA	NA	NA	NA	NA	NA	NA	NA	NA
Bacteroides intestinalis	0.218112	-0.0862209	0.738173	NA	NA	NA	NA	1.13973	0.218112	FALSE	FALSE	TRUE	FALSE	FALSE	TRUE	0.466355	1.07477	0.416084	1.3042	0.414815	0.777778	0.540338	0.651032	0.62243	0.439252	0.962617	0.870629	0.128671	0.0708333	1.0788	0.782364	NA	NA	NA	NA	NA	NA	NA	NA	NA	NA	NA	NA	NA	NA	NA	NA	NA	NA
Clostridium methoxybenzovorans	0.223008	NA	NA	NA	NA	NA	NA	-1.79293	0.223008	FALSE	FALSE	FALSE	FALSE	FALSE	TRUE	NA	NA	NA	NA	NA	NA	NA	NA	NA	NA	NA	NA	NA	NA	NA	NA	NA	NA	NA	NA	NA	NA	NA	NA	NA	NA	NA	NA	NA	NA	NA	NA	NA	NA
Trichococcus collinsii	0.226574	-2.43411	0.226574	NA	NA	NA	NA	NA	NA	FALSE	FALSE	TRUE	FALSE	FALSE	FALSE	0.413178	3.67442	NA	NA	NA	NA	1	8.4507	0.790698	1.06977	2.65891	NA	NA	NA	0.120845	0.112113	NA	NA	NA	NA	NA	NA	NA	NA	NA	NA	NA	NA	NA	NA	NA	NA	NA	NA
Clostridia bacterium UC5.1-2H11	0.231429	NA	NA	NA	NA	NA	NA	-1.68806	0.231429	FALSE	FALSE	FALSE	FALSE	FALSE	TRUE	NA	NA	NA	NA	NA	NA	NA	NA	NA	NA	NA	NA	NA	NA	NA	NA	NA	NA	NA	NA	NA	NA	NA	NA	NA	NA	NA	NA	NA	NA	NA	NA	NA	NA
Subdoligranulum sp. 4_3_54A2FAA	0.236636	NA	NA	1.33523	0.236636	NA	NA	NA	NA	FALSE	FALSE	FALSE	TRUE	FALSE	FALSE	NA	NA	NA	NA	NA	NA	NA	NA	NA	NA	NA	NA	NA	NA	NA	NA	-16.6106	-13.6456	-13.7001	-12.0387	-11.4936	-17.4019	-13.4303	-15.0944	-10.9874	-10.9736	-11.1595	-15.4789	-11.9081	-15.0348	-14.9809	-12.2103	NA	NA
Clostridium sp. CAG:411	0.245456	NA	NA	1.08645	0.421822	1.05318	0.245456	1.93846	0.257291	FALSE	TRUE	FALSE	TRUE	TRUE	TRUE	NA	NA	NA	NA	NA	NA	NA	NA	NA	NA	NA	NA	NA	NA	NA	NA	-15.2362	-14.3126	-10.2439	-9.22631	-14.0426	-14.0252	-15.9883	-14.0251	-14.6922	-9.83319	-10.2578	-14.7884	-14.8698	-11.1158	-13.8863	-8.9652	-14.3677	-11.4742
Firmicutes bacterium CAG:95	0.255868	-3.52457	0.425759	-0.749074	0.651478	-0.593866	0.463029	-1.45137	0.255868	TRUE	TRUE	TRUE	TRUE	TRUE	TRUE	NA	NA	NA	NA	13.6272	3.42569	0.394102	0.926273	NA	NA	NA	NA	NA	2.29471	0.36059	0.550938	-8.36406	-8.07184	-10.8781	-6.22868	-7.01265	-7.24576	-15.9265	-8.33744	-7.56501	-12.1958	-7.52413	-9.49546	-14.7338	-6.21614	-11.7929	-8.5345	-8.55764	-9.98368
Eubacterium sp. CAG:115	0.255868	NA	NA	NA	NA	NA	NA	-1.39499	0.255868	FALSE	FALSE	FALSE	FALSE	FALSE	TRUE	NA	NA	NA	NA	NA	NA	NA	NA	NA	NA	NA	NA	NA	NA	NA	NA	NA	NA	NA	NA	NA	NA	NA	NA	NA	NA	NA	NA	NA	NA	NA	NA	NA	NA
Parabacteroides goldsteinii	0.256276	NA	NA	1.48438	0.256276	NA	NA	-0.654539	0.572397	FALSE	FALSE	FALSE	TRUE	FALSE	TRUE	NA	NA	NA	NA	NA	NA	NA	NA	NA	NA	NA	NA	NA	NA	NA	NA	-16.325	-9.46198	-12.3882	-15.1488	-9.63567	-11.4133	-15.3465	-12.0661	-9.31986	-10.7259	-10.0149	-11.7067	-13.4061	-15.4557	-9.87228	-9.40912	NA	NA
Bacteroides graminisolvens	0.257379	NA	NA	1.00572	0.257379	NA	NA	NA	NA	FALSE	FALSE	FALSE	TRUE	FALSE	FALSE	NA	NA	NA	NA	NA	NA	NA	NA	NA	NA	NA	NA	NA	NA	NA	NA	-15.6539	-11.5602	-15.3842	-14.0976	-13.5525	-15.3054	-16.3014	-13.5968	-12.7285	-12.7967	-12.4437	-11.9831	-15.4403	-12.4378	-15.0628	-14.5136	NA	NA
Oceanimonas smirnovii	0.26422	NA	NA	1.47814	0.26422	NA	NA	NA	NA	FALSE	FALSE	FALSE	TRUE	FALSE	FALSE	NA	NA	NA	NA	NA	NA	NA	NA	NA	NA	NA	NA	NA	NA	NA	NA	-14.7733	-10.1266	-16.7981	-15.2504	-14.8224	-10.2649	-10.2851	-15.6809	-14.6017	-11.9207	-11.7303	-9.65977	-14.8113	-10.6177	-9.51936	-13.3157	NA	NA
Clostridium sp. CAG:306	0.26536	NA	NA	NA	NA	1.09656	0.302583	1.95778	0.26536	FALSE	FALSE	FALSE	FALSE	TRUE	TRUE	NA	NA	NA	NA	NA	NA	NA	NA	NA	NA	NA	NA	NA	NA	NA	NA	NA	NA	NA	NA	NA	NA	NA	NA	NA	NA	NA	NA	NA	NA	NA	NA	-13.4809	-14.2393
Streptococcus pneumoniae	0.291525	NA	NA	NA	NA	NA	NA	-1.10997	0.291525	FALSE	FALSE	FALSE	FALSE	FALSE	TRUE	NA	NA	NA	NA	NA	NA	NA	NA	NA	NA	NA	NA	NA	NA	NA	NA	NA	NA	NA	NA	NA	NA	NA	NA	NA	NA	NA	NA	NA	NA	NA	NA	NA	NA
Alistipes finegoldii	0.293606	NA	NA	NA	NA	NA	NA	1.51953	0.293606	FALSE	FALSE	FALSE	FALSE	FALSE	TRUE	NA	NA	NA	NA	NA	NA	NA	NA	NA	NA	NA	NA	NA	NA	NA	NA	NA	NA	NA	NA	NA	NA	NA	NA	NA	NA	NA	NA	NA	NA	NA	NA	NA	NA
Erysipelotrichaceae	0.293606	NA	NA	NA	NA	NA	NA	1.29124	0.293606	FALSE	FALSE	FALSE	FALSE	FALSE	TRUE	NA	NA	NA	NA	NA	NA	NA	NA	NA	NA	NA	NA	NA	NA	NA	NA	NA	NA	NA	NA	NA	NA	NA	NA	NA	NA	NA	NA	NA	NA	NA	NA	NA	NA
Oscillibacter sp. ER4	0.293606	NA	NA	-0.713581	0.6461	NA	NA	-1.82371	0.293606	FALSE	FALSE	FALSE	TRUE	FALSE	TRUE	NA	NA	NA	NA	NA	NA	NA	NA	NA	NA	NA	NA	NA	NA	NA	NA	-13.6502	-9.71978	-11.2464	-8.13239	-10.0414	-9.07888	-15.7331	-9.79511	-9.02311	-12.8587	-8.95093	-9.13877	-16.7445	-11.9638	-14.9328	-9.49325	NA	NA
Clostridium citroniae	0.296827	NA	NA	1.02872	0.296827	NA	NA	NA	NA	FALSE	FALSE	FALSE	TRUE	FALSE	FALSE	NA	NA	NA	NA	NA	NA	NA	NA	NA	NA	NA	NA	NA	NA	NA	NA	-15.4389	-14.06	-13.1741	-12.5126	-14.4702	-14.3116	-12.3193	-11.7265	-11.691	-10.9112	-11.2907	-14.4792	-12.3935	-16.5636	-10.9779	-11.4762	NA	NA
Clostridium neonatale	0.301146	NA	NA	NA	NA	NA	NA	-1.81852	0.301146	FALSE	FALSE	FALSE	FALSE	FALSE	TRUE	NA	NA	NA	NA	NA	NA	NA	NA	NA	NA	NA	NA	NA	NA	NA	NA	NA	NA	NA	NA	NA	NA	NA	NA	NA	NA	NA	NA	NA	NA	NA	NA	NA	NA
Eubacteriaceae bacterium CHKCI005	0.31164	NA	NA	NA	NA	NA	NA	-1.23614	0.31164	FALSE	FALSE	FALSE	FALSE	FALSE	TRUE	NA	NA	NA	NA	NA	NA	NA	NA	NA	NA	NA	NA	NA	NA	NA	NA	NA	NA	NA	NA	NA	NA	NA	NA	NA	NA	NA	NA	NA	NA	NA	NA	NA	NA
Clostridium kluyveri	0.322963	NA	NA	NA	NA	0.33151	0.63009	1.21372	0.322963	FALSE	FALSE	FALSE	FALSE	TRUE	TRUE	NA	NA	NA	NA	NA	NA	NA	NA	NA	NA	NA	NA	NA	NA	NA	NA	NA	NA	NA	NA	NA	NA	NA	NA	NA	NA	NA	NA	NA	NA	NA	NA	-13.4821	-15.7194
Lactobacillus murinus	0.323549	NA	NA	-1.35734	0.323549	0.197115	0.809042	0.338029	0.843023	FALSE	TRUE	FALSE	TRUE	TRUE	TRUE	NA	NA	NA	NA	NA	NA	NA	NA	NA	NA	NA	NA	NA	NA	NA	NA	-12.0966	-11.8604	-12.4348	-15.2906	-10.2081	-17.1023	-9.90384	-11.6611	-11.5199	-11.8603	-15.5737	-11.1555	-11.4633	-17.2043	-16.865	-15.7744	-14.2403	-13.9275
Fusobacterium sp. CAG:815	0.32749	NA	NA	NA	NA	NA	NA	1.38025	0.32749	FALSE	FALSE	FALSE	FALSE	FALSE	TRUE	NA	NA	NA	NA	NA	NA	NA	NA	NA	NA	NA	NA	NA	NA	NA	NA	NA	NA	NA	NA	NA	NA	NA	NA	NA	NA	NA	NA	NA	NA	NA	NA	NA	NA
Bacteroides sp. CAG:709	0.328227	NA	NA	NA	NA	NA	NA	1.46539	0.328227	FALSE	FALSE	FALSE	FALSE	FALSE	TRUE	NA	NA	NA	NA	NA	NA	NA	NA	NA	NA	NA	NA	NA	NA	NA	NA	NA	NA	NA	NA	NA	NA	NA	NA	NA	NA	NA	NA	NA	NA	NA	NA	NA	NA
Coprococcus sp. CAG:782	0.328337	NA	NA	-0.231176	0.823358	NA	NA	1.09683	0.328337	FALSE	FALSE	FALSE	TRUE	FALSE	TRUE	NA	NA	NA	NA	NA	NA	NA	NA	NA	NA	NA	NA	NA	NA	NA	NA	-14.0777	-11.4309	-12.2083	-11.8688	-13.9087	-15.8049	-13.2604	-15.7957	-14.5312	-11.5702	-15.0652	-12.9201	-15.0199	-13.7008	-14.8473	-12.5502	NA	NA
Janthinobacterium sp. B9-8	0.357598	0.895728	0.357598	NA	NA	NA	NA	NA	NA	FALSE	FALSE	TRUE	FALSE	FALSE	FALSE	0.048	0.353793	0.376119	0.414925	NA	NA	NA	NA	3.8	0.527586	1.46897	0.173134	0	NA	NA	NA	NA	NA	NA	NA	NA	NA	NA	NA	NA	NA	NA	NA	NA	NA	NA	NA	NA	NA
Clostridiales bacterium VE202-06	0.360505	NA	NA	0.900828	0.360505	NA	NA	NA	NA	FALSE	FALSE	FALSE	TRUE	FALSE	FALSE	NA	NA	NA	NA	NA	NA	NA	NA	NA	NA	NA	NA	NA	NA	NA	NA	-15.2376	-14.5579	-13.7001	-13.6236	-14.5328	-14.4226	-13.4303	-15.9787	-10.4569	-13.4885	-11.2611	-15.236	-16.1231	-14.7175	-11.6003	-15.3935	NA	NA
Eubacterium sp. CAG:180	0.361837	NA	NA	NA	NA	-0.767273	0.361837	-0.529802	0.716254	FALSE	FALSE	FALSE	FALSE	TRUE	TRUE	NA	NA	NA	NA	NA	NA	NA	NA	NA	NA	NA	NA	NA	NA	NA	NA	NA	NA	NA	NA	NA	NA	NA	NA	NA	NA	NA	NA	NA	NA	NA	NA	-14.2385	-10.8428
Clostridiales bacterium NK3B98	0.364413	0.0491972	0.96576	0.943712	0.364413	0.150135	0.82314	0.387597	0.756479	TRUE	TRUE	TRUE	TRUE	TRUE	TRUE	0.603659	0.32622	NA	NA	NA	NA	3.63725	1.19608	3.44512	1.58537	1.96951	NA	NA	NA	0.0803922	0.369608	-11.6013	-8.29967	-15.4633	-10.6931	-7.9588	-10.1865	-10.0171	-8.18866	-8.8524	-8.7115	-9.35481	-9.24474	-10.3155	-9.24128	-9.87782	-9.26065	-11.2438	-10.7103
Petrotoga mobilis	0.369003	0.421301	0.369003	NA	NA	NA	NA	NA	NA	FALSE	FALSE	TRUE	FALSE	FALSE	FALSE	0	1.42887	NA	NA	NA	NA	0	0.128509	0.94433	0.705155	0.315464	NA	NA	NA	0.795948	1.29233	NA	NA	NA	NA	NA	NA	NA	NA	NA	NA	NA	NA	NA	NA	NA	NA	NA	NA
Desulfosporosinus sp. I2	0.372831	NA	NA	NA	NA	NA	NA	-1.80888	0.372831	FALSE	FALSE	FALSE	FALSE	FALSE	TRUE	NA	NA	NA	NA	NA	NA	NA	NA	NA	NA	NA	NA	NA	NA	NA	NA	NA	NA	NA	NA	NA	NA	NA	NA	NA	NA	NA	NA	NA	NA	NA	NA	NA	NA
Lachnospiraceae bacterium AD3010	0.385104	NA	NA	-1.22532	0.385104	NA	NA	NA	NA	FALSE	FALSE	FALSE	TRUE	FALSE	FALSE	NA	NA	NA	NA	NA	NA	NA	NA	NA	NA	NA	NA	NA	NA	NA	NA	-15.8546	-13.6785	-8.53021	-8.58245	-8.20012	-10.1673	-8.59558	-8.6501	-10.1041	-11.2202	-9.28738	-14.8076	-12.97	-8.0085	-12.9329	-12.7307	NA	NA
Roseburia sp. CAG:303	0.392528	NA	NA	NA	NA	0.528971	0.595127	1.2327	0.392528	FALSE	FALSE	FALSE	FALSE	TRUE	TRUE	NA	NA	NA	NA	NA	NA	NA	NA	NA	NA	NA	NA	NA	NA	NA	NA	NA	NA	NA	NA	NA	NA	NA	NA	NA	NA	NA	NA	NA	NA	NA	NA	-14.0976	-11.5876
Clostridium neopropionicum	0.398045	NA	NA	-0.768927	0.59051	0.741254	0.398045	0.591631	0.651058	FALSE	TRUE	FALSE	TRUE	TRUE	TRUE	NA	NA	NA	NA	NA	NA	NA	NA	NA	NA	NA	NA	NA	NA	NA	NA	-13.8326	-12.1387	-9.92755	-9.56475	-11.301	-11.8901	-9.63776	-15.0336	-14.9832	-14.9818	-15.8966	-9.47857	-10.1349	-9.22687	-15.1142	-9.66119	-13.4388	-12.5084
Proteiniphilum acetatigenes	0.423367	NA	NA	0.625486	0.64589	0.49237	0.573251	1.23481	0.423367	FALSE	TRUE	FALSE	TRUE	TRUE	TRUE	NA	NA	NA	NA	NA	NA	NA	NA	NA	NA	NA	NA	NA	NA	NA	NA	-13.2477	-13.0863	-14.7001	-9.86875	-10.9086	-11.1372	-12.1084	-9.6576	-11.765	-9.83319	-10.8688	-9.00254	-15.6735	-15.2864	-8.5342	-8.7471	-11.8687	-12.099
Bacteroides sp. CAG:633	0.445679	NA	NA	-0.920722	0.445679	NA	NA	-0.421305	0.736991	FALSE	FALSE	FALSE	TRUE	FALSE	TRUE	NA	NA	NA	NA	NA	NA	NA	NA	NA	NA	NA	NA	NA	NA	NA	NA	-10.7058	-10.0969	-13.6177	-14.871	-9.47255	-15.3498	-14.5439	-16.1097	-12.6015	-13.8921	-14.2589	-13.1489	-12.7895	-16.822	-13.0742	-15.546	NA	NA
Herbinix sp. SD1D	0.452732	NA	NA	-1.04204	0.452732	NA	NA	NA	NA	FALSE	FALSE	FALSE	TRUE	FALSE	FALSE	NA	NA	NA	NA	NA	NA	NA	NA	NA	NA	NA	NA	NA	NA	NA	NA	-14.207	-10.0898	-13.0745	-9.93914	-9.95346	-9.48267	-15.17	-14.7187	-14.7417	-15.6904	-11.0526	-10.8144	-15.4501	-9.45687	-11.9413	-15.8244	NA	NA
Blautia sp. GD8	0.464227	NA	NA	NA	NA	0.279218	0.70736	1.05183	0.464227	FALSE	FALSE	FALSE	FALSE	TRUE	TRUE	NA	NA	NA	NA	NA	NA	NA	NA	NA	NA	NA	NA	NA	NA	NA	NA	NA	NA	NA	NA	NA	NA	NA	NA	NA	NA	NA	NA	NA	NA	NA	NA	-13.3833	-11.6927
Bacteroides sp. CAG:875	0.466283	NA	NA	NA	NA	NA	NA	0.920715	0.466283	FALSE	FALSE	FALSE	FALSE	FALSE	TRUE	NA	NA	NA	NA	NA	NA	NA	NA	NA	NA	NA	NA	NA	NA	NA	NA	NA	NA	NA	NA	NA	NA	NA	NA	NA	NA	NA	NA	NA	NA	NA	NA	NA	NA
Pseudoflavonifractor capillosus	0.467417	NA	NA	-0.790212	0.467417	NA	NA	NA	NA	FALSE	FALSE	FALSE	TRUE	FALSE	FALSE	NA	NA	NA	NA	NA	NA	NA	NA	NA	NA	NA	NA	NA	NA	NA	NA	-15.5574	-9.67308	-10.4661	-8.89078	-9.17773	-8.71912	-10.4515	-9.15097	-10.887	-12.2353	-9.95269	-8.892	-12.1706	-10.0006	-12.6398	-11.6303	NA	NA
Firmicutes bacterium CAG:194	0.468375	NA	NA	NA	NA	-0.814331	0.468375	-0.695523	0.716254	FALSE	FALSE	FALSE	FALSE	TRUE	TRUE	NA	NA	NA	NA	NA	NA	NA	NA	NA	NA	NA	NA	NA	NA	NA	NA	NA	NA	NA	NA	NA	NA	NA	NA	NA	NA	NA	NA	NA	NA	NA	NA	-9.67471	-10.905
Roseburia hominis	0.473282	0.153195	0.581732	-0.296322	0.831616	-0.646051	0.473282	0.54249	0.782395	TRUE	TRUE	TRUE	TRUE	TRUE	TRUE	0.0756345	0.254822	0.408408	0.10961	0.184138	0.362759	0.553611	0.14267	0.563452	1.14213	1.24873	0.0246246	0.0289189	0.27931	0.0112254	0.0188184	-8.83091	-8.44945	-9.62394	-7.28272	-15.9651	-7.49829	-8.27583	-9.44561	-8.63861	-11.8674	-10.7058	-8.66869	-8.61833	-8.20325	-8.91891	-12.1213	-9.64569	-10.9479
Dorea sp. D27	0.474384	NA	NA	-1.08817	0.474384	NA	NA	NA	NA	FALSE	FALSE	FALSE	TRUE	FALSE	FALSE	NA	NA	NA	NA	NA	NA	NA	NA	NA	NA	NA	NA	NA	NA	NA	NA	-16.1228	-9.97405	-8.35954	-7.00448	-7.85835	-7.4032	-9.50655	-10.5327	-9.00081	-12.4577	-8.5578	-8.36828	-13.677	-8.43659	-9.92746	-15.0414	NA	NA
Eubacterium desmolans	0.483247	NA	NA	0.721301	0.483247	NA	NA	NA	NA	FALSE	FALSE	FALSE	TRUE	FALSE	FALSE	NA	NA	NA	NA	NA	NA	NA	NA	NA	NA	NA	NA	NA	NA	NA	NA	-11.9588	-7.79173	-7.0213	-6.42094	-11.5877	-7.0302	-7.11727	-9.11059	-8.78699	-8.2654	-7.1802	-6.758	-8.55124	-6.30181	-9.3479	-7.07651	NA	NA
Alistipes shahii	0.491754	NA	NA	NA	NA	-0.367242	0.491754	-0.530834	0.572397	FALSE	FALSE	FALSE	FALSE	TRUE	TRUE	NA	NA	NA	NA	NA	NA	NA	NA	NA	NA	NA	NA	NA	NA	NA	NA	NA	NA	NA	NA	NA	NA	NA	NA	NA	NA	NA	NA	NA	NA	NA	NA	-10.0873	-9.46261
Clostridium sp. CAG:7	0.49396	NA	NA	0.625461	0.49396	NA	NA	NA	NA	FALSE	FALSE	FALSE	TRUE	FALSE	FALSE	NA	NA	NA	NA	NA	NA	NA	NA	NA	NA	NA	NA	NA	NA	NA	NA	-13.5372	-15.5115	-14.9896	-16.069	-13.3681	-13.5422	-15.5468	-15.127	-11.2345	-13.4182	-13.9132	-15.7186	-15.5731	-15.6392	-12.0373	-15.1537	NA	NA
Oscillibacter	0.496428	NA	NA	0.000189625	0.999858	0.763839	0.496428	-0.0635375	0.960652	FALSE	TRUE	FALSE	TRUE	TRUE	TRUE	NA	NA	NA	NA	NA	NA	NA	NA	NA	NA	NA	NA	NA	NA	NA	NA	-15.5647	-8.3704	-12.1823	-9.0228	-10.1135	-8.44975	-9.63236	-10.2362	-9.42812	-10.5356	-8.66462	-10.0577	-9.43252	-9.07755	-15.5612	-10.8132	-14.7855	-10.6058
Prevotella sp. AGR2160	0.504462	NA	NA	NA	NA	-0.594801	0.504462	0.443239	0.763105	FALSE	FALSE	FALSE	FALSE	TRUE	TRUE	NA	NA	NA	NA	NA	NA	NA	NA	NA	NA	NA	NA	NA	NA	NA	NA	NA	NA	NA	NA	NA	NA	NA	NA	NA	NA	NA	NA	NA	NA	NA	NA	-11.6823	-11.0149
Parabacteroides sp. D13	0.512118	NA	NA	NA	NA	-0.69326	0.512118	0.0369813	0.978302	FALSE	FALSE	FALSE	FALSE	TRUE	TRUE	NA	NA	NA	NA	NA	NA	NA	NA	NA	NA	NA	NA	NA	NA	NA	NA	NA	NA	NA	NA	NA	NA	NA	NA	NA	NA	NA	NA	NA	NA	NA	NA	-13.1281	-9.58252
Clostridium bolteae CAG:59	0.520941	NA	NA	NA	NA	NA	NA	-0.922405	0.520941	FALSE	FALSE	FALSE	FALSE	FALSE	TRUE	NA	NA	NA	NA	NA	NA	NA	NA	NA	NA	NA	NA	NA	NA	NA	NA	NA	NA	NA	NA	NA	NA	NA	NA	NA	NA	NA	NA	NA	NA	NA	NA	NA	NA
Roseburia intestinalis M50/1	0.534535	NA	NA	0.905241	0.534535	NA	NA	NA	NA	FALSE	FALSE	FALSE	TRUE	FALSE	FALSE	NA	NA	NA	NA	NA	NA	NA	NA	NA	NA	NA	NA	NA	NA	NA	NA	-16.2001	-14.302	-9.63461	-9.26641	-14.9807	-9.62933	-10.3032	-9.53178	-9.87191	-11.1811	-10.2652	-8.10295	-10.0269	-16.336	-10.4304	-10.3917	NA	NA
Fictibacillus phosphorivorans	0.55681	0.31556	0.55681	NA	NA	NA	NA	NA	NA	FALSE	FALSE	TRUE	FALSE	FALSE	FALSE	NA	NA	NA	NA	0.467202	1.24632	0.463514	0	NA	NA	NA	NA	NA	1.31459	0.494595	0.77027	NA	NA	NA	NA	NA	NA	NA	NA	NA	NA	NA	NA	NA	NA	NA	NA	NA	NA
Faecalibacterium prausnitzii	0.569845	NA	NA	0.281076	0.815407	0.44354	0.653474	0.879334	0.569845	FALSE	TRUE	FALSE	TRUE	TRUE	TRUE	NA	NA	NA	NA	NA	NA	NA	NA	NA	NA	NA	NA	NA	NA	NA	NA	-15.3875	-13.5408	-15.8097	-14.6632	-11.7962	-15.8354	-15.5492	-12.877	-12.18	-13.4182	-15.852	-16.2261	-10.5289	-15.5211	-13.4304	-16.0539	-15.1243	-10.4261
Mesorhizobium	0.572397	NA	NA	0.36459	0.815407	0.475168	0.693224	0.993053	0.572397	FALSE	TRUE	FALSE	TRUE	TRUE	TRUE	NA	NA	NA	NA	NA	NA	NA	NA	NA	NA	NA	NA	NA	NA	NA	NA	-9.69555	-13.3499	-9.10997	-9.24198	-12.4936	-16.7024	-9.36543	-12.1979	-12.0198	-10.2889	-10.0387	-11.09	-9.92372	-16.5407	-9.90818	-9.42997	-9.18963	-14.1736
Blautia sp. CAG:37	0.573188	NA	NA	0.709131	0.573188	NA	NA	NA	NA	FALSE	FALSE	FALSE	TRUE	FALSE	FALSE	NA	NA	NA	NA	NA	NA	NA	NA	NA	NA	NA	NA	NA	NA	NA	NA	-15.1447	-11.0863	-14.2851	-14.6096	-14.6737	-10.6152	-14.3458	-12.1006	-15.3271	-11.8688	-10.6413	-15.7941	-11.6552	-10.036	-10.0875	-15.778	NA	NA
Turicibacter sp. H121	0.574593	NA	NA	NA	NA	-0.487325	0.574593	-0.240685	0.87029	FALSE	FALSE	FALSE	FALSE	TRUE	TRUE	NA	NA	NA	NA	NA	NA	NA	NA	NA	NA	NA	NA	NA	NA	NA	NA	NA	NA	NA	NA	NA	NA	NA	NA	NA	NA	NA	NA	NA	NA	NA	NA	-13.1635	-10.2802
Lentimicrobium saccharophilum	0.583908	-0.141279	0.583908	NA	NA	NA	NA	NA	NA	FALSE	FALSE	TRUE	FALSE	FALSE	FALSE	0.589888	0.77809	0.571862	0.216599	1.11051	1.18059	0.287248	0.296644	0.848315	0.263764	0.382022	0.367409	0.477733	1.13747	0.111745	0.312752	NA	NA	NA	NA	NA	NA	NA	NA	NA	NA	NA	NA	NA	NA	NA	NA	NA	NA
Faecalibacterium prausnitzii L2-6	0.595127	NA	NA	NA	NA	-0.424004	0.595127	0.64458	0.645863	FALSE	FALSE	FALSE	FALSE	TRUE	TRUE	NA	NA	NA	NA	NA	NA	NA	NA	NA	NA	NA	NA	NA	NA	NA	NA	NA	NA	NA	NA	NA	NA	NA	NA	NA	NA	NA	NA	NA	NA	NA	NA	-11.3353	-14.4994
Dorea longicatena	0.615995	NA	NA	-0.645604	0.615995	NA	NA	NA	NA	FALSE	FALSE	FALSE	TRUE	FALSE	FALSE	NA	NA	NA	NA	NA	NA	NA	NA	NA	NA	NA	NA	NA	NA	NA	NA	-14.032	-9.39278	-17.0535	-11.8698	-10.0376	-10.938	-11.9781	-12.9895	-11.502	-10.4363	-10.7076	-14.5051	-12.8826	-15.8808	-12.4065	-15.1351	NA	NA
Bacteroides ovatus	0.621779	NA	NA	NA	NA	NA	NA	-0.940669	0.621779	FALSE	FALSE	FALSE	FALSE	FALSE	TRUE	NA	NA	NA	NA	NA	NA	NA	NA	NA	NA	NA	NA	NA	NA	NA	NA	NA	NA	NA	NA	NA	NA	NA	NA	NA	NA	NA	NA	NA	NA	NA	NA	NA	NA
Bifidobacterium pseudolongum subsp. pseudolongum	0.621779	NA	NA	NA	NA	NA	NA	0.618574	0.621779	FALSE	FALSE	FALSE	FALSE	FALSE	TRUE	NA	NA	NA	NA	NA	NA	NA	NA	NA	NA	NA	NA	NA	NA	NA	NA	NA	NA	NA	NA	NA	NA	NA	NA	NA	NA	NA	NA	NA	NA	NA	NA	NA	NA
Streptococcus mitis	0.63009	NA	NA	NA	NA	-0.30337	0.63009	-0.0440575	0.960652	FALSE	FALSE	FALSE	FALSE	TRUE	TRUE	NA	NA	NA	NA	NA	NA	NA	NA	NA	NA	NA	NA	NA	NA	NA	NA	NA	NA	NA	NA	NA	NA	NA	NA	NA	NA	NA	NA	NA	NA	NA	NA	-13.3754	-15.3225
Candidatus Arthromitus sp. SFB-mouse-NL	0.633033	-0.678861	0.633033	NA	NA	NA	NA	NA	NA	FALSE	FALSE	TRUE	FALSE	FALSE	FALSE	1.95494	4.54936	NA	NA	NA	NA	0.442484	1.41176	0.349785	0.194421	0.437768	NA	NA	NA	2.90196	3.16993	NA	NA	NA	NA	NA	NA	NA	NA	NA	NA	NA	NA	NA	NA	NA	NA	NA	NA
Desulfomicrobium escambiense	0.633033	0.483589	0.633033	NA	NA	NA	NA	NA	NA	FALSE	FALSE	TRUE	FALSE	FALSE	FALSE	0.0215743	0.159475	0.972789	1.10204	NA	NA	0.0637168	0.316814	0.0297376	0.0827988	0.044898	4.96599	0.795918	NA	0.423009	0.118584	NA	NA	NA	NA	NA	NA	NA	NA	NA	NA	NA	NA	NA	NA	NA	NA	NA	NA
Mycobacterium asiaticum	0.644988	-0.62475	0.644988	NA	NA	NA	NA	NA	NA	FALSE	FALSE	TRUE	FALSE	FALSE	FALSE	NA	NA	0.220085	1.46581	0.204633	0.0625483	0.417219	5.32009	NA	NA	NA	0.00549145	0.159829	2.9112	0.1	0.108389	NA	NA	NA	NA	NA	NA	NA	NA	NA	NA	NA	NA	NA	NA	NA	NA	NA	NA
Butyrivibrio	0.644988	0.212522	0.644988	NA	NA	NA	NA	0.335049	0.811951	FALSE	FALSE	TRUE	FALSE	FALSE	TRUE	0.1592	0.3944	0.173165	0.125	1.4963	2.15556	0.196552	0.603448	0.1688	1.552	1.472	0.394495	1.07339	0	0.789655	1.55345	NA	NA	NA	NA	NA	NA	NA	NA	NA	NA	NA	NA	NA	NA	NA	NA	NA	NA
Peptostreptococcaceae bacterium VA2	0.653474	NA	NA	NA	NA	0.454349	0.653474	-0.453116	0.794287	FALSE	FALSE	FALSE	FALSE	TRUE	TRUE	NA	NA	NA	NA	NA	NA	NA	NA	NA	NA	NA	NA	NA	NA	NA	NA	NA	NA	NA	NA	NA	NA	NA	NA	NA	NA	NA	NA	NA	NA	NA	NA	-13.8511	-10.1903
Pseudobutyrivibrio sp. MD2005	0.66103	NA	NA	NA	NA	-0.326994	0.66103	0.19359	0.916277	FALSE	FALSE	FALSE	FALSE	TRUE	TRUE	NA	NA	NA	NA	NA	NA	NA	NA	NA	NA	NA	NA	NA	NA	NA	NA	NA	NA	NA	NA	NA	NA	NA	NA	NA	NA	NA	NA	NA	NA	NA	NA	-11.0836	-15.0566
Lachnospiraceae bacterium 2_1_46FAA	0.665093	NA	NA	NA	NA	NA	NA	0.48454	0.665093	FALSE	FALSE	FALSE	FALSE	FALSE	TRUE	NA	NA	NA	NA	NA	NA	NA	NA	NA	NA	NA	NA	NA	NA	NA	NA	NA	NA	NA	NA	NA	NA	NA	NA	NA	NA	NA	NA	NA	NA	NA	NA	NA	NA
Eubacterium sp. CAG:156	0.66645	-0.30968	0.66645	NA	NA	NA	NA	NA	NA	FALSE	FALSE	TRUE	FALSE	FALSE	FALSE	0.0211196	0.0653944	1.42857	3.14935	NA	NA	1.68077	0.784615	0.882952	0.182697	2.49364	0.598701	0.545455	NA	0.262308	1.18462	NA	NA	NA	NA	NA	NA	NA	NA	NA	NA	NA	NA	NA	NA	NA	NA	NA	NA
Heliobacterium modesticaldum	0.668687	-1.65166	0.668687	NA	NA	NA	NA	NA	NA	FALSE	FALSE	TRUE	FALSE	FALSE	FALSE	0.0738462	0.0738462	NA	NA	0.931034	12.2759	NA	NA	4.61538	0.165897	0.104615	NA	NA	1.86207	NA	NA	NA	NA	NA	NA	NA	NA	NA	NA	NA	NA	NA	NA	NA	NA	NA	NA	NA	NA
Ralstonia sp. MD27	0.68852	NA	NA	NA	NA	-0.412822	0.68852	-0.543404	0.763105	FALSE	FALSE	FALSE	FALSE	TRUE	TRUE	NA	NA	NA	NA	NA	NA	NA	NA	NA	NA	NA	NA	NA	NA	NA	NA	NA	NA	NA	NA	NA	NA	NA	NA	NA	NA	NA	NA	NA	NA	NA	NA	-9.79454	-12.2563
Blautia hansenii	0.718583	NA	NA	NA	NA	-0.271361	0.718583	0.187076	0.886519	FALSE	FALSE	FALSE	FALSE	TRUE	TRUE	NA	NA	NA	NA	NA	NA	NA	NA	NA	NA	NA	NA	NA	NA	NA	NA	NA	NA	NA	NA	NA	NA	NA	NA	NA	NA	NA	NA	NA	NA	NA	NA	-13.9286	-15.6558
Oscillibacter sp. KLE 1728	0.722594	NA	NA	-0.495174	0.722594	NA	NA	NA	NA	FALSE	FALSE	FALSE	TRUE	FALSE	FALSE	NA	NA	NA	NA	NA	NA	NA	NA	NA	NA	NA	NA	NA	NA	NA	NA	-15.5135	-10.3216	-16.5047	-11.4812	-14.3484	-11.111	-13.4033	-11.8105	-10.0578	-13.8208	-15.4273	-14.1197	-12.4973	-15.9257	-10.1871	-16.4199	NA	NA
Butyrivibrio sp. MC2013	0.761535	0.443658	0.761535	NA	NA	NA	NA	NA	NA	FALSE	FALSE	TRUE	FALSE	FALSE	FALSE	0.687003	0.61008	NA	NA	3.85113	1.06149	0.123867	0.286002	0.482759	0.482759	0.578249	NA	NA	6.56958	0.41994	0.748238	NA	NA	NA	NA	NA	NA	NA	NA	NA	NA	NA	NA	NA	NA	NA	NA	NA	NA
Coprococcus catus GD/7	0.766796	NA	NA	0.478977	0.767082	-0.02251	0.984557	-0.454694	0.766796	FALSE	TRUE	FALSE	TRUE	TRUE	TRUE	NA	NA	NA	NA	NA	NA	NA	NA	NA	NA	NA	NA	NA	NA	NA	NA	-15.8938	-11.5013	-16.8301	-8.69047	-9.97904	-9.03027	-14.6867	-10.8375	-14.3179	-11.4022	-10.5418	-10.185	-11.0028	-15.3701	-9.92252	-10.875	-13.3971	-13.8748
Firmicutes bacterium CAG:227	0.815407	NA	NA	0.289009	0.815407	NA	NA	NA	NA	FALSE	FALSE	FALSE	TRUE	FALSE	FALSE	NA	NA	NA	NA	NA	NA	NA	NA	NA	NA	NA	NA	NA	NA	NA	NA	-15.4119	-9.35928	-9.62148	-7.74709	-8.8491	-8.4274	-11.0677	-9.69791	-8.26543	-9.80216	-8.87592	-9.97562	-9.95295	-12.1862	-9.59889	-9.21263	NA	NA
Xanthomonas arboricola	0.815407	NA	NA	-0.168144	0.815407	NA	NA	NA	NA	FALSE	FALSE	FALSE	TRUE	FALSE	FALSE	NA	NA	NA	NA	NA	NA	NA	NA	NA	NA	NA	NA	NA	NA	NA	NA	-9.89489	-11.9559	-10.5302	-10.8052	-11.2112	-11.7897	-10.9463	-11.7896	-11.8045	-11.9552	-12.0458	-10.627	-11.1534	-10.8334	-10.996	-10.8527	NA	NA
Mogibacterium	0.829319	NA	NA	NA	NA	-0.165664	0.867231	0.338546	0.829319	FALSE	FALSE	FALSE	FALSE	TRUE	TRUE	NA	NA	NA	NA	NA	NA	NA	NA	NA	NA	NA	NA	NA	NA	NA	NA	NA	NA	NA	NA	NA	NA	NA	NA	NA	NA	NA	NA	NA	NA	NA	NA	-13.695	-11.9759
Lactobacillus helveticus	0.848075	0.0433683	0.848075	NA	NA	NA	NA	NA	NA	FALSE	FALSE	TRUE	FALSE	FALSE	FALSE	0.414201	0.0964497	0.396098	0.0313171	0.628378	0.106757	1.10507	0.258454	0.202367	0.414201	0.531361	0.354146	0.726829	0.564189	0.192029	0.398551	NA	NA	NA	NA	NA	NA	NA	NA	NA	NA	NA	NA	NA	NA	NA	NA	NA	NA
Bacteroidales bacterium Barb6XT	0.874676	NA	NA	0.223205	0.874676	NA	NA	NA	NA	FALSE	FALSE	FALSE	TRUE	FALSE	FALSE	NA	NA	NA	NA	NA	NA	NA	NA	NA	NA	NA	NA	NA	NA	NA	NA	-16.0301	-10.0863	-13.7001	-14.4681	-11.043	-14.8376	-15.2292	-14.8375	-10.8818	-11.2165	-15.2351	-13.4119	-11.2315	-15.7188	-13.3372	-17.4135	NA	NA
Butyrivibrio sp. NC3005	0.879856	-0.137036	0.879856	NA	NA	NA	NA	NA	NA	FALSE	FALSE	TRUE	FALSE	FALSE	FALSE	2.31461	2.26404	0.957265	1.96581	NA	NA	NA	NA	1.19382	1.67697	3.79213	0.747009	1.28205	NA	NA	NA	NA	NA	NA	NA	NA	NA	NA	NA	NA	NA	NA	NA	NA	NA	NA	NA	NA	NA
Adlercreutzia equolifaciens	0.881664	-0.0769477	0.881664	NA	NA	NA	NA	NA	NA	FALSE	FALSE	TRUE	FALSE	FALSE	FALSE	0.807692	1.76923	NA	NA	NA	NA	0.369382	1.2177	0.809231	1.32	1.66154	NA	NA	NA	0.553371	0.476124	NA	NA	NA	NA	NA	NA	NA	NA	NA	NA	NA	NA	NA	NA	NA	NA	NA	NA
Prevotella sp. oral taxon 473	0.885373	NA	NA	0.135276	0.885373	NA	NA	NA	NA	FALSE	FALSE	FALSE	TRUE	FALSE	FALSE	NA	NA	NA	NA	NA	NA	NA	NA	NA	NA	NA	NA	NA	NA	NA	NA	-13.8057	-13.3223	-13.6732	-16.1816	-13.3147	-15.3956	-13.9883	-15.3955	-14.4795	-15.6181	-13.9031	-14.3294	-16.1954	-15.1068	-12.0053	-12.357	NA	NA
Candidatus Soleaferrea massiliensis	0.889733	NA	NA	0.207732	0.889733	NA	NA	NA	NA	FALSE	FALSE	FALSE	TRUE	FALSE	FALSE	NA	NA	NA	NA	NA	NA	NA	NA	NA	NA	NA	NA	NA	NA	NA	NA	-14.5719	-10.2574	-14.884	-10.8977	-13.8155	-10.4584	-15.7409	-12.5278	-14.4019	-14.6179	-9.27234	-9.98038	-9.94286	-11.6268	-16.1687	-15.481	NA	NA
Tissierellia bacterium S7-1-4	0.896578	NA	NA	-0.140406	0.896578	NA	NA	NA	NA	FALSE	FALSE	FALSE	TRUE	FALSE	FALSE	NA	NA	NA	NA	NA	NA	NA	NA	NA	NA	NA	NA	NA	NA	NA	NA	-16.4194	-15.8481	-13.4998	-15.345	-12.8783	-11.452	-13.815	-11.0253	-13.1342	-15.4123	-12.6974	-15.22	-12.4217	-11.9219	-15.4814	-15.1172	NA	NA
Eubacterium sp. ER2	0.902285	-0.0318285	0.902285	NA	NA	NA	NA	NA	NA	FALSE	FALSE	TRUE	FALSE	FALSE	FALSE	0	0.95098	0.0867424	0.632576	0	0	0.051145	0.164885	0.0561275	0.0808824	0.0985294	0.110227	0.0250758	1.12613	0	0.134733	NA	NA	NA	NA	NA	NA	NA	NA	NA	NA	NA	NA	NA	NA	NA	NA	NA	NA
Pseudobutyrivibrio ruminis	0.921757	NA	NA	-0.164862	0.921757	NA	NA	NA	NA	FALSE	FALSE	FALSE	TRUE	FALSE	FALSE	NA	NA	NA	NA	NA	NA	NA	NA	NA	NA	NA	NA	NA	NA	NA	NA	-14.2872	-9.10898	-12.885	-14.2349	-14.7062	-9.36514	-9.31874	-10.0792	-9.4051	-10.6108	-15.7493	-15.8436	-9.05249	-9.45287	-16.392	-8.79816	NA	NA
Eubacterium sp. CAG:76	0.92871	NA	NA	NA	NA	NA	NA	0.13511	0.92871	FALSE	FALSE	FALSE	FALSE	FALSE	TRUE	NA	NA	NA	NA	NA	NA	NA	NA	NA	NA	NA	NA	NA	NA	NA	NA	NA	NA	NA	NA	NA	NA	NA	NA	NA	NA	NA	NA	NA	NA	NA	NA	NA	NA
Clostridium sp. CAG:127	0.947906	-0.0938545	0.947906	NA	NA	NA	NA	NA	NA	FALSE	FALSE	TRUE	FALSE	FALSE	FALSE	0.072354	0.753672	0.171841	1.05596	1.98045	5.64246	0.1521	0.412338	0.917514	0.204143	0.67533	0.298375	0.145018	7.09497	0.0782468	0.0767316	NA	NA	NA	NA	NA	NA	NA	NA	NA	NA	NA	NA	NA	NA	NA	NA	NA	NA
Lachnospiraceae bacterium ND2006	0.95155	NA	NA	-0.0872275	0.95155	NA	NA	NA	NA	FALSE	FALSE	FALSE	TRUE	FALSE	FALSE	NA	NA	NA	NA	NA	NA	NA	NA	NA	NA	NA	NA	NA	NA	NA	NA	-9.10242	-8.82548	-8.17524	-7.9451	-9.29944	-13.6827	-15.754	-9.27574	-9.04497	-14.4331	-9.37795	-9.86413	-11.1022	-7.90396	-11.313	-9.71856	NA	NA
Homo Sapiens	0.96576	-0.0174838	0.96576	NA	NA	NA	NA	NA	NA	FALSE	FALSE	TRUE	FALSE	FALSE	FALSE	0.968	0.4752	0.577193	0.708772	NA	NA	0.546174	1.77045	0.4816	2.152	2.008	0.0701754	0.0684211	NA	0.395778	0.588391	NA	NA	NA	NA	NA	NA	NA	NA	NA	NA	NA	NA	NA	NA	NA	NA	NA	NA
Firmicutes bacterium CAG:24	0.97327	NA	NA	-0.0431687	0.97327	NA	NA	NA	NA	FALSE	FALSE	FALSE	TRUE	FALSE	FALSE	NA	NA	NA	NA	NA	NA	NA	NA	NA	NA	NA	NA	NA	NA	NA	NA	-16.0932	-11.5538	-15.9066	-9.73751	-12.131	-10.475	-14.0678	-10.3875	-12.35	-11.3307	-10.3476	-14.09	-12.0525	-16.2834	-12.0153	-12.2282	NA	NA
Prevotella sp. CAG:755	0.982435	NA	NA	-0.0289529	0.982435	NA	NA	NA	NA	FALSE	FALSE	FALSE	TRUE	FALSE	FALSE	NA	NA	NA	NA	NA	NA	NA	NA	NA	NA	NA	NA	NA	NA	NA	NA	-9.63678	-8.16478	-10.8257	-14.3117	-9.10473	-9.73509	-11.8751	-10.66	-9.81137	-10.366	-10.3708	-8.99047	-8.53547	-17.0514	-8.35434	-11.0656	NA	NA
[truncated: 30 more columns]

## Sheet: b) significant all "p<0.01"
Taxonomy	min_P	TMT_logFC	TMT_pval	PEAKS_logFC	PEAKS_pval	MQSAFlogFC	MQ_SAFpval	MQ_iB_LogFC	MQ_iB_pval	found_All	FOUND_PEAKS_MQ	TMT_FOUND	PEAKS_FOUND	MQ_SAF_FOUND	MQ_iB_FOUND	TMT_CKD7	TMT_CKD8	TMT_CKD10	TMT_CKD11	TMT_CKD12	TMT_CKD13	TMT_CKD14	TMT_CKD15	TMT_CKDRS16	TMT_CKDRS17	TMT_CKDRS18	TMT_CKDRS19	TMT_CKDRS20	TMT_CKDRS22	TMT_CKDRS23	TMT_CKDRS24	PEAKS_SAF_CKD7	PEAKS_SAF_CKD8	PEAKS_SAF_CKD10	PEAKS_SAF_CKD11	PEAKS_SAF_CKD12	PEAKS_SAF_CKD13	PEAKS_SAF_CKD14	PEAKS_SAF_CKD15	PEAKS_SAF_CKDRS16	PEAKS_SAF_CKDRS17	PEAKS_SAF_CKDRS18	PEAKS_SAF_CKDRS19	PEAKS_SAF_CKDRS20	PEAKS_SAF_CKDRS22	PEAKS_SAF_CKDRS23	PEAKS_SAF_CKDRS24	MQ_SAF_CKD7	MQ_SAF_CKD8
Ruminococcus sp. CAG:624	4.37e-09	-2.21867	0.00286605	-8.47441	4.37e-09	-5.51159	6.06e-06	-6.89435	8.43e-05	TRUE	TRUE	TRUE	TRUE	TRUE	TRUE	0.400409	3.32749	1.21017	3.58822	4.32508	1.67008	1.68705	3.18049	0.0783282	0.0885577	0.117638	0.235333	0.186486	0.161195	0.283261	0.488792	-8.69005	-6.6061	-8.0124	-7.07347	-5.51509	-7.46092	-8.22698	-6.61071	-15.6217	-14.3567	-16.1062	-15.9707	-16.1475	-17.9558	-15.2022	-14.6301	-8.54522	-6.79065
Bilophila wadsworthia	2.08e-08	-1.75945	0.0513605	-5.49754	3.04e-07	-5.50712	2.08e-08	-8.37447	7.54e-07	TRUE	TRUE	TRUE	TRUE	TRUE	TRUE	0.305699	0.891192	1.29771	6.31407	1.30877	2.36341	0.914474	2.72368	0.597582	0.210708	0.317789	0.218103	0.108506	0.132147	0.158553	0.3	-11.0848	-11.2383	-8.8487	-9.29399	-9.83271	-9.90356	-9.66727	-9.041	-13.7497	-15.198	-14.9425	-16.1933	-15.7726	-16.6422	-15.5488	-14.8436	-9.02592	-10.2563
Burkholderiales bacterium 1_1_47	1.4e-07	0.299019	0.386397	5.99654	1.4e-07	4.31961	1.67e-05	7.00477	6e-05	TRUE	TRUE	TRUE	TRUE	TRUE	TRUE	0.157802	0.318681	0.256944	0.282639	NA	NA	NA	NA	1.28352	0.276923	0.610989	0.51875	0.075	NA	NA	NA	-16.0364	-13.9034	-16.5911	-15.5723	-16.761	-14.0086	-14.5619	-15.6359	-9.15578	-9.26445	-9.5426	-10.9301	-9.10404	-9.16797	-8.69809	-9.23526	-13.1824	-9.76479
Lachnospiraceae bacterium 3-1	2.05e-07	-0.839046	0.0523173	-6.18672	2.05e-07	-3.1964	0.000109241	-2.36407	0.0556499	TRUE	TRUE	TRUE	TRUE	TRUE	TRUE	0.304701	0.918803	2.97087	1.04854	0.265725	0.148909	0.785047	1.34112	0.0619658	0.0897436	0.167949	0.317476	0.0980583	0.0838254	0.0897196	0.162617	-8.91548	-8.46261	-6.82992	-7.10873	-9.82694	-8.2008	-7.50498	-6.78029	-14.031	-15.2505	-14.8307	-13.0075	-14.555	-14.9372	-12.1959	-14.3157	-9.52697	-8.85572
Ruminococcus sp. CAG:108	3.85e-07	0.783209	0.0228565	7.52127	3.85e-07	3.99829	7.42e-05	4.74554	0.00320218	TRUE	TRUE	TRUE	TRUE	TRUE	TRUE	0.0648106	0.072612	0.0339122	0.0794342	0.0506996	0.0571657	0.245999	0.150905	1.6844	1.22982	1.56662	0.383193	0.196993	0.201067	0.358386	1.40074	-15.7552	-9.66177	-15.8104	-16.1125	-14.859	-15.8229	-15.7721	-15.2986	-6.83962	-7.38291	-6.67343	-7.36856	-8.14661	-9.04574	-7.17002	-6.29534	-13.5875	-8.48868
Ruminococcus bromii L2-63	4.26e-07	0.839897	0.024998	6.15725	4.26e-07	3.16474	0.00018309	4.33269	0.00456604	TRUE	TRUE	TRUE	TRUE	TRUE	TRUE	0.137339	0.267723	0.111874	0.121753	0.324026	0.0387062	0.0908349	0.130636	0.603113	1.34246	1.9423	0.547527	0.262529	0.495121	0.597235	2.15178	-13.8591	-9.06685	-11.7127	-10.2637	-10.2306	-10.2223	-12.7198	-10.7442	-4.76915	-4.2546	-4.46993	-5.05039	-6.20395	-5.85642	-4.8769	-4.08004	-11.4748	-7.53959
Faecalibacterium sp. CAG:74	8.43e-07	-1.8333	0.0533163	-2.69298	0.0951845	-4.66551	8.43e-07	-7.45384	8.89e-07	TRUE	TRUE	TRUE	TRUE	TRUE	TRUE	1.27595	5.56962	2.12	0.471429	4.66146	0.518229	0.0395283	0.898113	0.156456	0.0774684	0.230127	0.213143	0.0748571	0.104948	0.0188679	0.0120755	-12.7782	-6.45627	-8.14728	-10.3802	-9.78528	-8.49826	-9.68131	-7.24248	-15.3871	-14.4119	-9.48689	-7.54569	-8.03754	-16.6858	-8.07673	-14.8814	-11.1414	-8.78015
Ruminococcus flavefaciens	1e-06	-1.8114	0.00214481	-6.94407	1e-06	-3.39759	8.7e-06	-1.55191	0.0883292	TRUE	TRUE	TRUE	TRUE	TRUE	TRUE	1.17717	2.3351	0.830415	1.16657	3.72974	2.81822	1.40407	2.64334	0.198253	0.145165	0.326424	0.161893	0.10164	0.170531	0.198354	0.311164	-6.48415	-4.89848	-5.85329	-5.56926	-3.60711	-5.55577	-6.29617	-5.21264	-9.78599	-11.7268	-11.2951	-11.8046	-15.5359	-13.7939	-14.8276	-10.2595	-6.62623	-5.00372
Lachnospiraceae bacterium A2	1.04e-06	0.141257	0.525905	-5.62087	1.04e-06	-3.49224	0.000620415	-6.96993	0.000289041	TRUE	TRUE	TRUE	TRUE	TRUE	TRUE	0.146329	0.387413	0.508783	1.33529	0.187611	0.123009	0.706956	0.63626	0.657343	0.548661	0.695542	0.781991	0.469116	0.661504	0.514025	0.833523	-8.69446	-8.81718	-7.77898	-7.06984	-7.41157	-8.29053	-8.15314	-7.46425	-14.9313	-11.4508	-12.0652	-14.1489	-14.555	-15.3313	-11.8488	-14.3157	-8.97828	-10.3066
Parasutterella excrementihominis CAG:233	2.17e-06	0.837926	0.131639	5.16866	1.23e-05	4.97508	8.54e-06	6.35651	2.17e-06	TRUE	TRUE	TRUE	TRUE	TRUE	TRUE	0.176994	0.48773	0.25188	0.254135	NA	NA	NA	NA	2.49693	0.638037	1.30982	0.635338	0.572932	NA	NA	NA	-15.1374	-15.7301	-16.6497	-14.9208	-13.9443	-14.7995	-10.9871	-15.8592	-8.93119	-9.31932	-9.48476	-12.2659	-8.99851	-9.54523	-8.69775	-9.43623	-13.4039	-11.3897
Proteobacteria bacterium CAG:139	3.52e-06	0.924068	0.00214481	4.9119	6.9e-05	5.36728	3.52e-06	6.8161	7.04e-06	TRUE	TRUE	TRUE	TRUE	TRUE	TRUE	0.172519	0.280534	0.212613	0.133333	0.157279	0.0697131	0.173478	0.0643478	0.473282	1.1374	1.83015	0.927928	0.882883	1.2221	1.15652	1.02609	-14.9187	-10.1134	-14.321	-14.6283	-12.3681	-14.7293	-10.4124	-16.0248	-8.54279	-8.52092	-8.96058	-10.4336	-7.84118	-7.98272	-7.7901	-8.14887	-14.4764	-10.1006
Ruminococcus sp. CAG:379	3.67e-06	-2.1493	0.00251286	-3.164	0.00249914	-4.08213	6.02e-06	-6.83207	3.67e-06	TRUE	TRUE	TRUE	TRUE	TRUE	TRUE	1.29927	2.70073	1.73775	0.818444	4.47724	3.46863	1.12051	1.57179	0	0	0	0	0	0	0	0	-15.0489	-12.8125	-13.7397	-11.5901	-9.55031	-10.564	-15.3265	-10.2966	-15.7519	-15.2308	-14.5732	-16.0103	-16.1322	-15.3903	-15.4206	-15.7314	-9.20117	-9.75168
Firmicutes bacterium CAG:137	3.97e-06	-6.15028	0.0516386	-5.84699	3.97e-06	-3.45893	0.000394237	-3.91588	0.002714	TRUE	TRUE	TRUE	TRUE	TRUE	TRUE	6.6357	15.3484	4.47077	1.12046	11.4091	1.36364	NA	NA	0.470471	0.13205	0.290113	2.41588	0.0451422	0.0927273	NA	NA	-13.5372	-7.61518	-9.12368	-9.15747	-8.96245	-10.3922	-8.45579	-8.47016	-15.7401	-17.4866	-14.6477	-14.5051	-14.4957	-14.5563	-16.2983	-14.7603	-9.32292	-8.31759
Eubacterium sp. CAG:202	5.9e-06	0.538251	0.0135042	5.76622	5.9e-06	4.85969	2.38e-05	6.51069	7.48e-05	TRUE	TRUE	TRUE	TRUE	TRUE	TRUE	0.155231	0.223645	0.131219	0.519099	0.217216	0.243753	0.101724	0.118274	0.702712	0.896675	1.38125	0.617405	0.41908	0.566607	0.417016	1.01542	-15.3085	-7.71521	-11.9499	-10.7863	-11.1366	-10.3667	-11.9974	-11.8599	-5.46783	-5.07828	-5.2187	-5.95136	-6.55415	-6.19438	-5.52792	-4.99812	-14.1125	-9.25267
Firmicutes bacterium CAG:65	8.7e-06	-1.26676	0.0403773	-3.13374	0.0335341	-4.59513	8.7e-06	-5.42633	0.000456398	TRUE	TRUE	TRUE	TRUE	TRUE	TRUE	0.149045	0.0993631	0.222785	3.12236	1.60465	2.94352	2.29204	0.610619	0.0350318	0.0535032	0.0990446	0.0852321	0.0168354	0.297674	0.10708	0.215929	-8.4079	-7.87928	-7.41137	-6.57918	-6.9369	-7.23399	-8.27688	-8.95323	-7.66839	-10.7207	-7.59214	-9.60692	-12.3551	-6.51638	-15.4398	-16.8493	-10.8288	-11.4742
Allobaculum stercoricanis	8.8e-06	2.1119	0.00776917	6.34442	1.43e-05	5.19776	8.8e-06	6.51461	0.00015769	TRUE	TRUE	TRUE	TRUE	TRUE	TRUE	0.237689	0.238378	0.0658284	0.155769	0.313001	0.343499	0.363536	0.79873	0.663563	0.932168	1.0695	2.96875	4.98521	1.94447	3.68001	3.16798	-9.92436	-8.92759	-15.8948	-14.8536	-14.6121	-14.7347	-11.6754	-15.2094	-7.91762	-7.22733	-7.60971	-7.63255	-5.87996	-6.76449	-6.00509	-6.03993	-9.72153	-11.5368
uncultured bacterium	9.36e-06	-3.91045	0.0716985	4.422	9.36e-06	0.836746	0.267301	1.82417	0.167217	TRUE	TRUE	TRUE	TRUE	TRUE	TRUE	1.46561	5.16931	NA	NA	8.2381	1.51429	NA	NA	0.507937	0.178307	0.0592593	NA	NA	0	NA	NA	-15.8004	-14.978	-16.2393	-13.2263	-13.4779	-13.4164	-13.033	-13.4402	-9.36209	-9.70342	-9.07375	-10.705	-11.2386	-9.62064	-9.46038	-9.07157	-13.0164	-9.56559
Bilophila	1.56e-05	-3.80355	0.0172554	-4.41544	1.56e-05	-4.18146	9.93e-05	-5.78711	0.000136084	TRUE	TRUE	TRUE	TRUE	TRUE	TRUE	0.266846	1.27763	2.90764	5	8.33333	3.31995	2.72936	9.13991	0.245283	0.203774	0.438814	0.490446	0.152866	0.654501	0.0818807	0.27867	-11.9059	-12.2026	-8.92983	-8.23756	-10.1249	-9.46415	-10.4545	-8.99948	-14.4088	-14.5031	-12.7432	-14.827	-14.7895	-13.9936	-15.5051	-14.8721	-12.2772	-10.1463
Marvinbryantia formatexigens	4.31e-05	-0.208167	0.589597	4.04669	4.31e-05	2.44819	0.000227581	4.05783	0.000532962	TRUE	TRUE	TRUE	TRUE	TRUE	TRUE	0.0992295	0.391344	2.27888	1.309	0.373134	0.328358	0.394655	1.2791	0.70383	0.907319	0.728076	0.199044	0.78247	0.105075	0.533385	0.829182	-12.3997	-10.5986	-14.4371	-11.3827	-12.6952	-10.7807	-13.1673	-10.1571	-7.83031	-7.73132	-7.46535	-9.24833	-8.34196	-8.2633	-7.41117	-6.9532	-10.7664	-9.65256
Bifidobacterium animalis	4.56e-05	-0.762188	0.0551334	1.54116	0.0419984	2.73506	0.000298456	5.33354	4.56e-05	TRUE	TRUE	TRUE	TRUE	TRUE	TRUE	2.09932	0.893836	0.372892	0.406024	1.85955	0.411236	2.37306	1.02073	0.0876712	0.407534	0.248288	0.528313	0.759036	0.546629	0.360104	0.401554	-15.5955	-14.1688	-15.8886	-15.5518	-13.7182	-14.867	-14.807	-15.7958	-12.7285	-13.521	-14.8322	-11.7763	-14.9823	-14.8601	-11.8869	-13.4762	-13.1783	-14.8385
Lachnospiraceae bacterium 28-4	8.14e-05	-1.75141	0.00214481	-5.50207	8.44e-05	-3.35761	8.14e-05	-4.62432	8.9e-05	TRUE	TRUE	TRUE	TRUE	TRUE	TRUE	1.03918	1.08187	1.14415	3.3688	2.5454	3.00413	1.12873	1.79557	0.0773945	0.0404513	0.0710905	0.195962	0.117254	0.338532	0.11595	0.139928	-5.96534	-5.92958	-5.13768	-3.87303	-4.12807	-4.14796	-5.13305	-5.01133	-7.57953	-14.8776	-8.14989	-11.5872	-11.7685	-7.89376	-12.8425	-8.6436	-5.33769	-5.78036
Parasutterella excrementihominis	8.96e-05	0.82739	0.0513605	4.58764	8.96e-05	4.93549	0.000310635	6.95829	0.000666808	TRUE	TRUE	TRUE	TRUE	TRUE	TRUE	0.307483	1.2381	0.228994	0.295266	NA	NA	NA	NA	1.34694	1.06122	1.63265	1.07396	1.60947	NA	NA	NA	-11.7407	-10.811	-15.6822	-15.2975	-13.1566	-14.3607	-10.8041	-15.9244	-8.85204	-8.9212	-8.77598	-9.90793	-8.52334	-9.72855	-7.88064	-8.48638	-9.64396	-8.11604
Prevotella sp. CAG:1031	9.38e-05	0.593764	0.0523173	2.20491	0.00171992	2.30987	9.38e-05	3.55011	0.000289041	TRUE	TRUE	TRUE	TRUE	TRUE	TRUE	0.172137	0.327385	0.443662	1.05135	1.44958	1.35714	0.464931	0.634431	1.67939	0.975191	1.38931	1.02154	1.10772	1.69118	1.89586	0.890542	-7.67349	-6.62614	-8.30292	-8.39856	-7.26272	-8.50839	-8.58446	-9.24857	-5.43566	-6.89005	-6.37969	-5.63768	-5.36604	-5.79569	-5.53169	-5.92946	-8.70475	-9.16004
Lactobacillus sp. ASF360	0.000120494	0.632906	0.0716985	5.22028	0.000120494	3.63155	0.00237231	4.19954	0.00604271	TRUE	TRUE	TRUE	TRUE	TRUE	TRUE	0.108642	0.0698413	0.203187	0.0446215	NA	NA	0.15057	0.159316	0.0208113	0.324515	0.238095	0.713147	1.38048	NA	0.91635	1.69582	-15.6839	-15.2429	-12.6115	-14.757	-14.5525	-14.8564	-12.1787	-16.231	-12.8879	-10.6638	-12.4485	-9.14901	-7.33477	-7.40335	-7.55022	-6.91408	-13.6785	-15.1943
Bifidobacterium pseudolongum	0.000134567	0.781515	0.00214481	5.06693	0.000397766	5.57928	0.000145861	6.65235	0.000134567	TRUE	TRUE	TRUE	TRUE	TRUE	TRUE	0.315963	0.288281	0.186863	0.276635	0.464294	0.131071	0.531598	0.448172	0.677107	0.888052	0.803618	1.05116	1.31375	1.03032	1.3887	1.74229	-6.75054	-8.71035	-10.5062	-14.3403	-7.14723	-12.9896	-6.98193	-12.7265	-5.57692	-5.17251	-6.07204	-5.03747	-4.37419	-5.00291	-4.14012	-4.24103	-6.43058	-8.1106
Clostridium leptum	0.00023682	-2.25492	0.106087	-3.10128	0.00843937	-3.96615	0.000981989	-6.33256	0.00023682	TRUE	TRUE	TRUE	TRUE	TRUE	TRUE	1.02902	4.18946	NA	NA	7.56634	3.42443	0.485597	1.02881	0.333556	1.27085	0.718145	NA	NA	0.246087	0.510288	1.11523	-8.82677	-6.51481	-12.0448	-7.82255	-7.68519	-7.08808	-8.24262	-7.64858	-10.342	-16.8231	-10.373	-9.97823	-11.4151	-10.0937	-11.4304	-10.2282	-14.0695	-8.15838
Butyrivibrio sp. CAG:318	0.000338237	-7.62909	0.00286605	-5.42341	0.000338237	-3.50487	0.00434648	-4.62284	0.0381601	TRUE	TRUE	TRUE	TRUE	TRUE	TRUE	NA	NA	4.7496	7.09208	8.01964	9.4108	4.09247	13.339	NA	NA	NA	0.112439	0	0.166939	0.219178	0.275685	-12.2636	-7.94144	-9.67127	-6.97612	-6.93852	-6.87704	-7.49793	-6.16136	-10.5034	-11.4706	-11.2287	-16.2597	-16.7586	-16.5422	-13.2377	-11.7137	-14.2207	-9.74273
Prevotella sp. CAG:873	0.000559478	0.805125	0.0237486	1.51314	0.0512564	2.01181	0.00295354	3.68568	0.000559478	TRUE	TRUE	TRUE	TRUE	TRUE	TRUE	0.0836841	0.129327	0.136471	0.293824	0.236495	0.158881	0.0275044	0.0576009	2.26961	0.588573	1.45088	1.36618	0.498529	0.342018	0.510104	0.538905	-11.9649	-7.52637	-10.6117	-9.09765	-9.08692	-8.00813	-8.26289	-8.50279	-6.9255	-8.24625	-7.70451	-6.78507	-7.75163	-8.6144	-7.19129	-7.73762	-9.78216	-9.20822
Firmicutes bacterium CAG:534	0.000609928	2.8462	0.154168	-4.98463	0.000609928	-0.0134252	0.991088	0.493297	0.811833	TRUE	TRUE	TRUE	TRUE	TRUE	TRUE	0.387931	0.262069	0.609137	1.49746	NA	NA	NA	NA	5.25862	2.87356	8.10345	0.420812	1.0203	NA	NA	NA	-15.6868	-8.08906	-11.9214	-6.70183	-8.56073	-7.20603	-7.96205	-9.048	-14.2265	-16.2362	-14.5762	-14.4648	-14.4135	-15.6247	-12.8566	-12.6545	-13.5355	-11.2873
Blautia producta	0.000642873	0.305973	0.204787	-0.730447	0.59051	-2.03085	0.00266361	-3.55544	0.000642873	TRUE	TRUE	TRUE	TRUE	TRUE	TRUE	0.141463	0.213008	0.0347239	0.0559509	0.591667	0.144	0.166964	0.2375	0.26748	0.845528	1.52033	0.158282	0.222699	0	0.46875	0.55	-15.9357	-9.85804	-14.9601	-9.24627	-14.622	-13.0977	-16.0915	-12.6825	-15.586	-13.4885	-11.2611	-15.8137	-14.7673	-17.4225	-11.6003	-12.3981	-9.44727	-10.4177
Bacteroides sp. CAG:927	0.00109564	0.774645	0.0325458	1.32949	0.0246906	1.58258	0.00261043	2.99267	0.00109564	TRUE	TRUE	TRUE	TRUE	TRUE	TRUE	0.170202	0.221987	0.237666	0.447687	0.929314	0.473861	0.268189	0.319168	2.1971	0.556855	1.39938	2.01251	0.584278	0.648106	0.681582	1.18542	-6.53123	-5.73737	-7.22154	-7.06494	-5.74122	-6.80785	-6.86804	-7.06509	-4.79564	-5.83585	-5.60778	-5.51213	-4.98445	-5.36522	-4.84617	-5.45416	-6.52156	-6.66049
Lactobacillus reuteri	0.00120917	-0.743171	0.137698	3.59704	0.00120917	3.22968	0.00219805	3.83683	0.0101767	TRUE	TRUE	TRUE	TRUE	TRUE	TRUE	0.23836	0.724868	2.57292	0.0225	3.17826	0.704348	1.13861	0.634653	0.253439	0.595238	0.589947	0.600694	0.631944	0.375217	0.0652475	0.157426	-16.4685	-14.1573	-14.9565	-14.907	-14.3531	-16.9808	-12.5307	-15.4688	-15.4929	-11.2447	-10.9505	-12.6649	-10.4864	-10.3525	-10.4418	-9.41275	-13.2111	-12.2724
Ruminococcus sp. HUN007	0.00131802	-3.30242	0.105881	2.41999	0.00131802	-2.57976	0.0157021	-3.83322	0.0269253	TRUE	TRUE	TRUE	TRUE	TRUE	TRUE	1.42857	5.16429	NA	NA	3.17585	0.330709	0	10.566	0.409286	0.0721429	0.120714	NA	NA	0.248819	0	0	-11.6686	-8.1627	-11.2423	-9.807	-10.3583	-9.63505	-9.46538	-10.057	-7.32121	-8.49667	-8.07129	-7.20778	-7.60197	-7.47361	-7.38227	-7.48152	-13.6279	-9.33469
Lachnospiraceae bacterium COE1	0.00142054	-0.898722	0.0850581	-2.75027	0.00142054	-0.798058	0.222098	-0.788368	0.476647	TRUE	TRUE	TRUE	TRUE	TRUE	TRUE	0.26087	0.193676	0.219375	1.93125	0.420063	3.22884	1.28015	2.08831	0.874835	0.210382	0.658762	0.144375	0.265625	0.0266458	0.15603	0.0961039	-8.23446	-7.93824	-7.75762	-5.44776	-6.44959	-5.85136	-7.39166	-7.24345	-8.66842	-9.98519	-9.80753	-9.86084	-11.7529	-7.68386	-10.7523	-9.8052	-8.98676	-10.3394
Bacteroides dorei	0.00147714	0.717186	0.00214481	1.33522	0.0788482	2.11712	0.00147714	2.70344	0.00434504	TRUE	TRUE	TRUE	TRUE	TRUE	TRUE	0.173544	0.279508	0.0619359	0.194179	0.201146	0.366762	0.363773	0.447376	0.93787	0.8583	1.1308	1.17789	0.635056	0.80659	0.83011	1.44909	-6.94854	-7.52154	-8.70938	-10.4472	-8.49356	-8.13192	-8.76306	-9.33099	-7.03647	-7.468	-7.10715	-6.01417	-6.34136	-9.52579	-6.35566	-7.81583	-6.76704	-6.10956
Lactobacillus	0.00177001	0.900874	0.02233	3.74952	0.00566926	3.52155	0.00695931	5.42567	0.00177001	TRUE	TRUE	TRUE	TRUE	TRUE	TRUE	0.284947	0.0874022	0.295358	0.267297	0.671279	0.228962	0.473517	0.268017	0.147977	0.612355	0.864985	0.983083	2.1015	1.60528	1.16961	2.29899	-7.45289	-9.90051	-9.14648	-14.9815	-8.04379	-15.2582	-6.81182	-9.33984	-7.93374	-6.32633	-6.48426	-6.53602	-5.78974	-5.87359	-6.21351	-5.78158	-7.72544	-9.69906
Faecalibaculum rodentium	0.00178931	1.43564	0.0325573	4.55877	0.00500869	2.33636	0.0115847	3.20004	0.00178931	TRUE	TRUE	TRUE	TRUE	TRUE	TRUE	0.15902	0.273497	NA	NA	NA	NA	0.208042	0.305944	0.399555	1.3853	1.86637	NA	NA	NA	2.19596	2.51414	-7.42794	-8.6266	-16.7024	-15.1868	-9.60565	-15.6158	-9.46715	-16.6107	-9.32803	-7.7337	-8.20425	-8.8976	-7.5602	-7.5657	-6.82553	-6.65797	-6.33568	-8.30118
Bacteroides uniformis	0.00186866	-2.05676	0.19845	3.6805	0.00186866	0.866492	0.176908	0.219547	0.824562	TRUE	TRUE	TRUE	TRUE	TRUE	TRUE	0.18961	1.73377	1.73986	6.95946	NA	NA	NA	NA	0.357143	0.633117	0.727273	0.847973	0.429054	NA	NA	NA	-11.2358	-9.3403	-14.0996	-16.1218	-14.3989	-13.1271	-12.3048	-13.3114	-9.93921	-8.85945	-8.75962	-7.94214	-9.37373	-13.0428	-8.49597	-8.08287	-8.29408	-7.20455
Clostridium sp. KNHs209	0.00210414	-0.0904072	0.767931	-4.90083	0.00210414	-2.25544	0.0142867	-4.15676	0.00958145	TRUE	TRUE	TRUE	TRUE	TRUE	TRUE	0.0104085	0.0239787	0.0281481	0.331746	0.880503	0.63522	NA	NA	0.127886	0	0.198934	0.0407407	0	1	NA	NA	-8.03045	-8.96525	-7.99416	-6.76075	-6.69783	-6.98451	-8.07284	-8.05597	-13.976	-15.1005	-7.56707	-13.2776	-15.8685	-5.83969	-14.5532	-14.5858	-10.9354	-14.173
Lachnospiraceae bacterium M18-1	0.00214481	-0.702621	0.00214481	-1.34472	0.377956	-1.7904	0.0172791	-2.81795	0.0505346	TRUE	TRUE	TRUE	TRUE	TRUE	TRUE	0.622599	1.19774	0.675414	0.953039	0.850254	1.10406	0.480531	0.455752	0.274576	0.0838418	0.0867797	0.0607735	0.045442	0.034264	0.0476991	0.0850442	-11.9357	-9.52639	-8.7556	-8.2673	-15.0703	-9.20375	-8.90892	-9.93616	-9.53238	-16.13	-12.3282	-8.74832	-9.16825	-8.23685	-11.4848	-16.7331	-11.9781	-11.6235
Prevotella sp. CAG:279	0.00219805	0.658657	0.0500856	2.77716	0.00486036	2.485	0.00219805	2.92358	0.0402782	TRUE	TRUE	TRUE	TRUE	TRUE	TRUE	0.241379	0.634483	0.186495	0.200965	0.11165	0.0871845	0.726368	0.360199	1.88793	0.790517	2.06034	0.715434	0.569132	0.456311	0.58209	0.756219	-12.8586	-7.19436	-10.6324	-12.1028	-7.35915	-8.90902	-8.23257	-9.06094	-6.29971	-7.35274	-6.86499	-6.61825	-6.36508	-7.34751	-6.35445	-6.92987	-13.7754	-9.55177
uncultured pig faeces bacterium	0.00270375	3.52575	0.0712133	4.03058	0.00270375	0.0185116	0.988262	-0.361441	0.824562	TRUE	TRUE	TRUE	TRUE	TRUE	TRUE	0.135463	0.0603834	NA	NA	0.0477848	0.0509494	NA	NA	3.41853	0.104792	3.75399	NA	NA	7.12025	NA	NA	-17.1105	-9.79503	-13.3631	-8.89429	-11.1566	-10.2527	-15.7452	-10.9155	-7.52187	-9.83826	-6.76042	-7.42086	-9.15067	-9.28933	-7.86579	-7.14107	-13.4427	-14.4323
Ruminococcus sp. CAG:330	0.00286605	-2.07393	0.00286605	0.0549712	0.957258	-1.21284	0.0569845	-2.24822	0.0510246	TRUE	TRUE	TRUE	TRUE	TRUE	TRUE	NA	NA	2.52147	2.65644	0.60423	2.49547	2.87905	2.77683	NA	NA	NA	0.693252	0.252147	0.164653	0.0630324	0.0684838	-11.1075	-14.0918	-16.015	-16.6695	-12.9384	-12.475	-13.2901	-14.2823	-13.428	-14.0811	-12.4062	-14.753	-13.7155	-16.7986	-13.0933	-12.1542	-13.9302	-14.4615
Lachnospiraceae bacterium A4	0.00299169	-0.0367706	0.942024	-4.41673	0.00299169	-1.94557	0.0383754	-0.585533	0.73812	TRUE	TRUE	TRUE	TRUE	TRUE	TRUE	0.0791934	0.0747021	0.0810377	1.35849	0.268118	1.33621	0.121429	1.41558	2.12603	0.043538	0.763886	0.298113	0.0125472	1.1099	0.00541558	0.0811688	-9.67552	-7.93789	-7.62284	-5.51947	-6.37029	-5.50986	-8.08167	-7.21274	-8.52026	-14.8925	-9.29875	-9.85191	-15.3983	-7.26581	-15.323	-12.7137	-7.66183	-8.12163
Bacteroidales	0.00409119	-0.683679	0.0379683	3.7009	0.00409119	1.28537	0.0517953	-0.70694	0.423367	TRUE	TRUE	TRUE	TRUE	TRUE	TRUE	1.39344	0.872131	0.355285	1.15447	1.41463	0.762195	NA	NA	0.796721	0.0344262	0.16918	0.378862	0.41626	0.0546341	NA	NA	-16.117	-7.70353	-12.2084	-12.3145	-9.54124	-15.3854	-15.327	-11.975	-8.07408	-8.69341	-9.03508	-10.2029	-9.93543	-8.34931	-8.19467	-8.47999	-11.0873	-8.38527
Roseburia inulinivorans	0.00564723	-0.470913	0.33239	-2.59727	0.00564723	0.654501	0.453374	2.36378	0.074719	TRUE	TRUE	TRUE	TRUE	TRUE	TRUE	0.0258152	0.116123	2.54032	1.73589	0.0325253	0.938047	1.2	0.249286	0.596014	0.0699275	0.356884	0	0	1.83502	0.102857	0.11	-9.45962	-9.21886	-7.22173	-6.92616	-6.64466	-8.89306	-7.34507	-6.61381	-9.75798	-10.6578	-8.66199	-9.79455	-11.5031	-13.8383	-9.21806	-9.66931	-14.3992	-11.9611
Bacteroides vulgatus	0.00567563	0.356965	0.469971	2.86569	0.00567563	1.96723	0.0202755	3.08179	0.0217576	TRUE	TRUE	TRUE	TRUE	TRUE	TRUE	0.326845	1.78553	0.281871	0.55163	0.405462	0.215233	0.119285	0.202487	0.303929	0.727096	0.515431	2.8681	1.59445	0.158841	0.308414	0.267807	-9.57939	-8.04607	-10.2683	-14.2169	-9.48124	-10.4735	-12.1989	-13.3041	-8.21996	-8.69611	-9.12557	-6.81975	-6.79504	-9.45028	-6.99597	-8.54012	-7.49632	-6.05142
Eubacterium plexicaudatum	0.0061096	-0.100259	0.644988	-3.71489	0.0061096	-1.85531	0.0412086	-1.91517	0.267296	TRUE	TRUE	TRUE	TRUE	TRUE	TRUE	0	0.441667	0	0.0589796	1.01342	0.509396	0.205307	0.77514	0.312037	0.392593	0.481481	0.434694	0.0471429	0.232215	0.141061	0.160615	-14.4929	-9.35155	-10.6398	-8.40917	-9.61321	-9.09087	-11.9042	-8.83868	-9.8264	-15.9622	-9.9715	-13.8626	-15.6039	-15.4036	-14.8728	-16.5567	-12.2438	-13.7672
Prevotella sp. CAG:485	0.00621614	1.28145	0.0379683	1.63665	0.00621614	1.31735	0.0103158	2.11939	0.0105629	TRUE	TRUE	TRUE	TRUE	TRUE	TRUE	0.177429	0.289122	0.636324	0.496306	0.333801	0.199655	1.01429	1.91842	0.69459	0.789994	1.05468	2.6095	1.39868	1.90697	3.1732	3.68933	-7.72564	-6.98085	-7.37477	-7.86492	-6.92685	-8.04	-6.72497	-7.35433	-5.95388	-6.27208	-6.12954	-5.781	-5.23103	-5.87641	-5.2591	-5.39612	-7.50045	-7.46544
Rattus norvegicus	0.00747632	-0.430815	0.00747632	-0.2562	0.653724	-0.525724	0.234819	-0.257723	0.736991	TRUE	TRUE	TRUE	TRUE	TRUE	TRUE	1.28158	1.04001	0.899964	0.992823	0.909028	1.00685	0.939944	0.916208	0.800408	0.637937	0.718654	0.52974	0.470139	0.540579	0.348235	0.494193	-0.372106	-1.16922	-0.578083	-1.52752	-1.3	-1.05511	-0.633073	-0.806611	-1.19913	-0.735272	-1.13005	-1.31567	-1.26955	-1.22543	-1.35022	-1.26601	-0.455224	-0.882925
Blautia schinkii	0.00747632	1.38701	0.00747632	-1.68843	0.109362	0.387202	0.681837	0.658772	0.677579	TRUE	TRUE	TRUE	TRUE	TRUE	TRUE	0.0834502	0.0490884	0	0	0.0347727	1.42424	0	0	2.01964	1.58485	2.8892	2.4	1.42439	1.29167	0.879167	0.19875	-9.42249	-9.49401	-13.8156	-8.73458	-9.10935	-7.66921	-8.79713	-8.45325	-9.02286	-12.3112	-9.13503	-11.3844	-11.2675	-9.98808	-11.2563	-14.6376	-14.2335	-12.1293
Parabacteroides sp. D26	0.00810049	1.5688	0.0379683	0.855368	0.573188	2.03553	0.0141456	3.59955	0.00810049	TRUE	TRUE	TRUE	TRUE	TRUE	TRUE	0.269663	0.393258	NA	NA	NA	NA	0	0	2.04775	1.45787	2.94944	NA	NA	NA	0.342614	1.875	-15.0435	-8.76094	-10.5302	-14.7402	-14.5567	-15.6335	-16.2262	-13.1739	-9.94704	-11.5433	-11.0219	-10.3206	-16.1428	-10.5164	-16.6345	-15.6958	-12.2404	-8.52028
Bacteroides	0.00849047	0.676329	0.0366794	1.95351	0.00849047	1.57608	0.00975559	2.6133	0.0104907	TRUE	TRUE	TRUE	TRUE	TRUE	TRUE	0.391768	0.571174	0.187203	0.284965	0.202777	0.126811	0.254336	0.461457	0.636886	0.370651	0.531325	1.95389	1.23171	0.424362	1.71349	1.02881	-5.57506	-4.40259	-5.97545	-7.89769	-5.33623	-6.16078	-7.09202	-6.2835	-4.17564	-4.5869	-4.5092	-3.10702	-3.29693	-5.68965	-3.37927	-4.35067	-6.27115	-4.32681
Clostridium sp. CAG:510	0.0132813	-5.11357	0.299791	-3.18882	0.0132813	0.858111	0.305186	-0.432151	0.793695	TRUE	TRUE	TRUE	TRUE	TRUE	TRUE	0.566055	2.88991	5.65744	29.9308	0.385306	1.3102	2.64286	15.5556	15.5963	0.233028	1.01835	0	0	0.546939	0.634921	0	-15.0788	-9.31837	-9.23903	-7.76363	-10.6972	-7.88353	-11.7611	-9.87647	-10.3286	-11.9284	-11.8384	-12.2523	-15.0624	-16.3345	-13.4	-15.9841	-13.6247	-13.1421
Firmicutes bacterium CAG:114	0.0293633	-1.24437	0.0848373	-2.84903	0.0293633	-2.11252	0.0358718	-2.04273	0.187426	TRUE	TRUE	TRUE	TRUE	TRUE	TRUE	0.859649	1.68421	2.25256	5.49488	0.772206	1.17192	0.52669	1.2847	0.527485	0.136257	0.575439	0.74744	0.947099	0.351003	0.294662	0.512456	-10.2954	-8.16257	-8.41121	-7.33665	-8.74738	-8.10315	-8.54733	-7.94068	-9.69696	-16.2174	-8.86436	-9.21286	-10.6804	-8.42	-10.7352	-16.5094	-12.1023	-8.446
Prevotella sp. CAG:891	0.0300614	0.831909	0.0716985	-2.91079	0.0300614	-1.54323	0.0664307	-0.456361	0.804712	TRUE	TRUE	TRUE	TRUE	TRUE	TRUE	0.0482353	1.00654	0.595798	0.414286	NA	NA	NA	NA	1.60131	0.520261	1.68627	1.69748	1.23529	NA	NA	NA	-16.6227	-9.83112	-17.9139	-14.3117	-8.81244	-13.2038	-10.441	-10.9728	-14.9319	-15.907	-14.3641	-15.5639	-15.9304	-17.2337	-14.7641	-16.7008	-10.0162	-9.64096
Bacteroides massiliensis	0.056372	-0.521921	0.138178	-0.47407	0.534535	0.565278	0.364102	1.94752	0.056372	TRUE	TRUE	TRUE	TRUE	TRUE	TRUE	1.67305	2.64079	0.725697	1.61352	1.28303	0.515592	0.4925	0.626983	0.691225	0.434773	0.641607	1.00742	0.723905	0.297977	0.937672	0.661207	-7.57597	-6.02827	-6.81371	-10.0484	-7.2881	-7.64031	-9.3293	-8.06103	-8.57521	-7.94301	-8.10372	-8.27345	-9.16301	-9.25937	-6.92775	-8.33208	-6.69367	-5.17352
Ruminococcaceae bacterium D16	0.0716985	-2.70372	0.0716985	0.262818	0.816527	0.385177	0.593642	1.71496	0.188686	TRUE	TRUE	TRUE	TRUE	TRUE	TRUE	1.15902	5.72746	NA	NA	4.63927	1.73183	NA	NA	0.616803	0.344467	0.733607	NA	NA	0.747837	NA	NA	-13.2477	-8.21394	-8.38219	-6.91259	-7.52678	-7.63536	-10.1933	-7.24564	-7.5372	-9.54416	-7.52561	-7.77948	-10.4131	-7.30194	-9.40179	-7.75169	-13.5746	-11.1075
Lachnospiraceae bacterium 10-1	0.074487	0.0765704	0.86093	-2.95396	0.074487	-0.684481	0.439399	-0.571097	0.657986	TRUE	TRUE	TRUE	TRUE	TRUE	TRUE	0.19781	0.22859	0.393591	1.48721	0.587618	1.1936	0.390708	0.785413	1.34318	0.230726	0.580856	0.237325	0.129925	2.19447	0.0628857	1.09774	-8.46084	-7.53427	-6.70595	-4.72639	-5.09657	-5.14412	-6.51112	-5.97215	-5.43652	-13.4992	-6.1154	-7.78841	-14.4888	-4.55682	-14.6376	-7.2604	-7.40209	-7.78458
Clostridium viride	0.0767448	0.513106	0.201463	1.0907	0.309095	-1.10706	0.0767448	0.4897	0.672031	TRUE	TRUE	TRUE	TRUE	TRUE	TRUE	0.104348	0.845217	0.147879	0.205455	0.12973	0.0144595	NA	NA	0.188696	0.278261	0.686957	1.67879	0.125455	1.56757	NA	NA	-17.1086	-10.0573	-10.2787	-8.51038	-10.6631	-9.91953	-10.3308	-10.5478	-10.0553	-11.0473	-9.68405	-9.36303	-10.1962	-8.79707	-9.92077	-9.62678	-13.3706	-10.6299
Clostridiales	0.0813087	-2.77932	0.0813087	-0.133565	0.896578	0.388903	0.656063	0.37106	0.796278	TRUE	TRUE	TRUE	TRUE	TRUE	TRUE	1.1152	1.65931	1.26587	3.32762	2.78682	1.96395	1.40257	11.8844	0.431373	0.42402	0.375	0.522298	0.102916	0.836917	0.169165	0.309422	-12.5372	-10.2126	-10.3072	-7.11691	-7.91735	-7.73621	-12.7812	-8.72105	-10.276	-9.76477	-9.69261	-10.853	-9.88256	-8.76006	-10.7318	-8.43746	-13.0458	-12.4876
Oscillibacter valericigenes	0.0968857	0.385067	0.0968857	0.505695	0.422929	0.210836	0.742374	0.527617	0.6309	TRUE	TRUE	TRUE	TRUE	TRUE	TRUE	0.292697	0.246629	NA	NA	0.229268	0.166463	0.264516	0.187097	0.298876	0.308989	0.657303	NA	NA	1.0061	0.382796	1.04301	-9.46679	-8.72193	-9.06364	-7.58666	-9.71273	-8.86074	-9.25745	-8.95555	-8.96239	-9.48871	-8.04131	-7.94699	-8.6951	-7.51374	-8.92276	-8.00894	-10.9258	-10.3199
Clostridium sp. CAG:58	0.0997723	0.138183	0.761535	-0.719642	0.51447	-0.61591	0.363341	-2.07494	0.0997723	TRUE	TRUE	TRUE	TRUE	TRUE	TRUE	0.796296	0.722222	NA	NA	1.03867	0.878453	NA	NA	1.46296	0.592593	1.60741	NA	NA	0.325414	NA	NA	-10.1689	-13.406	-14.9225	-10.3622	-9.60899	-10.2971	-11.5109	-10.3707	-10.848	-15.5007	-9.82746	-11.4457	-10.3066	-11.7002	-13.4601	-13.3157	-11.1244	-11.3009
Oscillibacter sp. 1-3	0.118467	0.350617	0.118467	0.635642	0.438296	-0.291529	0.608634	0.412067	0.641157	TRUE	TRUE	TRUE	TRUE	TRUE	TRUE	0.113393	0.171898	0.104655	0.286192	0.48101	0.507024	0.095099	0.17866	0.760758	0.535611	0.87483	0.202489	0.183705	0.225861	0.544739	1.41488	-9.89825	-6.38391	-6.48383	-4.99982	-8.13901	-5.42573	-5.70958	-6.21511	-6.18128	-7.0715	-5.53233	-5.59454	-6.02095	-5.16244	-6.40062	-6.20645	-6.7013	-6.27777
Oscillibacter ruminantium	0.128572	0.00858182	0.96576	1.18653	0.226989	-0.143039	0.806259	1.71643	0.128572	TRUE	TRUE	TRUE	TRUE	TRUE	TRUE	0.0346587	0.0840102	0.273927	0.808188	0.206116	1.38165	0.168966	0.195862	0.45354	0.520072	0.844567	0.502385	0.474722	0.0791619	0.171724	0.175862	-13.6013	-8.68787	-10.7346	-7.16542	-8.50153	-8.11424	-11.2851	-7.90641	-8.31988	-9.63447	-7.75765	-7.8445	-9.66325	-6.9938	-8.69488	-7.59576	-10.4607	-9.07876
Roseburia intestinalis	0.166073	1.6307	0.226574	-1.80191	0.166073	0.119677	0.934505	0.975201	0.665093	TRUE	TRUE	TRUE	TRUE	TRUE	TRUE	0.0762162	0.0594595	0	0.181746	NA	NA	NA	NA	0.0583784	0.2	4.68108	3.53175	0.0790476	NA	NA	NA	-14.2872	-10.3567	-9.67217	-7.85748	-9.67374	-9.43664	-11.5894	-8.40465	-9.50191	-9.82669	-9.8122	-9.22938	-13.677	-16.2545	-14.6398	-12.7518	-14.5895	-16.0701
Firmicutes bacterium ASF500	0.215227	-0.112746	0.754379	0.512361	0.509701	0.530668	0.3637	1.15613	0.215227	TRUE	TRUE	TRUE	TRUE	TRUE	TRUE	0.192612	0.486649	0.430891	2.31432	0.320741	0.683139	0.299668	1.00226	0.872441	0.24168	0.955171	0.787177	0.25146	0.561054	0.391331	0.768	-8.64477	-5.83186	-6.39857	-4.50976	-6.61294	-5.52311	-6.13938	-5.20939	-5.29962	-6.95212	-5.01145	-4.93147	-5.65624	-4.59558	-7.047	-5.27742	-6.42917	-6.12591
Firmicutes bacterium CAG:95	0.255868	-3.52457	0.425759	-0.749074	0.651478	-0.593866	0.463029	-1.45137	0.255868	TRUE	TRUE	TRUE	TRUE	TRUE	TRUE	NA	NA	NA	NA	13.6272	3.42569	0.394102	0.926273	NA	NA	NA	NA	NA	2.29471	0.36059	0.550938	-8.36406	-8.07184	-10.8781	-6.22868	-7.01265	-7.24576	-15.9265	-8.33744	-7.56501	-12.1958	-7.52413	-9.49546	-14.7338	-6.21614	-11.7929	-8.5345	-8.55764	-9.98368
Clostridiales bacterium NK3B98	0.364413	0.0491972	0.96576	0.943712	0.364413	0.150135	0.82314	0.387597	0.756479	TRUE	TRUE	TRUE	TRUE	TRUE	TRUE	0.603659	0.32622	NA	NA	NA	NA	3.63725	1.19608	3.44512	1.58537	1.96951	NA	NA	NA	0.0803922	0.369608	-11.6013	-8.29967	-15.4633	-10.6931	-7.9588	-10.1865	-10.0171	-8.18866	-8.8524	-8.7115	-9.35481	-9.24474	-10.3155	-9.24128	-9.87782	-9.26065	-11.2438	-10.7103
Roseburia hominis	0.473282	0.153195	0.581732	-0.296322	0.831616	-0.646051	0.473282	0.54249	0.782395	TRUE	TRUE	TRUE	TRUE	TRUE	TRUE	0.0756345	0.254822	0.408408	0.10961	0.184138	0.362759	0.553611	0.14267	0.563452	1.14213	1.24873	0.0246246	0.0289189	0.27931	0.0112254	0.0188184	-8.83091	-8.44945	-9.62394	-7.28272	-15.9651	-7.49829	-8.27583	-9.44561	-8.63861	-11.8674	-10.7058	-8.66869	-8.61833	-8.20325	-8.91891	-12.1213	-9.64569	-10.9479
[truncated: 30 more columns]
